# Supplementary material for: HNF4A and GATA6 Loss Reveals Therapeutically Actionable Subtypes in Pancreatic Cancer
Source: Cell Rep. Author manuscript; Available in PMC 2022 Sep 26. (PMC9511995; doi:10.1016/j.celrep.2020.107625)
Supplement: Table S1 [file NIHMS1625804-supplement-Table_S1.xlsx]

## Sheet: Table S1 RNA Expression
Table S1. Related to Figure 1: PDCL normalised RNA-seq expression
Hugo Symbol	TKCC06	TKCC07	TKCC05	TKCC22	TKCC04	TKCC18	TKCC02|TKCC-2.1-Lo	TKCC03	TKCC26	TKCC15	TKCC10	Panc10.05	Panc08.13	Panc05.04	TKCC17	TKCC19	Pacadd119	Pacadd137	Pacadd159	Pacadd161	Mayo-4041-1	Mayo-4267-1	Mayo-4535-1	Mayo-4636-1	Mayo-4666-1	Mayo-4833-1	Mayo-4911-1	Mayo-5289-1	Mayo-5822-1	Mayo-6052-1	Mayo-6105-1	Mayo-6164-1	Mayo-6182-1	Mayo-6413-1	Mayo-6741-1	UM-01-CL	UM-122-CL	UM-18-CL	UM-61-CL	UM-90-CL	UM-59-CL	UM-53-CL	UM-123-CL	UM-15-CL	UM-05-CL	UM-12-CL	UM-76-CL	UM-127-CL
100507229	2.05041	2.94702	2.05041	2.05041	2.05041	2.60505	2.05041	2.05041	2.05041	1.69744	2.05041	2.05041	2.05041	6.28082	2.05041	2.05041	2.05041	3.24715	2.05041	3.38817	2.05041	2.05041	3.30449	3.35404	2.05041	2.05041	2.05041	2.05041	2.05041	2.05041	2.05041	2.05041	2.05041	2.05041	2.05041	3.22416	1.88554	3.69625	2.42057	2.50868	1.73998	2.26159	3.19073	2.45619	4.22284	1.57682	2.14728	2.59171
100652820	0.99786	0.99786	1.78433	0.99786	0.99786	1.95758	0.99786	1.85954	2.54077	0.920921	0.99786	0.99786	0.99786	0.99786	3.1509	0.99786	0.99786	0.99786	2.23942	0.920921	0.99786	0.99786	0.99786	0.99786	0.99786	0.99786	0.99786	2.65143	0.99786	1.8641	2.11314	0.99786	0.99786	1.72042	0.99786	2.43625	1.62124	0.684503	0.836893	2.70686	1.6163	0.625624	1.43913	0.824882	0.813604	1.13907	1.30084	1.19297
61E3.4	6.47218	5.55467	5.60898	6.71872	7.14587	6.67614	5.60263	6.36494	6.85873	6.23691	9.46499	7.31788	7.86315	7.36835	7.4083	6.02717	7.48499	6.50551	6.30942	6.83983	7.83996	7.41182	7.87802	6.83454	6.52606	6.32517	6.94298	5.85997	6.3939	6.02629	7.23516	6.08635	7.6068	6.64467	6.58664	5.63927	6.74432	8.25187	5.77685	6.75785	6.45416	4.82102	7.08112	7.1827	7.49081	7.612	7.49967	5.94487
7SK	8.10465	9.30986	7.72737	9.02044	9.29294	8.32557	9.53541	9.30208	7.98794	8.50993	7.38046	8.50497	9.06021	8.31303	9.18886	9.67023	9.13788	9.31876	8.28963	8.21774	8.16191	8.2245	8.95868	7.67386	7.98774	7.91098	8.44857	8.78235	8.8984	7.84562	9.09581	8.16669	8.28582	7.95299	9.05357	9.45783	10.0338	8.78226	8.55721	8.06558	7.45703	8.22764	8.75173	8.29642	8.89587	8.85795	8.53623	9.50911
A-575C2.4	4.15056	0.201746	2.55776	5.11	3.72433	2.46834	3.01281	3.93107	4.50618	3.53859	5.03211	4.19735	4.899	3.78611	4.68168	3.5109	5.05658	5.6261	3.79129	4.11704	4.36363	4.06845	4.24384	0.201746	0.201746	2.08254	4.01184	3.51677	4.23903	2.17921	3.93414	3.41585	4.26556	2.51334	3.4483	2.66381	3.71646	3.22402	0.432986	3.66447	2.69852	3.13548	2.70661	4.19437	2.94767	4.62133	5.35865	3.8176
A1BG	1.50582	2.022	7.04788	1.62067	1.79091	0.764574	2.06977	1.18482	1.77582	3.86877	2.38019	1.34854	0.0917653	3.05964	2.04957	1.98013	7.03151	1.94932	2.19181	1.60196	2.22423	2.0668	3.19534	1.77672	1.92379	1.13032	1.64763	1.5954	1.18461	1.41994	1.10591	1.45796	2.66106	2.54307	1.75499	2.28958	2.46334	2.37528	3.19506	0.693476	2.31577	0.693476	2.92791	3.17946	0.693476	0.693476	0.693476	4.31807
A1BG-AS1	0.833604	0.833604	8.11825	2.67792	0.833604	1.73548	2.8278	0.833604	0.833604	4.21691	0.833604	0.833604	0.833604	1.68156	0.833604	2.23196	8.77499	0.833604	0.833604	-0.257767	0.833604	0.833604	2.02543	2.53236	0.833604	0.833604	1.97278	0.833604	1.9354	0.833604	0.833604	0.833604	0.833604	0.833604	2.05565	0.679193	-0.916583	1.82577	6.04409	1.98356	-0.916583	0.705955	2.81833	2.16117	1.55424	1.64697	2.18683	2.70726
A1CF	1.95644	0.917933	0.917933	7.99429	0.917933	1.78808	2.60274	0.917933	2.34295	3.86663	0.917933	0.917933	0.917933	2.10734	5.52537	3.02617	0.917933	10.1666	0.917933	3.64095	4.20625	9.25468	3.60984	2.16607	3.68854	1.97279	2.80743	4.54617	6.79792	6.46469	7.88083	2.80897	0.917933	4.46705	0.917933	1.06876	-1.19262	2.43323	1.48393	1.02912	1.63675	1.39514	1.40284	3.6528	8.34	6.20486	6.06423	5.01241
A2M	0.502249	1.84208	2.60979	2.94563	3.60447	3.00167	2.3687	5.33422	3.51544	1.72556	4.85023	4.53755	0.502249	4.6777	0.502249	4.60192	9.26475	9.76944	0.502249	4.44198	3.72087	0.502249	2.84687	3.5167	0.502249	3.41886	5.96848	0.502249	0.502249	1.24552	1.4592	2.25907	2.0342	6.879	3.48614	-0.340421	3.56595	3.67498	1.98145	2.51189	-0.340421	3.29307	2.99168	5.88023	5.46313	3.87291	3.59032	2.43296
A2M-AS1	2.61734	1.87211	4.34452	3.67668	1.44159	3.96819	3.71376	5.47844	2.42945	0.943813	3.27382	2.94541	4.48057	2.94906	2.07516	1.73333	4.149	3.28903	3.62803	4.24359	1.63403	-0.214361	4.96632	4.71784	-0.214361	3.29884	3.63033	3.31801	4.90108	3.01979	3.75904	3.35734	-0.214361	5.24234	4.34691	3.32566	5.12818	4.1468	3.03112	4.42758	4.51416	2.90674	4.17553	3.38548	4.53125	0.963779	0.963779	0.963779
A2ML1	10.4103	8.62672	2.56064	2.93263	7.62807	7.03257	8.69315	3.18991	7.32289	9.79407	10.9685	9.22658	8.77839	10.6161	11.8706	9.65919	0.460829	2.7919	9.24509	3.93223	6.70335	2.22915	10.9	8.50451	4.06204	13.2611	9.1816	7.70692	5.57812	4.22564	7.54323	1.8457	7.8109	7.36734	8.38861	2.24602	10.2798	6.90373	6.88271	5.96669	9.76607	5.99171	7.16117	9.0927	2.85684	11.0624	3.88321	3.92329
A2MP1	0.453733	2.20819	0.453733	0.453733	0.453733	2.07827	0.453733	0.453733	1.70683	0.0917034	0.453733	0.453733	0.453733	0.453733	0.453733	0.453733	0.453733	0.453733	0.453733	0.80203	0.453733	0.453733	1.91442	2.5357	2.71742	1.737	0.453733	1.80081	0.453733	1.81129	0.453733	0.453733	0.453733	1.26559	0.453733	0.0657764	1.33911	1.72318	0.0657764	1.19199	1.23295	0.0657764	0.0657764	1.15159	1.8438	1.18901	0.0657764	0.0657764
A3GALT2P	2.24969	0.943412	0.943412	3.58521	0.943412	0.833499	2.48763	1.94446	0.943412	0.833499	0.943412	0.943412	0.943412	2.01794	0.943412	0.943412	0.943412	0.943412	0.943412	1.82691	0.943412	0.943412	2.4537	0.943412	0.943412	0.943412	0.943412	0.943412	0.943412	0.943412	0.943412	0.943412	0.943412	0.943412	0.943412	2.42003	0.485154	2.87604	1.61189	0.72941	1.2663	1.2669	1.05636	1.14886	2.28937	1.52934	1.1643	1.47931
A4GALT	10.2782	9.4836	6.4612	3.25109	7.90978	8.8671	9.26559	7.07613	10.1839	9.05004	8.88514	7.30845	7.33818	11.215	9.49067	10.8393	9.78936	5.62629	8.24915	7.20463	6.48947	8.47585	8.49286	7.63192	10.1386	1.62256	8.96044	8.12179	7.75501	9.23044	8.463	6.38166	9.20091	8.5374	9.82304	5.52961	9.77533	9.24886	8.80028	5.7404	10.1156	9.39902	10.423	7.75186	9.2835	8.10022	7.36156	3.06333
A4GNT	0.467796	0.467796	0.467796	0.467796	0.467796	0.0904206	0.467796	0.467796	0.467796	0.0904206	0.467796	1.78154	0.467796	0.467796	0.467796	1.51532	0.467796	5.56613	0.467796	2.63708	0.467796	0.467796	0.467796	0.467796	0.467796	0.467796	0.467796	0.467796	0.467796	0.467796	0.467796	4.80137	0.467796	1.15462	0.467796	1.40871	-0.0640958	-0.0640958	2.24423	1.38035	-0.0640958	-0.0640958	-0.0640958	-0.0640958	1.60796	1.37652	2.80017	2.242
AAAS	10.3487	9.83117	11.1071	10.5756	9.8215	10.3665	9.83508	9.80226	10.5666	9.51608	10.0699	10.2563	10.92	10.9124	10.9219	9.99099	10.0788	10.8909	10.354	10.4559	9.65394	10.2444	9.95581	9.45104	10.0229	10.4064	9.71417	9.52712	9.14176	9.82209	9.46741	10.2505	9.82165	9.94262	9.68783	10.0978	9.69731	10.3993	9.58212	10.4489	10.731	10.8349	10.3002	9.79449	10.1146	10.4271	10.2124	10.1989
AACS	11.3007	10.7904	10.1851	11.2568	10.582	10.8726	11.0525	10.3032	10.5078	10.9437	10.7304	10.5835	10.5722	11.5969	11.1341	10.8669	10.2596	9.76436	10.9407	10.0303	11.2146	11.0995	10.5551	10.7357	11.0934	10.3329	11.0353	10.5541	10.2636	11.1235	11.6303	11.1342	11.4417	11.1797	9.82914	10.6394	9.83214	10.8398	10.5318	10.6682	10.3544	10.8066	10.9054	11.1629	11.1763	10.9612	10.6743	12.0059
AACSP1	1.90908	0.509935	2.78419	0.509935	0.509935	2.22696	2.77982	1.58215	0.509935	-0.0130957	0.509935	1.74793	0.509935	0.509935	3.18902	0.509935	3.45891	3.6568	2.05485	2.7499	3.42802	4.39978	0.509935	0.509935	0.509935	1.93111	0.509935	2.97345	0.509935	0.509935	0.509935	0.509935	2.73156	2.90183	0.509935	2.84348	0.0115362	0.0115362	0.951441	2.64937	5.45106	1.38915	0.0115362	1.29728	1.13234	2.72444	0.0115362	0.0115362
AADAC	4.7146	7.01471	5.1776	4.83828	5.18524	2.79612	3.74735	2.42312	-0.0228759	2.79612	-0.0228759	5.66794	5.29903	7.09178	-0.0228759	2.24548	6.87081	4.28943	1.21091	6.12213	6.46627	1.88355	6.33332	4.97353	4.95124	5.51876	5.33968	3.16665	1.9489	7.13513	7.32032	4.57951	4.23559	6.89313	1.79475	6.42005	6.85393	7.93572	2.15409	0.546415	6.76753	4.01232	5.75349	4.37516	7.66817	3.16245	2.47364	3.10227
AADACL2	0.508594	0.508594	0.508594	0.508594	2.60641	0.1319	0.508594	0.508594	0.508594	0.1319	0.508594	0.508594	0.508594	0.508594	0.508594	0.508594	0.508594	0.508594	0.508594	1.58421	0.508594	0.508594	0.508594	0.508594	0.508594	0.508594	0.508594	0.508594	0.508594	0.508594	0.508594	0.508594	0.508594	0.508594	0.508594	0.0898492	0.0898492	2.22232	0.0898492	0.0898492	1.67626	0.950094	0.0898492	0.0898492	2.24335	0.0898492	0.0898492	1.66098
AADAT	5.8171	5.4442	6.3588	6.30398	5.24383	5.6139	6.49331	5.69639	2.25419	6.26003	7.69622	4.3837	5.58985	6.29004	3.17815	6.33264	5.3949	8.02908	7.67676	6.36916	9.69156	5.25366	4.98856	6.95642	4.50666	2.55286	4.90054	7.65802	7.70347	7.11271	4.53835	7.42638	5.6983	6.28761	4.41186	7.94846	7.44631	7.54331	7.6388	6.90337	5.82244	6.57911	7.16112	6.17916	7.75192	4.41475	2.78125	2.78125
AAED1	9.93207	9.04621	10.2695	9.05514	9.41401	9.00323	8.91858	9.26244	8.71451	9.7616	8.91177	9.56983	9.3724	8.21955	9.99126	8.36356	9.61085	8.77223	9.6931	8.72644	9.44895	8.73671	7.64929	8.56112	9.68054	9.5901	9.79643	8.58828	8.74944	9.90218	8.02437	9.14986	9.70428	9.10385	9.55757	8.77678	9.40821	8.60082	9.48653	9.55023	9.37667	9.33756	7.91531	9.61945	9.21485	9.39028	9.35191	7.88322
AAGAB	11.869	11.4862	11.5608	11.9758	11.2901	11.6197	11.5399	11.6192	11.6741	11.8286	10.9929	11.6033	11.706	11.6071	11.2798	11.3391	11.5025	11.7144	11.5374	11.5941	12.5989	12.2534	11.2477	11.8507	11.7938	11.54	11.3542	11.6539	11.8861	11.6648	11.652	12.3214	11.433	11.5951	10.7604	12.1037	11.9823	11.4088	11.5009	11.8361	11.4204	11.8571	11.5691	11.1932	11.622	11.5378	11.4325	12.0017
AAK1	9.81195	7.74015	7.88843	9.82259	9.96779	10.0103	9.22577	8.9318	8.62732	8.85895	8.8632	8.85433	8.34799	9.07683	9.10717	9.28885	8.45609	8.00996	8.69485	8.6434	8.84315	9.15953	8.89277	9.24178	9.31836	10.3321	9.21684	9.12669	9.09265	9.16029	8.31491	8.28928	9.66909	8.41101	10.3711	9.33596	9.44566	8.76271	9.60314	9.21174	7.89223	8.27756	9.03659	10.0936	9.80265	8.73199	9.02725	8.32971
AAMDC	7.01656	7.23586	7.59714	7.1746	7.60404	6.59212	8.3197	7.84522	7.19787	6.65874	6.20001	8.38038	10.0428	8.24529	8.82919	7.93448	8.54252	8.06123	7.05451	8.5575	6.76998	8.35005	6.56785	6.52334	7.71841	7.80778	6.99779	6.56494	8.77849	7.39364	6.89301	6.13017	6.7425	7.06801	7.49126	7.00654	7.72317	7.15951	7.13221	6.65147	6.53908	6.84975	6.67506	8.25063	7.63446	8.26859	8.86851	7.15427
AAMP	12.3755	12.078	11.6501	12.2956	12.0892	11.76	11.9899	11.9088	12.6386	12.4999	10.8975	12.2876	12.9183	12.5138	12.5496	11.3892	12.0288	11.7157	12.3301	11.6759	12.2466	12.3867	11.6394	12.377	12.7406	11.803	11.2641	12.4647	12.4916	12.1257	12.6896	12.2395	12.0286	12.1462	11.4616	12.6913	11.9967	12.1507	12.1618	11.9899	12.4669	11.7149	12.8785	11.9482	12.3306	12.1469	11.5713	12.8404
AANAT	2.58457	1.40422	2.2298	1.40422	1.40422	1.80801	1.40422	2.92982	2.57496	3.18255	4.04601	1.40422	1.40422	3.26245	1.40422	1.40422	3.60845	1.40422	1.40422	1.86077	3.22887	2.62046	2.38466	1.40422	1.40422	1.40422	2.70862	1.40422	3.14406	1.40422	1.40422	1.40422	1.40422	3.62669	2.80352	0.598045	2.31958	0.933336	1.25017	1.56143	2.1877	2.67341	2.46248	2.84097	2.6644	2.80606	1.50365	4.49439
AAR2	10.4501	10.9688	10.341	10.2752	10.2203	10.4528	11.0231	10.8788	10.5982	10.1921	10.4442	9.98976	9.47551	10.0872	10.7465	10.2462	11.1287	10.4825	10.506	10.446	11.1913	10.3711	10.4713	10.5034	10.4383	10.8005	10.3535	10.4631	10.0866	10.0924	10.1167	9.99788	9.93028	10.6059	10.8142	10.5791	11.2965	10.5886	10.5879	10.5788	10.563	9.97619	10.6522	10.0359	9.70556	10.4981	10.4245	10.6345
AARD	2.14007	1.11679	3.44157	2.15749	2.50667	1.7395	4.12391	1.6365	1.61625	1.7395	2.00418	2.73491	3.76797	2.50233	1.66638	1.7868	2.07682	2.61229	1.25444	1.7395	2.76939	1.1529	1.90025	1.71748	1.53786	1.13261	0.820504	1.50542	1.75082	1.21375	1.61626	2.42467	1.89938	1.11273	1.69219	1.44989	1.44989	3.3913	1.44989	1.44989	1.44989	1.44989	1.44989	1.44989	1.44989	2.76559	3.21798	1.44989
AARS	12.2449	12.9943	13.4754	12.8371	12.6774	12.3798	12.9153	13.4477	13.6976	13.0184	14.2638	13.1024	13.2726	13.5032	13.1281	12.4941	12.5643	13.0322	12.2037	13.2867	12.0252	13.8774	14.3499	13.1698	13.4212	12.2263	12.1366	12.4586	12.1177	12.8542	13.1619	12.3897	12.2344	12.3874	12.7915	12.9419	12.7743	12.66	12.0909	13.5791	12.8728	13.7686	12.648	13.7644	13.2416	12.9157	12.2776	14.065
AARS2	9.87362	10.1876	10.0735	10.2545	9.19233	9.57494	9.78957	9.51011	9.77459	9.56496	9.40093	10.0607	9.76758	9.15783	9.7721	9.41216	10.4935	10.395	10.1196	9.54535	9.69115	9.60978	9.46342	9.41137	9.83823	8.75602	9.39413	10.4741	10.015	9.50711	8.42384	8.19138	9.2315	9.70811	9.24665	9.98175	9.55039	9.75497	9.63083	8.69027	9.54017	9.77612	9.2348	9.93067	9.25186	9.84736	9.75723	10.8781
AARSD1	6.22102	6.41507	6.54943	7.09309	6.93055	5.21248	6.76147	6.73681	6.07986	6.56573	7.01217	7.67469	7.97495	7.74133	8.06144	6.11424	7.2457	6.38119	6.36404	6.60562	7.0994	6.37704	6.74984	6.65819	6.50204	5.75036	6.04909	5.42565	5.68558	6.45919	4.9245	5.13006	5.84489	6.4215	6.2242	5.92463	7.02637	7.91018	6.74957	6.32096	5.93543	5.82321	5.8945	6.62361	6.38545	6.5107	6.88518	6.74526
AASDH	8.84653	9.41498	8.16618	9.24081	8.32568	8.96896	8.07294	9.56609	9.31424	8.94221	9.18702	9.23216	9.3898	9.42545	8.83473	9.80151	9.44999	9.00054	9.31199	9.20994	8.23747	8.3533	9.53716	9.27688	8.82248	8.40292	9.26715	8.78035	9.71813	8.72551	8.14738	8.70558	8.70008	8.91823	9.88491	9.06765	8.38294	9.7313	8.83	9.44935	9.16252	8.44615	8.81689	9.71314	8.84602	8.24767	9.23004	8.14062
AASDHPPT	11.0217	10.2719	11.6563	11.0413	11.2488	10.7658	11.1093	11.4213	10.4329	10.773	11.241	11.197	10.1439	10.642	10.8009	11.2557	11.7579	11.0331	11.1059	11.3669	10.6773	11.3109	11.415	11.2233	10.4458	10.7179	10.6026	9.88837	10.9473	10.9105	10.4407	11.4389	10.6496	11.0787	11.1737	10.8515	10.8394	11.2967	10.9318	11.1412	11.3472	10.6667	10.7537	11.4786	10.4667	10.0637	10.9704	9.88272
AASS	6.96837	8.90681	6.67738	7.19773	5.18202	7.39205	5.92485	7.47123	9.98261	6.49671	5.82015	7.78355	6.7031	9.66185	5.81755	7.4717	7.8926	3.42464	6.80226	8.29192	8.74403	4.45674	8.77446	7.3071	8.68424	7.67442	8.36663	6.3989	7.02782	10.6314	9.01572	7.87876	8.67292	5.81248	2.71336	9.08355	8.5359	9.48225	7.5265	10.2121	7.38708	9.59563	9.45678	7.32496	8.29734	4.57873	5.13453	4.80599
AATF	11.0131	11.635	11.5086	11.3917	12.3443	11.4427	12.0464	12.0079	12.2268	11.6042	11.3917	12.4094	12.7528	12.2629	11.5379	10.7688	11.683	11.3573	11.2561	11.7665	11.9819	11.0436	11.2479	10.7017	10.4407	11.8683	10.6835	10.6112	11.4046	11.0496	11.0127	10.5867	12.0319	12.002	11.1718	10.679	12.1321	12.0143	11.3214	10.7534	11.9276	10.9325	11.0091	11.2113	10.6351	11.0887	11.7518	11.7116
AATK	6.18269	5.00654	5.16352	10.8476	2.22811	5.91899	8.27527	2.67541	2.21903	6.27873	4.76475	8.40579	8.2806	4.8371	9.76659	4.70487	5.57266	5.30241	5.02617	4.68234	8.29686	9.22715	2.37448	6.1426	4.43501	5.98959	6.3445	7.45361	7.05818	4.91688	9.89211	4.24201	6.54585	1.88864	5.79184	7.45521	5.83075	6.04482	3.23088	3.49295	6.64788	3.64671	5.30647	8.87262	5.44899	7.32222	6.08601	5.7122
AATK-AS1	0.586113	0.586113	0.586113	3.61214	0.586113	0.388224	0.586113	0.586113	0.586113	0.388224	0.586113	0.586113	0.586113	0.586113	0.586113	0.586113	0.586113	0.586113	0.586113	1.38244	0.586113	0.586113	0.586113	0.586113	0.586113	2.10593	0.586113	0.586113	0.586113	0.586113	0.586113	0.586113	0.586113	0.586113	0.586113	-0.0734836	-0.0734836	1.53034	0.81503	0.841811	-0.0734836	0.875433	-0.0734836	2.2723	0.986036	1.42577	-0.0734836	-0.0734836
AB015752.3	0.829125	1.88393	0.829125	2.73724	2.59637	2.05106	0.829125	3.08131	0.829125	1.33823	0.829125	0.829125	0.829125	0.829125	0.829125	0.829125	0.829125	0.829125	0.829125	0.533339	0.829125	0.829125	3.06559	0.829125	0.829125	0.829125	0.829125	2.18973	0.829125	0.829125	0.829125	0.829125	0.829125	0.829125	0.829125	1.11152	1.26028	2.53953	1.04531	-0.338822	0.734389	1.13458	0.738435	2.10659	1.83935	1.57566	2.33484	-0.338822
AB015752.4	0.474941	0.474941	0.474941	1.94102	0.474941	0.434741	0.474941	0.474941	1.81514	0.434741	0.474941	0.474941	0.474941	2.02246	0.474941	1.79923	2.01137	0.474941	1.9669	1.69442	0.474941	0.474941	0.474941	2.09888	0.474941	1.8474	0.474941	0.474941	0.474941	0.474941	0.474941	0.474941	0.474941	1.34323	0.474941	5.1004e-05	5.1004e-05	1.45853	0.962102	5.1004e-05	1.02714	1.41012	5.1004e-05	1.57394	2.2724	1.62339	5.1004e-05	5.1004e-05
AB019441.29	4.34439	3.94257	4.00258	4.38533	3.67116	3.61869	5.56911	3.67465	1.60066	3.02082	1.60066	2.95221	1.60066	4.25177	5.88508	4.16147	4.64102	3.59829	4.93536	3.86443	1.60066	1.60066	2.87195	1.60066	2.79563	1.60066	2.81579	1.60066	3.22143	3.02899	2.69128	3.06988	1.60066	1.60066	3.73328	3.65763	2.88103	3.31687	1.81198	2.06407	2.52359	2.52452	2.71499	2.98261	6.11825	2.21588	3.04779	6.50505
ABAT	9.68802	8.37979	4.92791	8.77341	7.04173	8.46561	7.51238	8.32307	5.89316	8.34108	5.68401	7.42053	8.00991	9.42032	7.47686	8.39372	4.28051	8.92217	5.87013	7.26107	8.97165	8.81312	8.33176	6.57211	5.91696	8.21427	7.63111	9.09889	9.58198	7.43121	11.9318	10.4719	8.18922	7.50671	9.34893	9.7943	8.54728	6.55928	9.84922	9.03447	5.32047	8.10979	9.07832	5.85046	4.20167	9.31272	7.64945	9.52628
ABC11-48400900C8.1	0.912189	0.912189	0.912189	0.912189	4.26595	0.977193	0.912189	0.912189	0.912189	0.977193	0.912189	0.912189	0.912189	0.912189	0.912189	0.912189	0.912189	0.912189	0.912189	0.977193	0.912189	0.912189	0.912189	0.912189	0.912189	0.912189	0.912189	0.912189	0.912189	2.07117	0.912189	0.912189	0.912189	0.912189	0.912189	1.38761	2.20915	1.30706	1.31191	1.71769	-0.4622	0.467629	-0.4622	1.75018	2.07855	1.48848	1.44983	0.58847
ABC7-42389800N19.1	5.74942	8.29336	8.17554	5.88794	6.91637	7.15184	7.49561	7.35711	8.35293	8.47274	8.81982	8.78313	8.8462	9.18787	8.60819	8.35777	7.30769	8.89544	7.91286	8.56482	9.49523	7.9698	8.86145	5.92717	9.56991	7.29571	7.12224	9.89313	8.10649	9.30656	8.90589	6.53669	7.84349	8.76222	9.39255	9.55388	7.35517	7.67809	9.5094	9.37734	7.76706	5.36753	8.36439	7.56592	7.90259	8.21722	7.86912	8.94385
ABCA1	10.4533	11.2924	9.76138	7.26429	10.6921	8.9463	11.5178	9.90505	10.2115	8.2502	10.2194	10.695	9.60701	9.58438	6.73682	7.98066	13.2965	11.3263	10.1521	11.2987	8.41125	7.69988	10.1796	7.95077	10.5944	10.6068	9.93149	10.1429	8.19765	11.1288	9.01036	10.3857	6.93805	12.0099	10.4148	9.67666	9.10017	7.6613	6.9404	9.66899	12.6635	10.4735	9.34567	12.1411	10.5544	10.4015	11.5067	7.78938
ABCA10	5.16909	5.36701	4.0325	5.45226	5.54723	5.83114	6.63767	5.01271	4.09373	3.68464	3.51155	4.62447	0.576636	7.44724	5.57801	6.11073	4.89262	5.47304	4.40899	5.39004	4.97387	6.01079	7.3472	5.34993	3.77256	5.93177	5.40489	3.80975	4.91485	7.03155	7.11048	7.0199	7.59454	10.76	5.31364	3.07973	5.59843	4.91563	4.158	4.96207	6.99633	7.11021	7.6955	5.23167	8.45867	5.27607	5.03967	6.32426
ABCA11P	6.47921	6.61562	6.09397	5.43681	5.71573	5.66422	7.2538	6.42124	5.58598	6.80778	6.70054	7.47835	6.60619	6.25516	5.61084	6.98885	5.94509	7.1373	6.78372	6.2004	6.76195	9.32999	7.03735	6.00436	5.40492	5.67908	5.57551	6.77138	6.02973	5.6924	5.22168	5.63588	4.43191	6.17099	6.78559	6.04307	5.24591	7.43443	7.36045	6.20377	7.04687	5.5256	5.35134	6.56581	5.17776	6.19611	7.23399	4.71733
ABCA12	9.70134	9.43316	3.84828	7.46928	6.28888	8.34729	7.76559	7.24651	5.85842	7.47134	8.92362	4.94607	5.38623	10.8604	6.94501	8.74192	3.83215	6.53239	10.0088	8.50925	10.5463	5.00696	11.6017	10.6705	5.0146	8.23442	8.92136	11.271	9.34762	7.8387	6.81591	11.4445	8.18044	12.3969	7.0682	7.39102	8.83718	6.72845	9.58261	7.54282	11.7433	6.63846	8.07756	6.94567	9.56012	10.2112	7.57013	4.33565
ABCA13	5.82567	7.28123	3.54358	8.22131	6.31842	5.63942	4.33116	5.54624	3.27082	6.0431	4.90567	4.08995	4.66257	4.81719	6.1474	7.17063	6.5716	3.08785	6.26219	6.08373	7.74471	4.89681	9.93796	8.76863	6.90508	8.56301	7.47706	6.00147	6.60382	7.64473	7.61419	5.20842	6.73018	9.03899	5.86687	4.93187	4.97979	4.23638	5.3203	7.07078	11.1818	5.94051	6.34602	7.46834	7.50053	6.02043	5.242	5.81638
ABCA17P	1.67553	2.91569	3.66183	2.84487	2.75481	2.17398	4.74736	3.57764	4.34693	3.24581	1.67553	1.67553	1.67553	3.37218	3.73913	3.13747	1.67553	4.58543	4.94396	4.42194	3.92322	2.78601	3.17904	1.67553	2.84675	3.18849	3.63635	5.68833	5.51319	2.83358	2.74448	5.42927	1.67553	3.4125	3.42863	2.82251	3.88919	1.72967	2.98859	3.69012	2.27627	3.57981	1.93353	3.10223	1.76573	3.04086	3.90953	4.17874
ABCA2	9.58992	10.0617	6.84274	12.772	9.50046	10.0832	9.28873	11.5674	11.4106	10.1508	9.35421	9.51046	8.88618	8.87594	10.395	9.57842	10.5874	10.4154	10.4868	9.79831	9.7131	9.2932	8.6847	10.1429	10.4982	9.81541	9.30497	10.2218	10.2123	9.72811	9.65515	10.0902	9.88427	11.1158	12.6635	10.0095	9.1008	10.0296	7.36928	10.7155	10.134	8.35625	8.57681	10.4452	10.7335	10.8921	10.075	11.8737
ABCA3	7.48486	6.99296	10.1632	11.1055	6.03976	6.53933	10.2401	8.54132	7.73296	7.58094	4.43066	6.8455	6.32986	5.56094	7.74831	3.90847	10.0424	9.06424	10.9017	11.0467	7.77859	10.2658	9.0649	9.99045	8.88162	9.68066	10.3804	7.99676	9.28383	9.43425	6.35723	11.0912	5.40988	9.31733	10.5955	5.96102	7.01848	5.97701	5.64692	8.30055	5.80128	6.58613	4.63699	9.86714	9.71525	10.2251	10.7866	10.9962
ABCA4	4.70147	4.39104	3.1975	3.77072	3.82703	5.1814	5.00969	2.35788	4.57024	3.12202	1.02688	1.93806	1.02688	5.01547	5.03942	4.4822	3.73565	4.24449	3.34455	3.36414	4.08601	2.49256	6.84192	4.24438	3.11247	3.62925	5.32924	5.68296	3.08196	3.19543	4.16656	4.71552	2.66202	2.96586	5.13247	6.37132	5.09358	2.5846	2.99036	2.22733	3.67764	5.1225	5.60877	3.3066	4.29794	3.69123	2.79946	3.12198
ABCA5	7.4737	7.37673	5.94997	9.18081	7.65203	8.3587	8.6949	8.73937	8.72457	7.38017	6.77344	7.51743	7.5212	9.31616	7.93915	8.40477	9.92904	7.62413	8.45107	9.24326	6.55928	7.46251	9.46172	9.35458	8.82294	9.32695	7.5366	7.62495	8.64489	7.83111	9.18228	8.74417	8.6128	9.37844	10.8073	7.60453	9.22562	7.77221	7.51263	8.8035	7.25123	7.05993	8.20164	9.88964	8.48406	7.85849	9.1342	7.45766
ABCA6	2.85655	2.66629	2.27096	3.84497	4.05616	3.44864	1.86658	2.60106	3.13236	3.44864	3.16383	2.5011	0.24135	7.14263	4.4434	4.5556	11.4706	5.16294	2.06264	3.44864	2.33069	2.36569	5.1556	3.96759	0.24135	4.99125	4.16156	2.5959	2.43395	4.23054	4.69378	4.96197	6.11158	9.82708	3.33962	2.07321	4.40669	3.6226	2.36532	1.48089	4.13818	4.58799	6.5637	4.15711	10.1435	3.41417	3.34828	3.14441
ABCA7	9.66528	10.5994	8.4062	11.788	9.73707	10.0397	10.4729	9.46237	10.4928	9.54665	9.51813	9.56942	9.81392	10.372	10.1511	8.28588	10.0983	7.46918	10.8776	9.85844	8.94099	9.54816	12.224	9.46732	10.3828	11.5297	10.1632	9.81514	10.2301	9.82846	9.27159	8.80502	10.0005	8.81855	10.3779	10.4877	9.83375	9.2871	10.1131	9.72506	11.2234	10.2722	11.4599	8.99847	10.4757	9.04465	8.48745	11.3609
ABCA8	2.69458	2.75182	2.56535	3.1793	2.55236	2.10377	2.40875	2.5572	2.36742	2.10377	4.38205	2.7352	4.36119	3.56654	1.81346	1.4514	3.4337	3.99552	1.31407	2.10377	2.02979	1.83479	2.93625	1.87541	0.764799	1.52082	2.45529	3.45842	1.91583	1.26475	0.644616	2.45757	-0.611531	2.83195	2.63806	1.2098	2.34899	1.2098	2.18789	1.2098	1.2098	3.6078	2.64802	3.96383	2.37613	2.59163	4.72074	1.2098
ABCA9	3.39365	3.35802	2.94279	3.7443	2.309	3.06076	3.33008	2.66954	3.30172	4.71672	4.51344	2.78667	5.54336	5.1803	3.81223	2.2619	7.5012	2.67647	3.04807	2.16238	3.83968	2.37216	4.15816	4.15256	3.00801	3.12602	2.93731	3.49094	3.56944	3.35527	2.55754	4.32978	3.91753	5.50479	3.77747	4.24865	3.96971	2.47427	1.10616	3.19703	4.87392	3.96532	3.54874	3.61036	5.98474	4.0443	3.82087	3.81201
ABCA9-AS1	2.5231	2.0355	0.268584	0.268584	0.268584	0.666268	0.268584	0.268584	0.268584	0.666268	0.268584	0.268584	0.268584	0.268584	0.268584	0.268584	0.268584	0.268584	0.268584	0.666268	2.38042	0.268584	0.268584	1.48556	3.3974	0.268584	0.268584	2.28497	0.268584	2.49498	0.268584	0.268584	0.268584	0.268584	0.268584	2.2773	0.269988	0.269988	0.269988	0.269988	1.75534	0.269988	0.269988	0.269988	0.269988	2.2356	0.269988	0.269988
ABCB1	1.46453	0.408445	4.92052	5.16962	1.46607	2.00761	0.408445	2.51636	3.62829	2.02549	3.48934	2.18619	0.408445	1.61798	4.52346	4.23103	6.68296	5.57282	0.408445	8.0683	2.04101	1.49665	2.54544	2.14882	6.35789	0.408445	1.57553	6.67205	7.42253	3.73585	2.37997	10.3123	8.54042	4.20212	2.12637	2.50497	2.04441	0.115188	6.59989	4.06064	4.17506	4.88886	0.115188	0.115188	5.28323	2.91014	2.84919	5.6125
ABCB10	10.6603	10.4704	10.409	10.1955	10.1249	10.1961	10.0411	10.4327	10.5446	10.7586	10.5205	10.4406	8.88338	9.20203	9.6388	9.70072	10.2512	10.4867	10.7025	9.55647	9.71363	10.0751	10.9259	10.859	9.2629	10.845	9.85026	9.95678	11.1304	10.635	10.1991	10.9721	10.4453	9.72956	9.55978	9.76262	9.7016	9.6554	10.9155	10.5641	10.3026	9.85327	9.45455	10.165	9.62057	9.92999	10.5949	10.4684
ABCB10P3	0.297702	1.36073	1.19719	0.297702	2.07872	0.432221	0.297702	0.297702	0.297702	0.432221	0.297702	0.297702	0.297702	0.297702	0.297702	1.5581	0.297702	0.297702	0.297702	0.432221	0.297702	0.297702	0.297702	0.297702	0.297702	0.297702	0.297702	0.297702	0.297702	0.297702	0.297702	0.297702	0.297702	0.297702	0.297702	0.231986	0.231986	0.231986	1.19785	0.231986	0.231986	0.231986	0.231986	0.231986	0.231986	1.59654	0.231986	0.231986
ABCB11	6.31536	5.72902	0.416746	2.99765	4.25276	6.31244	5.20766	1.73394	3.86469	2.56635	0.416746	1.6694	0.416746	7.28577	5.5554	5.90391	3.47166	2.8813	4.40261	2.56635	5.62394	4.99148	6.32086	2.67119	5.23782	5.33396	4.79109	5.72508	4.66709	5.54436	4.99779	2.61751	5.52476	6.23689	1.62489	4.08639	3.15122	2.99698	4.40443	5.08134	7.3042	1.58567	3.91342	4.29508	7.18431	4.22237	4.65083	1.86154
ABCB4	2.76892	2.34843	1.21868	3.72085	2.34245	1.05212	3.54337	5.55437	1.70825	3.9166	2.78336	1.10319	0.00468409	3.19816	2.38191	4.37517	2.6214	3.00708	3.3589	4.18361	3.40529	3.17861	5.86129	4.2429	4.31843	3.28616	4.19326	4.34212	0.00468409	6.12594	1.70826	5.64483	2.65882	3.56957	2.02422	2.76469	0.540879	3.18066	2.67369	2.8911	4.4918	0.540879	2.07995	4.13338	6.78037	3.2711	2.8395	0.540879
ABCB5	3.23796	3.16087	2.90232	2.86581	2.95894	2.10378	2.98816	3.63888	2.87154	2.10378	2.9701	2.73004	4.40435	6.47733	4.61694	3.68777	2.60417	2.53518	2.98577	3.51311	2.77625	2.02287	4.44361	2.19333	1.61252	1.68297	3.19784	1.94406	2.46359	2.67211	2.49019	-0.452857	2.40302	3.49065	2.46033	3.82831	1.81003	1.81003	1.81003	3.79138	1.81003	3.30403	3.30913	1.81003	1.81003	3.24728	3.21296	4.11073
ABCB6	7.49052	7.9207	7.14214	9.80168	7.88139	6.88992	7.67708	8.81535	4.95736	7.08054	6.80663	6.49284	6.05076	7.59381	8.19588	6.81615	10.1774	8.36382	7.12138	8.78606	8.47462	8.72849	7.68608	8.49607	9.24964	7.91967	6.39933	9.87962	8.14755	8.07716	7.55212	8.89677	7.60216	7.80358	8.0451	9.98608	7.51076	7.06233	7.53834	7.60091	8.3581	7.00207	8.26105	7.28332	8.74215	8.0558	6.41352	9.28032
ABCB7	10.0805	10.6086	10.6393	10.8483	9.61823	9.60275	10.4669	10.9079	10.844	10.1368	10.8179	10.4939	10.2688	8.76142	9.43941	11.0672	9.94956	9.6445	9.75636	10.5521	9.35293	9.77764	10.1578	10.2249	9.37872	9.92899	9.79357	9.49805	9.60079	9.87641	9.67128	9.73963	9.89531	9.79024	9.52863	10.1236	10.0596	11.4614	10.1206	10.4325	10.2438	9.6551	9.8151	9.72533	9.58591	9.7104	10.0339	8.99427
ABCB8	11.3339	10.0261	10.782	9.74058	10.1208	9.25749	9.25507	9.13152	8.30721	10.3408	9.28908	10.0141	9.97086	9.58516	10.2028	9.3315	9.03054	9.87741	10.7684	9.3712	9.71157	9.89849	9.5284	8.75771	9.7644	9.9464	9.06	9.88132	9.73942	9.85352	9.89376	9.90237	10.3029	9.56744	8.56909	10.1876	8.18212	8.33696	10.1407	9.64589	10.3899	9.0002	10.2805	9.87861	10.103	10.0126	9.64673	10.2525
ABCB9	10.1372	10.3243	10.1125	8.66649	8.18045	8.84753	9.36694	8.76807	9.62203	8.38045	8.31008	9.09705	8.6429	9.0459	9.57033	8.17075	8.50942	6.2401	8.76513	8.45055	8.83505	8.09521	8.58623	8.17174	8.65503	9.53673	9.60488	8.34935	7.17175	9.33203	8.50702	8.42592	7.93131	8.74084	8.3885	7.87993	8.37481	8.02704	8.6015	7.33157	8.33405	8.56034	8.1186	8.76728	10.462	9.82307	8.90817	8.68367
ABCC1	11.7302	10.6794	10.5925	11.4595	11.3067	10.9261	10.7848	12.9717	11.6466	11.5988	12.2828	11.4984	11.168	10.415	11.3068	10.7116	13.1992	12.6045	10.977	11.8961	11.5653	11.1398	12.4712	11.5637	10.5003	11.6626	11.575	10.9766	10.9214	10.6301	11.5797	12.3824	11.1623	11.6756	11.9907	12.7958	11.2093	10.9865	10.3258	10.875	11.3863	10.8895	11.0655	10.8687	12.8434	12.1164	11.4473	12.0742
ABCC10	10.0825	10.123	9.51277	10.0419	8.93266	9.32092	9.59259	9.14879	8.90763	9.37546	9.33865	8.51171	9.09331	9.39704	9.52868	8.71482	10.3178	9.26041	10.0605	8.85591	9.0958	9.05912	9.36673	8.87121	9.04966	8.77555	9.00523	9.34577	9.64148	9.18597	8.36366	8.90465	9.32798	9.5453	9.83105	9.31899	9.47557	8.52019	9.20782	8.59565	9.40917	9.42462	9.43975	9.7651	9.46035	9.47184	9.15683	10.4888
ABCC11	3.1334	2.52089	3.0904	5.56873	3.13621	3.042	4.12198	2.86625	3.80227	3.30624	0.806012	3.69297	0.806012	2.77792	3.70339	3.33065	2.34263	2.8231	3.96408	4.81633	3.21874	6.03298	6.01572	3.64334	2.79634	3.77688	3.33218	3.11582	5.77458	3.94276	4.34343	4.97157	3.9822	6.99956	4.35967	4.55571	3.85699	3.53194	1.60167	3.8216	4.44622	2.11533	3.42463	4.35688	5.91148	2.29787	3.20899	4.80027
ABCC12	0.690783	3.04829	1.63575	2.71099	0.690783	1.04462	0.690783	0.690783	0.690783	1.97429	3.71458	0.690783	0.690783	0.690783	0.690783	2.0149	0.690783	0.690783	0.690783	1.15172	0.690783	0.690783	2.57559	0.690783	0.690783	2.58744	0.690783	0.690783	0.690783	0.690783	0.690783	0.690783	0.690783	2.37882	0.690783	0.00642585	0.00642585	0.00642585	0.941928	0.970125	1.8489	0.00642585	1.00893	2.04438	0.00642585	1.95714	2.40158	2.0542
ABCC13	2.48596	0.994781	1.55607	3.66195	0.114277	4.2652	4.70474	1.9943	4.67261	0.744984	2.49835	0.114277	0.114277	2.58747	3.58526	3.5573	0.114277	0.114277	2.05086	0.744984	3.66783	0.114277	1.60033	2.47069	0.114277	0.114277	2.99405	2.23545	3.70083	0.934888	1.57593	0.114277	1.80564	0.79878	5.19374	0.549903	4.74011	2.167	4.28245	0.549903	0.549903	0.549903	2.11567	0.549903	2.92616	0.549903	2.56721	2.31314
ABCC2	5.13788	4.80677	3.25905	10.4246	4.79835	4.0965	6.59233	7.13498	10.8324	8.60165	7.27832	7.25642	6.88997	5.38986	2.75346	4.79727	6.73536	9.77869	6.08176	8.93421	7.12831	5.59744	6.89809	4.10667	6.66032	6.26826	4.45932	7.48237	6.0126	9.06508	10.9527	4.68886	9.01161	5.07899	7.22828	12.2873	3.20674	6.4727	6.88023	5.24542	4.93052	6.14746	5.54439	9.0263	10.3654	6.34257	5.32836	7.3701
ABCC3	12.0161	11.366	8.76804	14.1537	12.8846	12.4796	10.2226	13.3522	12.2317	11.789	12.7928	10.9306	10.7182	12.8457	11.9443	11.2535	15.0975	11.9301	9.47938	11.5779	12.3277	11.8238	12.7787	12.0142	12.3557	12.5083	11.3007	12.253	12.952	12.4903	13.1412	13.78	11.764	11.7974	11.1486	13.1459	11.4536	12.3291	12.1237	11.6636	9.94905	11.7695	10.825	12.0505	14.6385	12.8617	13.2731	11.5259
ABCC4	9.40376	9.64872	10.8671	12.1436	9.98015	9.41112	11.2742	10.3231	7.59006	10.751	10.9286	10.6791	10.0207	9.77965	10.4416	10.9868	11.3078	12.7509	9.35653	11.2917	10.9236	9.92695	9.44954	8.29371	9.26051	9.97334	11.184	10.1012	7.70622	11.0101	10.4625	8.64643	12.2568	10.3318	11.7013	11.1664	9.03115	10.8886	10.8884	9.63465	11.4807	10.5938	8.49641	10.3969	9.06466	9.99211	11.1402	9.58598
ABCC5	10.4174	10.0843	10.3936	10.1562	9.09842	9.24952	10.3337	8.73063	7.91031	9.87168	10.7874	10.382	10.2332	8.26769	9.722	11.0013	10.4729	9.59753	9.25692	10.7344	9.86609	11.2134	9.23583	9.10998	10.4841	10.4337	9.49471	10.9481	9.62192	10.5093	10.2319	10.6414	10.9747	9.76765	10.7627	11.8167	9.88332	9.45578	9.79357	10.1072	10.5965	9.62566	9.91345	10.8049	11.2979	9.51203	10.0023	9.24101
ABCC5-AS1	0.947703	0.947703	0.947703	0.947703	0.947703	1.16901	0.947703	0.947703	0.947703	0.489696	0.947703	0.947703	0.947703	0.947703	0.947703	0.947703	0.947703	0.947703	0.947703	2.13236	0.947703	3.60973	0.947703	0.947703	0.947703	0.947703	0.947703	0.947703	0.947703	2.95748	0.947703	0.947703	0.947703	0.947703	0.947703	2.4283	1.81936	-0.213586	1.96082	1.35045	0.661132	0.987303	1.68679	2.21824	2.26369	-0.213586	1.58576	-0.213586
ABCC6	3.80614	5.9267	3.36242	9.14249	5.42403	4.92869	5.37001	3.40636	6.57647	6.79312	3.91472	4.39642	0.865272	5.04934	4.53225	6.33125	8.96675	9.25562	6.29778	6.12677	8.56735	6.57959	6.86745	8.55448	4.49731	6.44371	5.05446	6.29256	7.36645	6.41597	9.15777	7.43056	5.26514	6.29794	7.52477	5.56353	4.79151	4.83636	2.85163	4.61622	3.82237	3.75319	4.35156	6.66862	7.63106	8.61804	7.80274	7.90549
ABCC6P1	1.77707	2.47462	2.28485	7.73188	1.7792	2.56221	3.39654	2.56444	5.92953	6.12755	0.250699	3.33959	4.5843	2.81324	3.05002	4.83997	6.8317	8.31251	3.9721	3.51622	5.35861	3.94642	5.13627	6.63696	3.93069	3.03979	2.73643	5.52376	5.53073	5.64526	6.95193	6.07884	2.00316	3.76871	2.04604	1.62677	3.52149	1.69463	1.56617	3.8426	2.12591	1.64797	2.74048	4.80153	5.40714	6.21262	6.24764	6.92332
ABCC6P2	2.13216	2.97468	1.9535	4.91213	1.82809	2.64958	3.82599	2.90259	4.3338	3.28018	0.294896	3.22044	0.294896	2.21822	3.10282	3.46089	5.24462	8.10934	2.97391	4.31492	4.30244	5.29413	4.66812	5.82531	2.27851	2.15889	3.14061	3.33508	4.63939	3.28931	5.37735	5.27337	3.65417	4.05218	2.71489	3.26182	2.99983	1.59532	2.22165	3.07579	0.310401	0.310401	3.66464	4.11739	4.59818	5.47515	4.90006	5.2531
ABCC8	0.305275	0.305275	2.37347	2.21452	2.07863	2.84553	1.56677	0.305275	0.305275	0.49399	5.53185	1.61695	0.305275	2.44647	0.305275	3.75452	5.24581	6.74249	1.92781	2.79494	2.53088	3.27204	0.305275	2.06383	1.9034	1.3892	0.305275	0.305275	5.16676	2.32743	2.2974	1.73115	2.58661	3.33058	0.305275	0.296945	3.61181	1.69453	0.296945	0.296945	0.296945	0.296945	0.296945	4.74728	2.35064	3.59085	3.39251	3.06109
ABCC9	6.25543	6.78129	5.57691	7.49736	5.71082	4.99196	5.48451	4.68998	5.79491	4.99196	8.24783	6.70743	7.23126	6.95646	5.30039	6.15878	6.44881	6.42695	5.12415	6.23652	7.00182	6.27921	7.7034	6.60698	5.61346	4.9621	6.18087	7.76537	5.77555	7.02558	5.96628	5.93228	6.75099	6.38406	7.24985	8.12945	5.84919	5.42307	8.27032	4.44863	5.98698	4.44863	5.74327	6.23226	7.01798	5.93426	6.38219	5.51113
ABCD1	10.1148	10.1641	8.349	9.77443	9.06697	9.94987	9.75561	9.90869	10.1286	9.01763	7.22156	8.29723	7.29512	9.07153	8.494	8.86004	9.45695	8.48212	9.2666	8.33222	8.56828	9.13179	9.38515	10.3417	9.83372	9.90306	9.55392	10.3535	8.77562	9.78675	9.22898	9.28657	7.3503	8.44073	9.63041	9.80536	9.3291	8.42872	8.4446	7.98182	8.15979	10.0615	8.63057	10.6559	10.0478	9.73686	8.756	10.0602
ABCD2	2.16743	2.80955	10.0049	0.580675	1.53819	0.7274	1.71095	4.06895	0.580675	3.08589	5.26359	2.19014	0.580675	1.36717	0.580675	3.60776	3.94115	0.580675	0.580675	3.08396	2.57478	1.56587	2.39342	0.580675	0.580675	2.58311	2.73408	2.96785	0.580675	2.5941	0.580675	0.580675	3.2582	1.44112	0.580675	-0.263446	-0.263446	1.72693	2.21273	1.58914	1.65651	2.37243	4.76419	2.19665	1.88106	1.58423	2.21952	1.9068
ABCD3	12.407	11.3068	11.3734	13.2278	12.4115	11.5539	12.7547	11.7919	11.3772	11.2095	10.7874	11.2821	10.5417	11.0378	11.2634	12.5813	12.1046	11.9369	10.7013	12.738	11.5255	12.4003	11.2727	12.4109	11.5108	11.3769	11.8305	11.7677	11.7524	11.9318	12.3448	13.1577	12.1297	12.0076	11.4777	11.8416	10.7764	11.5245	11.8038	11.5089	11.1223	11.7576	11.1842	11.7259	12.1702	11.2963	12.1715	11.8103
ABCD4	9.10546	9.2184	9.10455	8.27875	9.33495	9.53117	8.63906	9.06695	9.50378	9.21143	8.70252	9.53686	9.73429	10.5828	9.45575	9.65071	10.0865	9.78814	10.2349	9.73621	9.12436	10.1251	10.5819	8.91867	9.78325	9.41053	9.18812	10.0414	10.3167	10.4148	10.0842	9.56384	10.1328	9.93888	9.30332	8.78096	9.95006	9.10583	8.95409	10.2981	9.14044	10.3523	9.76262	9.85409	10.6229	9.0126	9.76039	10.3089
ABCE1	13.3086	12.8712	13.1655	12.2696	12.8295	12.9928	12.9313	13.2329	12.0311	13.0773	13.3456	12.6396	12.5754	12.7018	13.1509	13.1324	12.0414	13.3521	13.1995	12.2129	13.5255	12.4677	12.2202	12.9286	11.9648	12.2834	12.6906	12.4123	11.9562	12.2541	12.3014	12.4022	12.8187	11.7523	12.1522	12.657	12.0542	13.1377	13.58	12.5591	13.1056	12.7894	12.4582	12.6143	11.5881	11.7787	12.7297	12.0201
ABCF1	12.301	12.0389	12.1369	11.9585	11.5243	11.691	12.1526	12.3039	12.0971	12.0254	11.3428	12.3667	13.0823	11.8509	11.7921	11.2344	12.122	11.6532	11.6589	12.2401	12.0543	11.9801	11.4087	11.7985	12.5037	11.2082	11.9709	12.1389	11.761	12.0723	10.6808	10.9493	11.5973	12.201	11.3685	12.368	11.9528	11.7005	12.4702	11.2654	11.8943	12.5508	11.5621	11.5535	11.8198	11.8097	11.8563	10.9473
ABCF2	11.9033	12.097	13.0098	11.5572	12.2053	10.8444	11.6842	11.4099	9.81469	12.4208	12.8596	12.1919	12.0725	11.2142	11.3349	10.6421	11.5514	11.6052	11.9257	11.4752	12.3837	11.1627	11.4166	10.7798	11.1476	11.4281	11.2529	11.25	11.1061	11.3365	11.469	11.4898	11.7126	11.6237	10.6692	11.9527	10.7429	10.9934	12.1447	11.3621	13.0306	11.2738	11.4917	11.4581	11.3156	11.4831	11.7245	11.7808
ABCF3	10.5402	11.1994	10.9432	9.90436	10.5937	10.5551	10.5263	10.4652	10.4088	10.5161	11.0212	10.6182	10.7982	10.6872	11.1415	9.89295	11.0703	10.4083	10.5552	10.6641	11.1073	10.3152	10.5122	11.1328	10.6074	10.2026	10.2279	10.9393	10.2533	10.3312	10.5886	10.6612	10.2681	10.6062	10.9267	10.6489	10.5416	10.7499	10.7641	10.6694	11.2792	10.7086	10.227	10.8593	11.0358	10.411	10.4629	11.0636
ABCG1	9.40145	8.9618	3.8459	8.73613	8.79932	6.93612	9.15729	2.93496	10.3803	5.39867	8.71887	2.60336	0.817952	7.47106	8.13799	9.32357	10.9504	9.1093	8.87392	11.28	6.9525	9.42099	8.9863	9.44477	11.6653	10.6202	9.63905	9.49494	10.4821	9.28583	8.66955	8.62084	8.32988	7.91372	8.06387	7.53735	7.64479	4.35439	4.11778	5.40068	10.8702	10.0276	8.46208	9.20187	10.2943	10.0519	9.39148	9.53446
ABCG2	7.16455	5.48444	3.45347	3.62205	8.82484	8.73278	6.44886	8.47186	8.32132	8.96488	4.59902	7.68468	7.10752	4.5502	9.87729	6.59924	12.6523	8.09225	5.73283	3.89741	6.46249	10.2137	4.48275	3.39489	9.99224	9.30998	8.43758	5.60308	8.27198	9.30588	6.90437	5.64688	7.41857	6.06915	9.91663	11.7409	5.18585	4.28527	10.6475	8.07615	8.616	7.31687	4.89307	8.63004	9.3141	5.76211	5.51718	7.71043
ABCG4	0.716096	0.716096	5.20305	2.54879	0.716096	0.0678874	2.16497	1.65533	0.716096	2.57303	3.45924	0.716096	0.716096	2.11981	0.716096	2.37869	2.63247	2.94276	2.06941	2.33916	0.716096	0.716096	0.716096	0.716096	2.04807	0.716096	0.716096	2.02292	0.716096	2.03309	0.716096	3.36285	0.716096	0.716096	0.716096	-0.318802	1.97615	1.31959	0.76192	2.61447	0.834978	-0.318802	1.57592	2.63294	-0.318802	3.18105	1.69611	1.78919
ABCG5	0.590788	0.590788	0.590788	5.27563	0.590788	0.815956	0.590788	0.590788	0.590788	0.815956	0.590788	0.590788	0.590788	0.590788	0.590788	0.590788	0.590788	4.14063	0.590788	1.91657	2.78772	0.590788	0.590788	0.590788	0.590788	0.590788	0.590788	3.22077	1.71667	0.590788	2.32576	5.17113	0.590788	1.53875	0.590788	2.07105	-0.401725	1.89703	-0.401725	0.910163	0.957869	1.46484	1.47088	1.6817	4.83996	1.39747	-0.401725	-0.401725
ABCG8	0.566361	0.566361	0.566361	7.06524	0.566361	1.04928	2.26997	0.566361	1.60791	1.04928	0.566361	1.49551	0.566361	1.43016	0.566361	1.59554	0.566361	2.72167	0.566361	1.04928	0.566361	0.566361	1.43861	0.566361	0.566361	0.566361	0.566361	0.566361	0.566361	0.566361	0.566361	3.53365	0.566361	1.24116	0.566361	1.44187	-0.392111	1.01476	0.879054	-0.392111	1.4704	-0.392111	2.35474	-0.392111	3.79242	2.25853	0.882713	1.69851
ABHD1	2.7935	1.83419	2.97054	4.39024	3.16276	2.2509	4.89399	2.85973	3.41423	4.39275	3.98127	1.83419	1.83419	2.62331	1.83419	4.06835	3.62565	4.15413	4.74352	4.41257	3.31715	4.28668	5.0607	4.93114	1.83419	1.83419	1.83419	4.98995	5.68271	4.3092	4.2121	1.83419	3.35742	3.85106	4.57454	4.59601	3.82304	3.48875	3.24202	4.28494	2.72906	2.47089	3.88306	4.17012	3.423	3.53193	2.93526	4.21114
ABHD10	11.2889	11.0944	10.8374	10.9912	11.6047	11.1176	11.5923	11.1429	10.7676	11.057	10.385	11.4585	11.3717	9.95346	11.1007	11.3452	10.3879	10.7565	11.373	10.4693	10.8939	10.6001	10.4006	9.96981	10.8396	10.5344	10.9008	10.6976	10.606	10.5933	10.43	10.8364	10.8229	10.5455	10.7826	10.4908	10.1972	10.8936	10.8655	10.8384	11.2244	10.8773	10.4022	11.5762	10.1386	10.5576	11.3259	10.2644
ABHD11	11.6253	11.5308	9.90567	11.5766	11.0313	10.6314	11.1861	9.11051	10.9291	11.3995	8.85032	10.4887	11.2118	10.6804	11.1356	10.7692	9.46367	8.94038	11.2011	9.29956	10.8314	10.2286	10.087	10.6066	11.131	11.4491	10.3707	11.1037	11.1924	10.4775	11.2344	10.6734	11.1737	9.36495	10.3761	11.2495	11.8901	10.6511	11.1124	10.2061	11.3425	10.945	10.8806	10.2132	9.23268	10.6535	9.19621	11.9305
ABHD11-AS1	7.57647	7.20276	3.09669	10.0351	6.36705	6.11418	8.04834	4.76666	6.81366	5.95268	1.41618	3.88609	1.41618	7.80418	7.71694	7.27934	6.05115	4.1408	7.75787	6.2973	5.32811	5.45977	5.20694	7.45886	6.55995	9.06406	5.75845	6.27601	8.21289	6.42722	8.04906	8.21483	6.93027	3.91951	7.4771	7.5557	6.89485	6.27228	6.39998	6.91192	3.91905	4.17583	4.58413	6.01496	4.91064	7.2344	4.88015	9.26632
ABHD12	11.0937	11.4123	10.7036	10.4632	10.0753	10.0954	11.0511	11.2842	10.7862	11.0935	10.9102	10.3206	9.95475	10.3398	9.96915	12.0302	11.672	10.8767	10.2321	11.61	11.1016	12.0275	10.3161	11.2092	12.1003	10.7947	11.5633	11.0255	11.0504	10.7265	10.764	11.3914	11.1213	11.2513	11.9559	11.4081	11.6427	10.3748	11.7461	11.8793	10.5202	11.2573	10.8159	10.4746	11.284	10.7486	10.182	11.9864
ABHD12B	3.85312	4.36787	2.29571	3.01809	3.7169	3.52448	4.67786	1.67148	6.19839	4.94279	8.99897	3.53469	5.39224	4.89999	6.48048	6.16277	2.97956	2.90798	5.66276	3.79174	1.75247	2.40269	2.65154	3.65604	2.70539	5.55146	4.8599	3.95629	2.98219	3.31003	3.45299	3.82303	4.55791	2.38218	2.47669	5.37605	2.44962	5.72067	5.37713	4.70848	6.41037	5.11682	3.74271	3.73518	4.13926	2.29586	1.14534	3.5966
ABHD13	10.5544	9.51281	9.60433	10.3545	10.2836	10.1359	10.03	9.79413	10.1279	10.1452	10.0084	9.15087	9.10641	9.79349	9.66309	10.6773	9.86132	10.3505	10.1287	9.54579	9.38106	9.66137	9.90844	9.61996	10.3084	10.5679	9.9549	10.2853	10.3868	9.90629	10.5482	10.245	10.8902	9.21626	8.64796	9.77977	9.76252	9.63553	10.2579	9.76339	9.91679	9.70052	9.64828	10.2817	8.91273	9.88443	10.5719	8.86916
ABHD14A	7.0307	7.07835	7.2931	7.72963	7.49392	7.41564	7.16963	7.42885	7.05068	6.57791	7.5766	7.02796	6.66642	7.83415	8.09185	6.70953	8.02706	7.24547	7.67439	7.86662	7.00783	6.9176	7.09805	7.42176	6.76444	7.46961	7.28731	7.63893	7.38518	5.55505	7.38652	9.22519	8.40785	6.60129	5.40534	7.04966	8.34315	6.1737	5.60597	8.16968	6.89609	6.82674	7.43763	6.83144	7.03531	7.48162	7.95126	7.31411
ABHD14A-ACY1	4.67399	4.68459	3.60315	5.4186	3.88672	3.47499	4.38563	3.29618	4.2259	3.47499	4.50909	3.95788	0.467441	4.06119	4.7785	4.44529	4.38626	4.35773	3.59001	3.47499	4.71457	4.77571	4.49458	3.50346	4.22954	4.7125	3.88271	4.6186	4.18958	2.76615	3.57039	4.03725	2.90919	3.1858	2.35207	4.12883	4.49312	3.60581	3.27701	3.37159	4.77749	2.63823	4.07815	3.55923	5.26844	3.36308	4.63549	4.06783
ABHD14B	10.2343	9.51221	11.2837	10.9598	10.2469	10.0669	9.1495	10.1273	10.6506	9.73284	9.71206	9.98383	9.68486	10.687	9.23688	9.00888	10.9018	9.23377	10.7334	10.2682	9.30954	10.244	9.52228	8.39848	9.23016	10.7794	9.44624	8.60408	11.0209	8.68877	10.2378	11.2377	10.1445	9.7408	10.4083	9.25383	10.9668	9.80966	8.20323	9.87474	9.1675	9.99996	9.90808	9.84467	9.91701	10.2029	10.482	11.4969
ABHD15	9.16498	9.15798	8.82229	9.98692	10.124	9.80095	10.6631	9.97761	9.56758	8.47834	8.60131	8.79866	8.28135	9.05206	8.8095	8.90856	10.8647	7.50638	9.75845	9.99193	9.45188	10.0518	9.99137	8.97274	9.19762	10.2164	8.59333	9.05895	10.0268	9.73791	9.31881	10.2747	10.0345	9.27031	9.54661	8.46324	9.73607	8.621	8.7782	9.44126	8.71731	9.15961	9.52212	9.10837	10.4776	9.2304	9.4906	10.6342
ABHD16A	9.53549	9.12986	8.83546	9.21201	8.29297	8.51797	9.03682	9.4745	9.51248	8.06869	7.32664	8.42692	8.5771	8.7954	8.44494	9.02816	9.88286	9.61294	9.3566	8.65989	8.49853	9.22308	8.65099	8.85602	9.47314	8.14856	8.76994	9.22315	10.1392	9.38951	8.8845	8.55649	9.47253	9.07951	8.83483	9.18146	8.77999	8.01065	8.53113	8.51745	8.41445	9.52539	8.9473	9.20123	8.8252	9.15838	8.9767	8.74221
ABHD16B	2.77853	2.77853	2.77853	4.02324	2.77853	3.71806	2.77853	3.65764	2.77853	3.51709	2.77853	2.77853	2.77853	2.77853	2.77853	2.77853	4.08297	4.04423	2.77853	3.79652	2.77853	2.77853	2.77853	2.77853	2.77853	2.77853	2.77853	4.0017	2.77853	2.77853	2.77853	2.77853	2.77853	2.77853	2.77853	3.72854	4.05026	2.34776	3.50636	3.32824	2.91556	3.23316	3.66865	3.32859	2.89829	3.09826	2.73065	2.6624
ABHD2	13.5379	13.6404	11.16	13.8403	14.1252	13.9473	12.7549	12.0475	11.3138	12.4627	11.2431	12.494	12.1835	13.621	13.4482	13.6628	12.1645	12.6788	13.1095	12.7657	13.485	13.7888	14.8058	14.5737	13.7066	14.8494	12.8483	13.5414	14.8419	12.8911	14.1724	14.2895	13.6133	13.4452	11.5795	12.906	15.4365	13.313	12.7176	12.5039	11.7222	12.4732	13.6403	12.8512	13.7434	13.4146	12.9564	12.625
ABHD3	8.82396	10.9923	9.55749	10.6724	11.7887	10.3067	10.3433	9.40626	8.16762	10.2258	9.52325	9.45889	8.58548	9.55676	10.1111	8.88026	8.79727	11.6574	9.09629	8.81386	10.0433	11.1358	9.14182	9.29127	10.2614	10.5105	10.6498	10.6035	11.4806	10.2672	10.5497	10.5036	11.4742	10.1911	9.32758	10.4426	10.5236	9.86036	11.1556	10.8114	10.9241	11.1912	10.6421	9.09895	10.9795	8.87676	8.77055	9.83386
ABHD4	10.3563	9.46364	7.46916	8.26393	9.23815	10.2155	9.15219	9.11629	9.02487	8.09101	9.02094	8.79406	7.95652	9.85077	9.09124	9.67337	9.87949	9.15196	9.37943	9.83051	8.85421	11.2911	10.6953	9.81861	11.7753	10.3974	9.19282	9.95583	10.2496	10.8133	10.0838	10.7025	9.61123	9.15364	10.5931	10.9682	10.9539	9.9974	8.94267	10.7598	8.96306	9.99573	8.8962	9.22298	10.2427	9.36436	8.43221	10.6396
ABHD5	10.8276	10.3906	9.15419	9.52711	10.4888	9.67974	9.76071	8.8504	9.48957	9.94917	9.18614	9.43088	9.60207	9.23648	9.53938	9.04022	8.79582	9.7088	10.2742	8.87364	8.92298	9.2736	9.36776	9.5626	9.35933	8.98309	10.5211	9.19929	8.56723	8.69664	8.81138	10.7859	9.62224	10.4086	8.33579	9.71207	10.3795	9.17306	10.0383	9.90342	8.39272	10.0937	9.84362	8.45519	8.76785	9.58763	9.76962	8.49757
ABHD6	7.28679	7.50499	9.01182	9.66914	6.72061	7.39844	7.87673	8.37587	6.65733	7.82851	6.62441	6.42442	6.35647	6.73438	7.42887	7.16456	9.57282	8.68619	7.47055	7.34095	6.78234	8.30639	5.86546	6.87572	7.07036	7.44485	7.33078	7.79463	6.5642	6.60195	7.9194	9.15794	8.12319	8.11537	6.89585	6.8986	7.27053	5.17831	6.69548	7.57768	8.51196	7.06024	6.72298	7.52722	9.15302	8.12082	8.34637	8.39027
ABHD8	7.58052	8.42052	9.02666	6.62102	7.14615	8.87256	8.17278	6.48143	8.35824	6.79403	7.6843	6.93241	6.41369	7.98731	8.16387	8.75933	8.39987	7.81641	7.98066	8.50669	7.96923	8.47626	8.10099	8.15189	9.04288	9.20153	8.60872	9.41779	8.8161	8.4893	8.56249	8.38864	8.87548	7.62259	9.3214	7.51406	8.79604	8.43079	7.28969	9.2261	5.89112	7.62852	8.74812	9.05052	8.60844	8.45395	8.05916	7.97457
ABI1	11.8056	10.9929	11.045	11.5957	11.3248	11.1255	11.048	11.7441	11.8332	11.7398	11.4119	10.7397	10.9799	10.8995	11.404	11.3148	11.0402	11.4534	10.7775	11.4614	11.4043	11.8915	9.96252	11.0784	11.3359	12.0109	11.6473	11.1096	12.0231	11.5462	12.1979	11.6648	11.4254	10.354	11.7264	11.0252	11.2794	12.0219	12.1424	11.4243	11.328	11.0116	11.7861	10.7504	11.0413	11.1058	10.6078	11.5546
ABI2	10.4515	10.2253	11.303	10.857	11.233	11.0516	10.4422	11.7691	11.2073	11.1364	10.8553	11.0305	10.4938	10.9558	9.96508	10.7651	11.5059	11.7698	10.3475	10.9872	11.1516	10.4746	10.3865	10.9163	11.6504	10.0527	11.1825	11.3022	11.2611	11.4272	10.85	10.3986	11.4027	11.2055	11.0298	10.8874	10.3317	11.1599	10.6749	11.038	10.0608	10.2346	11.3844	11.723	10.9517	11.0331	11.3683	10.2477
ABI3	0.46627	0.46627	0.46627	2.2792	0.46627	0.306645	0.46627	0.46627	0.46627	0.306645	0.46627	2.52005	0.46627	0.46627	0.46627	0.46627	0.46627	0.46627	0.46627	1.30755	0.46627	0.46627	0.46627	0.46627	0.46627	2.16344	0.46627	0.46627	0.46627	0.46627	0.46627	0.46627	0.46627	0.46627	0.46627	1.86772	0.0728603	0.0728603	0.0728603	0.0728603	0.974748	0.0728603	1.31505	0.911883	1.44676	1.96559	0.0728603	0.0728603
ABI3BP	5.53204	6.37086	3.18069	1.50247	3.9127	5.30799	5.28907	3.32222	6.452	5.30019	5.51529	5.63034	5.29066	6.85589	7.85688	7.89123	4.04022	3.97918	6.95414	6.25531	3.87106	3.96892	10.1816	6.16595	5.82694	5.96812	7.43174	6.76175	5.84295	7.68611	8.24711	5.69756	4.42996	4.82195	5.05836	4.81629	8.13193	6.49169	4.53786	5.23354	3.97132	5.44093	6.55232	6.5492	6.52787	4.95554	5.50241	7.35247
ABL1	11.0436	11.2328	13.5643	9.92689	10.5977	11.0235	11.2419	11.2053	10.4378	10.6534	12.1762	11.3365	10.9962	10.2789	10.2739	10.1373	10.8681	11.7421	11.1918	11.5499	11.2154	10.3491	11.0985	10.4894	11.1422	11.0196	11.0889	11.2743	11.0826	11.4836	10.4298	11.2209	11.5561	11.3658	11.4508	10.4023	11.3059	11.3282	9.94977	12.052	11.3806	10.9793	10.6073	11.295	11.1033	11.7657	11.5023	9.79356
ABL2	11.567	12.7434	13.8873	11.0744	12.3988	12.0361	11.804	12.7028	12.1613	12.1545	13.0444	13.1367	12.9372	11.479	11.4684	11.0427	11.2226	12.2103	13.1426	11.4477	11.9923	11.2328	11.523	11.2528	11.6895	12.3286	13.047	11.5095	10.4467	11.9665	10.0156	10.9474	11.0566	11.4913	11.929	11.9726	12.4181	13.0282	12.6701	12.9211	10.8529	11.837	11.7706	11.348	10.1068	11.4098	12.177	11.0995
ABLIM1	12.7342	11.2704	7.35081	13.3289	11.8769	12.4277	12.586	10.5577	12.9184	12.9351	10.5885	12.7085	12.3481	11.6909	12.7429	12.1147	10.9098	12.6889	11.8465	11.2722	12.8162	13.3844	12.609	12.6259	11.9406	12.7213	12.3336	13.3972	13.0343	12.4964	12.7775	12.5762	12.6841	11.9742	12.6673	12.0498	11.2128	12.5884	11.1295	11.3177	12.2961	12.443	12.2283	11.7329	10.1757	13.4353	12.6824	12.2316
ABLIM2	6.42931	7.56179	2.43004	7.80505	6.36868	3.97339	6.61309	6.36197	6.14701	6.8067	5.14581	5.8766	6.53402	2.83254	7.31976	4.40044	5.58894	8.78566	5.16282	6.28763	5.5945	3.40561	4.44831	6.01843	5.61227	5.25051	5.96391	6.24556	7.81582	7.90104	7.24056	2.41184	1.01046	5.11694	7.97339	5.85376	4.06755	5.15044	5.39739	3.4371	4.9536	3.3188	3.32882	5.818	5.66103	7.70738	6.3094	9.20142
ABLIM3	11.9635	11.5025	7.33821	10.6345	11.742	11.7448	9.53426	12.032	9.7795	10.7043	9.92015	11.0502	11.1517	12.781	12.2893	10.9608	12.4652	10.7102	11.5901	9.49053	11.105	9.56412	10.1172	9.52501	9.66502	11.8869	10.5773	10.7119	9.85277	10.8054	10.3546	9.86169	10.9131	10.0032	10.2733	11.1604	11.0671	11.1444	10.2652	9.44046	8.06142	12.0891	11.5717	10.578	11.0741	11.2566	10.7066	10.062
ABO	4.87144	4.42715	0.848729	4.15911	4.52817	5.82436	3.344	1.72566	4.50288	2.21312	0.848729	2.54304	0.848729	5.21721	3.03987	5.09611	0.848729	2.11128	4.07795	2.21312	3.98314	3.27532	4.91674	4.29462	2.8991	4.78443	6.09554	2.53157	5.96343	3.80107	3.37894	3.62186	5.33757	4.70492	4.9023	2.40746	4.18944	5.34881	3.04035	3.2454	3.10761	0.744463	1.98798	5.89725	2.13061	6.03394	4.40497	3.73071
ABP1	7.96019	4.38562	1.41754	10.7028	11.465	10.3597	4.94842	2.65603	8.05318	7.13257	4.1904	4.99939	4.7853	8.51029	10.0243	7.73331	2.31936	5.37391	11.3856	4.07905	9.32809	9.9868	7.24714	8.8086	11.376	8.44388	9.05817	9.68598	12.3909	10.4067	11.1531	9.96324	9.72497	9.0893	1.92478	4.33964	7.71571	2.59254	7.1944	6.59764	7.29618	1.50438	6.35355	9.82235	7.53013	10.6546	9.89579	11.2184
ABR	11.1643	12.5649	10.7693	12.7063	11.7299	11.7286	11.1997	11.6243	12.7352	10.7633	11.0022	11.2912	11.2607	12.4149	12.2133	10.9711	10.8219	12.2727	11.8174	12.6288	12.1991	11.2132	12.3365	11.837	12.0856	12.1071	12.0574	11.7523	11.2212	10.821	10.4638	12.8195	11.3242	11.4265	11.4579	10.6582	11.1254	11.6916	11.8927	10.8071	10.7271	11.5873	12.1693	11.7653	12.6038	12.8882	11.796	11.911
ABRA	1.39209	1.39209	1.39209	1.39209	1.39209	1.16998	1.39209	1.39209	1.39209	2.09627	1.39209	1.39209	1.39209	1.39209	1.39209	1.39209	1.39209	1.39209	1.39209	1.50836	1.39209	1.39209	1.39209	3.52797	1.39209	1.39209	1.39209	1.39209	1.39209	1.39209	1.39209	1.39209	1.39209	1.39209	1.39209	0.786706	1.41265	1.4463	1.55493	1.09019	1.38777	0.808273	1.7488	1.6187	3.01503	1.81202	2.0416	1.17181
ABRACL	8.74745	10.0693	9.63869	10.3913	10.7118	10.0268	10.2146	9.67643	9.72928	10.6869	9.08821	8.74064	9.38546	10.5012	9.81305	11.9026	8.92394	10.5751	10.0442	9.65245	9.6452	9.95726	8.76351	9.24198	11.0569	10.4617	11.3182	11.1849	10.0346	11.0779	10.8242	10.3044	11.0656	11.0449	9.82636	10.478	11.0956	9.8882	11.5219	9.80038	10.1159	11.4682	10.7652	9.20832	9.38788	9.68347	9.46511	10.0197
ABT1	10.7647	10.7097	10.8456	10.5325	9.92161	10.1986	10.6643	11.131	10.6011	10.1187	9.6311	10.4303	11.1539	10.054	10.4571	10.0674	10.2803	10.3839	10.501	10.2685	9.86207	10.322	9.32204	9.62714	10.6871	9.42672	10.3817	10.0878	9.70305	10.2666	9.74942	9.71484	9.88422	10.1638	9.66944	10.4044	10.3444	10.4138	10.5072	9.4508	10.3454	9.5236	10.159	9.89448	9.68502	10.3525	10.1647	11.0688
ABT1P1	0.711713	0.711713	0.711713	0.711713	0.711713	0.426877	0.711713	1.8801	0.711713	2.00524	0.711713	0.711713	0.711713	0.711713	0.711713	0.711713	0.711713	0.711713	0.711713	0.426877	0.711713	0.711713	2.47447	0.711713	0.711713	0.711713	2.3966	0.711713	0.711713	0.711713	0.711713	2.74892	0.711713	0.711713	0.711713	-0.270732	-0.270732	1.67303	1.30392	0.714611	1.40052	-0.270732	0.754292	0.679263	1.57525	1.34326	2.07407	0.883565
ABTB1	8.08492	8.34695	7.29946	9.88355	8.92309	7.25071	8.78677	6.76597	9.88301	8.22154	6.28354	7.18321	6.66426	8.30302	9.46322	9.04216	8.88928	7.75988	8.61889	9.40541	6.12039	8.95662	8.13638	8.00027	9.62738	8.72729	9.24388	8.95519	9.69164	9.61408	9.80434	8.30255	8.88414	7.49875	9.37947	9.78014	9.02568	9.36828	6.79845	9.16721	8.51853	8.07302	9.55583	8.5352	9.64885	7.79394	7.7198	9.57843
ABTB2	9.99225	10.2679	8.71034	9.96154	11.2188	9.68771	8.99271	9.0792	8.4125	8.36414	9.60978	8.84358	9.10826	9.4055	10.6187	9.04391	8.62093	7.1553	9.48689	10.3187	10.5867	9.82577	8.92632	9.94501	10.5847	10.8255	9.86226	9.64837	7.45443	10.0854	9.98652	8.91679	10.3558	9.69417	9.1512	8.7664	10.2751	9.58062	9.94891	8.6098	8.45576	9.57628	10.7203	8.16764	9.8337	10.4555	8.94109	10.5735
AC000059.1	2.56026	2.26391	2.30705	2.18006	0.795576	0.892178	2.30399	0.795576	2.54646	3.00873	0.795576	2.36399	0.795576	3.63539	0.795576	2.52649	0.795576	2.2034	0.795576	0.892178	0.795576	0.795576	2.57571	0.795576	0.795576	2.58689	2.73723	0.795576	2.1594	2.88443	0.795576	0.795576	0.795576	0.795576	2.30826	2.20167	3.51575	2.52515	1.13292	1.76897	1.24013	1.47672	2.70944	1.69789	1.68549	2.03768	-0.614624	2.6227
AC000068.5	4.2138	4.27778	3.13598	4.83724	4.74871	4.85903	5.984	5.08658	4.24759	4.42234	4.86539	5.3156	5.47604	4.15676	4.75891	4.45669	4.83008	4.06669	5.4068	5.26555	6.62468	4.04501	5.62037	5.57654	5.39169	4.74748	3.9929	4.87066	5.79137	5.22291	4.98682	4.28116	4.3894	5.53796	5.9508	4.10274	5.5411	5.31793	4.37146	4.80121	3.94648	5.03659	5.84656	4.90928	4.17508	4.66634	4.83164	3.79894
AC000078.5	1.37123	2.3949	2.58218	1.37123	1.37123	2.05995	1.37123	2.97185	1.37123	2.27489	1.37123	1.37123	1.37123	1.37123	1.37123	1.37123	1.37123	1.37123	1.37123	0.574267	1.37123	1.37123	1.37123	1.37123	1.37123	1.37123	1.37123	1.37123	1.37123	1.37123	1.37123	1.37123	1.37123	5.01366	1.37123	2.7057	2.87829	2.12261	1.55655	1.41565	0.184516	0.923558	2.7555	2.00591	2.05377	2.42494	1.24158	1.34994
AC000089.3	1.28916	2.8344	1.97261	4.8041	3.94613	3.38737	1.28916	3.13222	2.62996	2.40658	1.28916	4.09361	1.28916	2.40827	3.16017	2.24683	2.40025	1.28916	2.36809	2.11828	2.79967	1.28916	2.1008	3.97571	3.89602	1.28916	1.28916	3.72879	3.23915	3.34682	2.25834	1.28916	1.28916	2.35607	3.7964	4.06907	1.36963	2.08288	1.16775	2.8603	3.34459	2.41699	2.28971	1.88957	3.06093	3.36027	2.20409	1.48009
AC000094.3	0.600312	0.600312	0.600312	0.600312	0.600312	0.249163	2.06549	1.9253	0.600312	1.33513	0.600312	0.600312	0.600312	1.61985	0.600312	1.81505	0.600312	0.600312	0.600312	1.20917	2.51629	0.600312	0.600312	0.600312	0.600312	2.34029	0.600312	0.600312	0.600312	1.93213	0.600312	0.600312	0.600312	0.600312	0.600312	1.3195	1.03393	0.974415	1.25185	1.29239	-0.162278	1.34306	0.938331	1.73622	1.06244	1.28872	1.25573	-0.162278
AC000110.1	0.322748	2.27484	1.78495	1.6621	1.55895	1.77741	0.322748	1.26871	0.322748	0.33268	0.322748	1.41497	0.322748	0.322748	0.322748	1.53257	0.322748	0.322748	0.322748	0.33268	0.322748	1.59468	1.34809	0.322748	0.322748	1.57658	1.68688	0.322748	0.322748	0.322748	0.322748	0.322748	0.322748	1.43362	0.322748	1.34438	0.200966	0.200966	2.2254	0.200966	0.200966	0.200966	1.36752	0.200966	0.200966	1.31939	1.29268	1.51464
AC000111.3	0.484598	0.484598	0.484598	0.484598	0.484598	0.463184	0.484598	0.484598	0.484598	0.463184	0.484598	0.484598	0.484598	0.484598	0.484598	0.484598	0.484598	0.484598	0.484598	0.463184	0.484598	0.484598	0.484598	0.484598	0.484598	0.484598	0.484598	0.484598	0.484598	0.484598	0.484598	0.484598	0.484598	0.484598	0.484598	0.0950249	1.31511	0.0950249	0.0950249	0.0950249	0.0950249	1.74766	2.37733	0.0950249	0.0950249	0.0950249	0.864225	0.0950249
AC000111.4	0.420622	0.420622	0.420622	0.420622	0.420622	0.444476	0.420622	0.420622	0.420622	0.444476	0.420622	0.420622	0.420622	0.420622	0.420622	0.420622	0.420622	0.420622	0.420622	0.444476	0.420622	0.420622	0.420622	0.420622	0.420622	0.420622	0.420622	0.420622	0.420622	0.420622	0.420622	0.420622	0.420622	1.81579	0.420622	0.133531	0.133531	0.133531	0.133531	0.133531	0.133531	1.49002	2.37583	1.40323	0.133531	0.133531	0.133531	0.133531
AC000111.5	0.415749	0.415749	0.415749	0.415749	0.415749	0.401338	0.415749	0.415749	0.415749	0.401338	0.415749	0.415749	0.415749	0.415749	0.415749	0.415749	0.415749	0.415749	0.415749	0.401338	0.415749	0.415749	0.415749	0.415749	0.415749	0.415749	0.415749	0.415749	0.415749	0.415749	0.415749	0.415749	0.415749	0.415749	0.415749	0.153966	0.153966	0.153966	0.153966	0.153966	0.153966	0.153966	2.29824	1.20319	0.153966	0.153966	0.153966	0.153966
AC000111.6	0.588367	0.588367	0.588367	0.588367	0.588367	0.130272	0.588367	0.588367	0.588367	1.66144	0.588367	0.588367	0.588367	0.588367	0.588367	0.588367	0.588367	0.588367	0.588367	0.130272	0.588367	0.588367	0.588367	0.588367	0.588367	0.588367	0.588367	0.588367	0.588367	0.588367	0.588367	0.588367	0.588367	0.588367	0.588367	0.0492045	0.0492045	0.0492045	0.0492045	0.0492045	0.0492045	1.76596	2.83978	1.35267	0.0492045	0.0492045	0.848248	0.0492045
AC000120.7	4.26089	2.83006	3.89528	4.56386	4.7657	2.76847	2.7504	3.98344	6.04321	4.51425	5.56768	4.76151	0.835058	4.183	3.75401	5.41678	4.87405	3.62731	3.23095	4.35476	4.64921	4.2739	4.84583	4.44851	4.13626	4.11719	3.93223	4.01683	3.3119	3.25212	3.85364	2.6379	4.82052	2.91661	6.44278	3.37404	5.04113	4.23324	4.22851	3.18896	3.74854	2.55877	4.03357	5.72439	3.93674	5.46893	4.30324	3.8647
AC000123.4	1.85237	1.85237	1.85237	1.85237	1.85237	1.42369	1.85237	1.85237	1.85237	2.95038	1.85237	1.85237	1.85237	1.85237	1.85237	1.85237	1.85237	1.85237	1.85237	2.071	1.85237	1.85237	1.85237	1.85237	1.85237	1.85237	1.85237	1.85237	1.85237	1.85237	1.85237	1.85237	1.85237	1.85237	1.85237	1.72891	1.09477	2.13366	2.55526	1.61958	2.18607	0.90523	1.49902	2.88682	2.09905	2.13528	2.23555	2.00142
AC000124.1	0.361546	0.361546	0.361546	0.361546	0.361546	0.404123	0.361546	0.361546	0.361546	0.404123	0.361546	0.361546	0.361546	0.361546	0.361546	0.361546	0.361546	0.361546	0.361546	0.404123	0.361546	0.361546	0.361546	0.361546	0.361546	0.361546	0.361546	0.361546	0.361546	0.361546	0.361546	0.361546	0.361546	2.21689	0.361546	0.177555	0.177555	1.43263	0.177555	0.177555	0.177555	0.177555	1.06473	0.177555	0.177555	0.177555	1.32058	0.177555
AC000367.1	0.154446	1.68726	0.832395	0.154446	0.154446	0.729759	0.154446	0.154446	1.75089	0.729759	0.154446	0.154446	0.154446	1.49429	2.0104	1.73331	1.66999	1.22386	1.2247	0.729759	0.154446	0.154446	1.27509	1.31937	0.154446	0.154446	1.22559	0.154446	1.58316	1.87326	0.154446	0.154446	1.69349	0.777307	0.154446	0.581437	0.581437	0.581437	0.581437	0.581437	0.581437	0.581437	0.581437	2.18436	0.581437	2.2396	0.581437	0.581437
AC002055.4	8.27171	8.06162	9.13864	8.38322	6.99306	7.71474	8.17497	8.45369	7.84967	8.44732	8.42639	7.80685	8.4826	9.76527	9.02294	8.86828	8.16418	8.94853	9.46008	8.24029	8.07239	7.37019	8.15224	8.33921	7.19111	8.87895	7.98112	8.32687	8.0546	7.86355	8.17467	8.73726	7.829	7.84191	8.08596	8.2151	8.66948	7.99339	7.9302	8.47641	8.57347	8.42558	9.15395	7.63593	8.05406	7.99946	7.53572	7.59885
AC002056.3	0.581454	2.12544	1.89845	2.57065	2.88143	1.85751	0.581454	1.77002	2.86219	1.88384	0.581454	1.94806	0.581454	0.581454	0.581454	2.8385	0.581454	0.581454	2.27194	1.40886	2.90026	0.581454	0.581454	3.04099	2.24651	0.581454	2.27328	2.79545	2.22028	1.77615	2.10707	0.581454	0.581454	2.12112	0.581454	2.22798	1.33785	1.7403	1.58093	1.94129	2.0052	0.00357056	1.23122	0.00357056	2.48583	1.93661	0.00357056	3.71055
AC002064.4	1.23434	1.23434	1.23434	1.23434	1.23434	0.220307	1.23434	1.23434	1.23434	2.6245	1.23434	1.23434	1.23434	1.23434	1.23434	1.23434	1.23434	1.23434	1.23434	1.77844	1.23434	1.23434	1.23434	1.23434	1.23434	1.23434	1.23434	1.23434	1.23434	1.23434	1.23434	1.23434	1.23434	1.23434	1.23434	0.742809	-0.547912	1.27008	-0.547912	1.96283	1.85519	1.52132	1.65141	1.52108	1.39054	1.45649	1.74258	2.267
AC002064.5	1.77617	0.508468	0.508468	3.31914	0.508468	-0.0657921	0.508468	0.508468	1.76585	2.3999	0.508468	0.508468	0.508468	0.508468	2.93586	0.508468	0.508468	0.508468	0.508468	1.65065	0.508468	0.508468	1.97415	0.508468	0.508468	0.508468	1.9094	1.86015	3.03833	0.508468	1.76586	2.81685	0.508468	1.3231	2.01132	0.0285266	0.0285266	1.23174	0.0285266	1.86739	1.62142	1.18958	1.19354	2.03813	1.32491	2.46429	0.0285266	2.40825
AC002066.1	5.12702	6.11294	6.24	3.36111	4.76683	2.92514	5.11018	3.32961	6.21078	5.99599	6.44408	4.64674	4.80296	4.35772	6.32913	5.41	0.741638	3.65872	5.38842	4.79402	5.46689	3.10377	3.88124	3.24292	5.13726	5.55342	5.59947	3.17268	0.741638	3.71172	4.24113	2.1237	4.79904	2.68918	6.08814	4.89212	5.53901	4.76234	4.43527	4.93449	6.32007	6.74198	6.1562	3.88077	4.36035	4.23639	1.82604	3.10229
AC002069.5	0.523726	0.523726	0.523726	0.523726	0.523726	1.1531	2.52491	2.33343	0.523726	0.042237	0.523726	0.523726	0.523726	0.523726	0.523726	0.523726	0.523726	2.39146	0.523726	1.03508	0.523726	0.523726	0.523726	0.523726	0.523726	0.523726	0.523726	0.523726	0.523726	0.523726	0.523726	0.523726	0.523726	0.523726	0.523726	0.938123	0.0543845	2.86495	0.0543845	1.24606	0.0543845	0.0543845	0.0543845	1.43083	1.05768	0.0543845	0.89817	0.0543845
AC002069.6	0.529496	0.529496	0.529496	0.529496	0.529496	0.503598	0.529496	0.529496	0.529496	0.503598	0.529496	0.529496	0.529496	0.529496	0.529496	0.529496	0.529496	0.529496	0.529496	0.503598	0.529496	0.529496	0.529496	0.529496	0.529496	0.529496	0.529496	0.529496	0.529496	0.529496	0.529496	0.529496	0.529496	0.529496	0.529496	0.057936	0.057936	2.39334	0.057936	0.057936	0.057936	0.057936	0.879814	0.057936	0.972489	1.14147	1.11683	0.983467
AC002075.3	2.14088	2.40042	0.331869	0.331869	0.331869	1.03275	0.331869	2.46293	0.331869	1.03275	0.331869	0.331869	0.331869	0.331869	0.331869	0.331869	1.81924	0.331869	1.77619	1.03275	2.35393	2.56361	0.331869	2.48745	0.331869	0.331869	1.77739	1.72657	0.331869	2.4732	0.331869	0.331869	0.331869	1.50902	4.51265	3.04759	0.106294	1.16052	1.87772	1.71747	2.66498	3.27259	0.106294	1.66462	2.77567	0.106294	0.106294	0.106294
AC002075.4	0.695641	2.54999	1.84225	3.06708	2.90365	0.839417	2.59798	2.76521	0.695641	1.88044	0.695641	2.6695	0.695641	2.03861	3.66976	1.84488	0.695641	2.47722	0.695641	2.17713	0.695641	1.90389	2.05137	0.695641	0.695641	1.88669	0.695641	2.42006	0.695641	1.59899	0.695641	0.695641	0.695641	0.695641	0.695641	3.09468	1.80186	-0.237247	2.12681	2.18566	2.5409	1.64871	-0.237247	1.75737	2.31144	2.01279	2.13246	1.06492
AC002076.10	2.35349	2.3616	1.77932	0.39355	0.39355	1.07976	0.39355	1.47958	0.39355	0.0331335	0.39355	1.6475	0.39355	0.39355	0.39355	0.39355	2.00501	0.39355	1.95837	2.57759	0.39355	0.39355	0.39355	0.39355	1.93369	0.39355	0.39355	2.47765	1.90828	2.23446	0.39355	0.39355	0.39355	1.66891	2.69885	2.91947	0.161453	1.67961	1.81003	1.19305	1.91117	2.85216	0.161453	1.15605	1.7901	0.161453	0.161453	1.36994
AC002076.9	0.37193	1.89004	0.37193	1.80335	0.37193	0.195671	0.37193	0.37193	0.37193	0.195671	0.37193	0.37193	0.37193	0.37193	0.37193	0.37193	0.37193	0.37193	0.37193	2.06127	0.37193	1.7313	0.37193	1.95749	0.37193	0.37193	0.37193	0.37193	3.25937	1.78953	2.83474	0.37193	0.37193	0.37193	0.37193	1.91694	0.162827	0.162827	1.18169	0.162827	2.51875	1.9436	0.162827	1.17475	2.37049	0.162827	0.162827	0.162827
AC002116.7	3.9464	4.46105	4.39691	4.47977	4.89277	4.77356	5.49453	4.17637	4.32244	4.43016	4.56598	5.51128	5.65287	3.94526	4.60019	4.17595	4.07415	2.38862	3.9117	3.63908	5.02347	3.75661	2.896	3.62657	3.96929	3.27398	4.17771	3.83268	3.83812	4.29547	3.35419	3.70337	4.69505	5.14848	3.59659	3.6753	3.64639	4.61647	4.94251	3.81401	3.8316	3.61764	4.93138	4.38331	3.42503	4.06799	5.04219	4.33847
AC002116.8	-0.0776385	1.8813	-0.0776385	1.96158	-0.0776385	1.34651	-0.0776385	-0.0776385	3.03417	1.34651	2.60553	1.62826	4.76634	3.10378	3.14888	3.48944	2.7733	-0.0776385	-0.0776385	1.34651	4.06661	-0.0776385	2.85303	-0.0776385	1.96439	-0.0776385	1.81283	-0.0776385	3.25145	2.56342	-0.0776385	-0.0776385	-0.0776385	1.57745	3.93038	1.45415	1.45415	1.45415	1.45415	1.45415	1.45415	1.45415	1.45415	1.45415	1.45415	1.45415	1.45415	1.45415
AC002117.1	2.78899	2.87705	2.47344	4.16417	3.37641	2.45257	2.75059	3.2394	3.96052	4.30991	4.0858	4.35337	1.07781	4.34065	4.11772	3.171	4.54686	3.19413	2.95239	2.78096	3.60923	1.07781	4.81477	3.75328	3.82864	3.80315	3.40007	2.89328	3.65728	3.73804	3.35768	1.07781	1.07781	2.62891	4.02324	3.2871	4.91394	3.22398	2.544	3.29475	1.79345	2.27006	3.42126	3.92643	2.86396	3.70449	3.91471	5.31192
AC002128.4	2.49756	2.6322	0.614487	2.1118	1.61729	2.08169	3.1779	1.90872	4.00233	0.990781	0.614487	1.8453	0.614487	2.1909	2.53185	0.614487	2.48443	2.13587	3.03765	2.62224	0.614487	1.64628	2.20512	1.81796	0.614487	0.614487	3.03932	0.614487	2.3815	3.13043	2.26376	2.77689	3.41864	1.86561	2.55659	1.48174	1.06029	2.03089	3.45596	2.18831	1.94324	1.5165	2.28994	1.36835	3.34726	1.8525	0.815005	1.12406
AC002306.1	0.905702	1.88597	2.06532	0.905702	2.09332	1.73887	2.3076	0.905702	0.905702	2.8039	0.905702	1.955	0.905702	2.54499	0.905702	0.905702	0.905702	0.905702	2.21514	0.908225	0.905702	2.12765	1.89075	0.905702	0.905702	0.905702	3.06335	2.17016	2.65372	1.81929	0.905702	2.49027	0.905702	2.54796	2.83478	1.82139	1.20624	1.12014	1.51612	1.32228	2.33985	-0.626565	1.86315	1.70753	2.09484	2.11199	1.27517	2.48236
AC002310.10	2.39753	3.27848	3.50161	2.9792	2.111	1.79603	3.33686	1.78146	2.61372	3.09983	0.666209	2.21084	4.76246	1.86102	0.666209	2.08138	3.07366	3.34433	2.56285	2.4012	2.2789	2.68136	2.32338	0.666209	0.666209	1.72586	2.56429	2.74363	2.74811	2.86306	2.09771	0.666209	3.58767	2.7878	0.666209	2.73722	3.77174	2.11042	1.90154	2.68956	1.14053	2.96089	3.41321	1.88804	1.87537	2.6831	2.18848	3.28522
AC002310.12	4.11419	4.22166	3.07648	5.21554	5.40265	5.33357	4.90846	5.14506	6.37232	4.89851	7.31369	5.39871	6.02267	5.27813	5.38153	4.85524	5.85255	3.82961	4.90589	5.40315	5.03059	6.20117	5.10587	5.6086	5.08894	5.16106	4.68626	3.83819	5.64261	4.22655	5.62612	5.23473	3.93957	5.26293	6.23546	5.53737	6.21781	4.80516	4.56951	5.88564	4.36092	5.75271	5.04353	4.868	4.49399	5.18909	3.50175	5.70309
AC002310.17	2.80797	3.4304	2.29385	2.94821	2.09569	1.3359	1.01181	1.01181	1.01181	1.3359	1.01181	1.96945	1.01181	2.25137	3.0842	1.01181	3.6954	4.18294	3.9359	2.73156	1.01181	1.01181	1.91081	1.01181	1.01181	2.53121	2.65873	1.01181	1.01181	1.01181	2.08531	1.01181	1.01181	2.19355	2.77238	1.34236	3.20211	2.24979	1.73694	2.28496	-1.26772	2.2727	2.48666	2.28799	1.10313	2.05992	2.91529	2.59767
AC002310.7	2.62536	2.63401	2.10846	1.41383	2.45783	2.65136	3.53783	2.13548	1.31495	2.66946	3.82463	3.23268	4.42966	2.25728	3.7207	1.99109	3.5521	2.44066	2.83063	2.0466	3.1694	3.88406	2.64366	2.01128	2.41175	1.3403	1.43514	3.49588	2.38031	1.99972	1.71861	2.19488	2.53124	3.41953	1.52047	3.65774	3.23684	3.31771	2.06159	1.62788	1.67474	1.67521	3.95306	1.58166	1.83091	2.10648	2.67136	3.53199
AC002314.4	0.376408	0.376408	0.376408	0.376408	0.376408	0.420414	0.376408	0.376408	0.376408	0.420414	0.376408	0.376408	0.376408	0.376408	0.376408	0.376408	0.376408	0.376408	0.376408	0.420414	0.376408	0.376408	0.376408	0.376408	0.376408	0.376408	0.376408	0.376408	0.376408	2.33738	0.376408	0.376408	0.376408	0.376408	0.376408	1.55686	0.164133	0.164133	0.164133	0.164133	1.75738	1.02809	0.164133	0.967578	0.164133	0.164133	0.164133	0.164133
AC002321.2	0.188804	0.188804	0.188804	0.188804	0.188804	0.56063	0.188804	0.188804	0.188804	0.56063	0.188804	0.188804	0.188804	0.188804	0.188804	1.09049	0.188804	0.188804	0.188804	0.56063	2.92182	1.13679	0.188804	0.188804	1.18864	0.188804	1.20551	2.48582	1.8123	0.188804	2.07609	1.41811	0.188804	0.188804	0.188804	0.585058	0.585058	0.585058	0.585058	0.585058	0.585058	0.585058	0.585058	0.585058	0.585058	0.585058	0.585058	0.585058
AC002365.1	2.37075	0.310334	0.310334	0.310334	1.55367	1.64494	0.310334	0.310334	0.310334	0.25396	0.310334	0.310334	0.310334	1.3316	0.310334	0.310334	0.310334	0.310334	0.310334	0.25396	0.310334	0.310334	2.48628	0.310334	0.310334	2.40073	1.68235	0.310334	0.310334	1.92308	0.310334	0.310334	0.310334	1.42762	0.310334	0.240409	0.240409	1.39099	0.240409	0.240409	0.240409	1.35067	2.48686	0.240409	0.240409	0.240409	0.240409	0.240409
AC002366.3	0.387634	0.387634	0.387634	0.387634	0.387634	0.614305	0.387634	0.387634	0.387634	0.614305	0.387634	0.387634	0.387634	2.01054	0.387634	0.387634	0.387634	1.95105	0.387634	0.614305	0.387634	0.387634	0.387634	0.387634	0.387634	0.387634	0.387634	0.387634	0.387634	0.387634	3.03294	2.28102	0.387634	1.29821	0.387634	0.102189	0.102189	0.102189	0.102189	0.102189	0.102189	0.102189	1.06779	2.06512	1.56762	1.98109	1.78214	0.102189
AC002383.2	0.456349	0.456349	0.456349	0.456349	0.456349	0.43798	0.456349	0.456349	0.456349	0.43798	0.456349	0.456349	0.456349	0.456349	0.456349	0.456349	0.456349	0.456349	0.456349	0.43798	0.456349	0.456349	0.456349	0.456349	0.456349	0.456349	0.456349	0.456349	0.456349	0.456349	0.456349	0.456349	0.456349	0.456349	0.456349	0.121905	0.121905	0.970736	0.121905	0.121905	0.121905	0.940994	0.121905	1.17106	1.36923	0.121905	0.121905	0.121905
AC002395.1	0.862389	0.862389	1.8096	2.33178	0.862389	2.32548	0.862389	1.90019	0.862389	0.652868	3.8934	0.862389	0.862389	0.862389	0.862389	0.862389	2.4023	2.35656	2.35772	0.652868	0.862389	0.862389	0.862389	0.862389	0.862389	0.862389	0.862389	0.862389	0.862389	0.862389	0.862389	0.862389	0.862389	1.73264	0.862389	1.5543	0.605405	2.18276	1.29239	1.34105	-0.545899	1.74045	1.18713	1.60749	1.95338	1.80361	1.08568	-0.545899
AC002398.11	1.8821	2.77819	2.94213	1.8821	1.8821	2.62283	1.8821	3.28323	1.8821	2.40908	1.8821	2.84129	1.8821	3.38061	1.8821	1.8821	1.8821	3.07815	3.07909	2.93281	1.8821	2.99911	1.8821	1.8821	1.8821	1.8821	1.8821	1.8821	3.04077	1.8821	2.95733	1.8821	1.8821	1.8821	1.8821	3.23732	2.35054	2.47284	3.53731	1.83253	2.11181	1.9283	2.7935	1.67039	1.65369	2.64008	2.24925	2.8543
AC002398.12	0.190151	1.2489	1.68567	0.190151	0.190151	0.565594	0.190151	0.190151	0.190151	0.565594	0.190151	0.190151	3.80279	4.35161	0.190151	1.09189	0.190151	0.190151	1.20607	0.565594	0.190151	0.190151	0.954388	0.190151	0.190151	0.190151	0.190151	0.190151	0.190151	0.190151	0.190151	0.190151	0.190151	1.01814	0.190151	0.587996	0.587996	0.587996	0.587996	0.587996	0.587996	0.587996	0.587996	0.587996	0.587996	0.587996	0.587996	0.587996
AC002398.13	0.872505	0.872505	0.872505	0.872505	0.872505	0.450753	0.872505	0.872505	0.872505	0.450753	0.872505	0.872505	0.872505	3.13774	0.872505	0.872505	0.872505	0.872505	0.872505	1.97826	0.872505	0.872505	0.872505	0.872505	0.872505	0.872505	0.872505	0.872505	0.872505	0.872505	0.872505	0.872505	0.872505	0.872505	0.872505	0.92222	-0.293541	0.639087	1.27356	0.899974	0.941133	1.36661	2.28175	0.859182	1.83703	1.3113	1.27754	-0.293541
AC002398.5	0.494814	0.494814	0.494814	0.494814	0.494814	0.21949	0.494814	0.494814	0.494814	1.35275	0.494814	0.494814	0.494814	0.494814	0.494814	0.494814	0.494814	0.494814	0.494814	0.21949	0.494814	0.494814	0.494814	0.494814	0.494814	0.494814	0.494814	0.494814	0.494814	0.494814	2.36549	0.494814	0.494814	0.494814	0.494814	0.0798233	0.0798233	0.0798233	0.935773	1.29215	0.0798233	0.0798233	0.0798233	0.92994	1.10051	0.959234	1.26161	1.11276
AC002398.9	4.68882	3.40528	4.71079	4.39446	4.30328	2.31836	4.75228	4.8828	-0.140017	2.31836	4.46459	4.30163	4.33769	1.49329	-0.140017	4.58016	4.51011	4.02153	-0.140017	2.31836	-0.140017	-0.140017	2.98251	-0.140017	4.07402	-0.140017	4.52429	-0.140017	-0.140017	4.48541	3.96325	3.78991	-0.140017	4.02676	-0.140017	4.53033	3.48562	3.37691	3.17664	1.30077	3.30346	1.30077	1.30077	3.16386	1.30077	3.95098	1.30077	1.30077
AC002400.1	1.55897	1.55897	1.55897	3.4658	1.55897	1.45658	1.55897	1.55897	1.55897	2.08855	1.55897	1.55897	1.55897	1.55897	1.55897	1.55897	1.55897	1.55897	1.55897	1.92257	1.55897	1.55897	1.55897	1.55897	1.55897	1.55897	1.55897	1.55897	1.55897	1.55897	1.55897	1.55897	1.55897	1.55897	1.55897	2.20933	1.73102	2.45442	1.67907	2.00137	0.730741	0.731201	1.19791	2.14481	2.05496	2.08644	1.90511	1.50727
AC002401.1	1.17445	1.17445	1.17445	1.17445	1.17445	0.696866	1.17445	1.17445	1.17445	0.696866	1.17445	1.17445	1.17445	1.17445	1.17445	1.17445	1.17445	1.17445	1.17445	2.0437	1.17445	1.17445	1.17445	1.17445	1.17445	1.17445	1.17445	1.17445	1.17445	1.17445	1.17445	1.17445	1.17445	1.17445	1.17445	1.79569	2.1154	1.53071	1.13574	1.51579	-0.525895	0.669301	1.67081	1.12606	1.04784	1.41231	1.4731	1.77994
AC002429.4	0.494959	0.494959	0.494959	0.494959	0.494959	0.124245	0.494959	0.494959	0.494959	0.124245	0.494959	0.494959	0.494959	0.494959	0.494959	0.494959	0.494959	0.494959	0.494959	1.49312	0.494959	0.494959	0.494959	0.494959	0.494959	0.494959	0.494959	0.494959	0.494959	0.494959	0.494959	0.494959	0.494959	0.494959	0.494959	0.128348	0.128348	1.39299	0.128348	0.128348	0.128348	0.128348	1.93094	0.128348	1.48502	0.128348	0.128348	1.13503
AC002429.5	0.791497	0.791497	0.791497	0.791497	0.791497	1.57975	0.791497	0.791497	0.791497	0.0349463	0.791497	2.37522	0.791497	0.791497	0.791497	0.791497	0.791497	0.791497	0.791497	1.42126	0.791497	0.791497	0.791497	0.791497	0.791497	0.791497	0.791497	0.791497	0.791497	0.791497	0.791497	0.791497	0.791497	0.791497	4.7041	1.01106	1.13312	2.18276	1.62813	1.67311	-0.178957	1.02998	2.3418	-0.178957	2.39453	-0.178957	-0.178957	2.41634
AC002451.1	2.67155	2.88291	3.02622	2.7808	0.817515	2.16514	1.78875	2.09439	1.63104	4.01499	4.6281	2.71288	3.91999	3.25472	4.54263	1.96985	3.23386	1.63241	2.70567	1.12164	2.12384	2.09034	3.23257	2.65123	2.22241	1.45487	1.63597	2.17468	2.00183	2.01467	0.801971	1.34973	2.19435	2.28999	1.11264	1.98792	1.98792	1.98792	1.98792	1.98792	1.98792	4.24724	1.98792	1.98792	1.98792	1.98792	1.98792	4.52309
AC002451.3	0.383005	2.19043	0.383005	1.93184	1.4203	1.81836	0.383005	1.17676	3.27883	0.326836	0.383005	0.383005	0.383005	0.383005	0.383005	0.383005	3.10756	3.41786	0.383005	2.65304	2.54326	2.38378	2.70707	0.383005	3.00959	2.86794	2.26755	1.48742	2.21081	0.383005	1.8043	0.383005	2.02767	1.04861	5.69168	1.55557	1.71295	2.59431	1.48625	2.73726	0.109883	0.109883	1.58483	3.293	0.109883	2.0544	1.49021	3.62306
AC002454.1	0.701037	3.77158	1.80279	2.38583	3.2128	2.07456	4.29481	5.35801	3.4939	0.96329	3.2228	0.701037	0.701037	2.81894	0.701037	3.92323	0.701037	0.701037	2.41418	4.9877	3.46722	3.58151	2.00372	2.5578	0.701037	1.84549	2.41554	3.16194	2.36183	0.701037	1.81859	4.06668	2.49008	1.715	5.46794	1.80285	2.45936	2.81938	2.68587	2.33481	2.17478	3.28617	1.47266	2.45266	1.78218	2.56506	3.63666	0.515555
AC002456.2	2.79393	3.27202	2.05548	0.798695	0.798695	4.05572	5.91101	2.67128	0.798695	3.2515	3.89387	1.73747	4.96465	5.39039	2.83026	5.53567	0.798695	4.99727	1.97021	1.82469	4.63942	2.84813	2.02538	3.36442	1.95173	4.38343	4.89759	2.66679	1.93271	1.93877	2.25456	0.798695	3.0669	2.79641	5.08448	3.70302	6.2877	3.31909	2.23159	4.97017	0.801506	3.89155	3.00153	2.80352	2.20091	3.21823	1.5437	4.38199
AC002463.3	0.40372	0.40372	0.40372	0.40372	0.40372	0.483833	0.40372	0.40372	0.40372	0.483833	0.40372	0.40372	0.40372	0.40372	0.40372	0.40372	0.40372	0.40372	0.40372	0.483833	0.40372	0.40372	0.40372	0.40372	0.40372	2.10298	0.40372	0.40372	0.40372	0.40372	2.06304	0.40372	0.40372	0.40372	0.40372	0.123468	0.123468	0.123468	1.49409	0.123468	0.123468	0.123468	0.123468	0.123468	1.47752	0.978864	1.49769	0.123468
AC002467.7	2.02987	3.46262	3.57557	2.02987	3.45871	2.98752	3.24951	2.02987	3.05318	2.17934	2.02987	3.55745	2.02987	2.87854	5.07159	2.02987	2.02987	2.02987	3.16906	3.90537	3.62475	3.09295	2.88684	2.02987	3.87847	2.02987	3.17001	3.12993	2.02987	2.02987	2.02987	2.02987	2.02987	2.02987	2.02987	2.96783	4.34052	1.60751	3.30513	3.09609	2.62399	2.6989	2.7464	2.48464	2.25818	3.08684	2.51784	3.62964
AC002472.1	1.78955	1.99832	1.91077	1.90774	2.08292	1.15964	1.57824	1.14073	2.0674	1.15964	0.334424	0.334424	4.46576	2.16237	0.334424	0.334424	2.76249	0.334424	2.2473	1.15964	0.334424	0.334424	0.334424	2.06833	0.334424	0.334424	1.49717	0.334424	2.19112	0.334424	0.334424	0.334424	0.334424	1.91721	2.3751	1.41251	1.55721	2.3676	0.0832412	1.87568	2.5757	2.57648	0.0832412	1.34015	1.59234	0.0832412	0.0832412	2.16459
AC002472.11	1.31182	0.239491	0.239491	0.239491	1.31339	0.500736	0.239491	1.06125	1.71092	0.500736	0.239491	0.239491	0.239491	0.239491	0.239491	1.29047	0.239491	0.239491	0.239491	0.500736	0.239491	0.239491	1.47929	0.239491	0.239491	1.3287	0.239491	0.239491	0.239491	0.239491	0.239491	0.239491	1.94218	0.239491	0.239491	0.337686	0.337686	0.337686	0.337686	0.337686	0.337686	1.63753	2.12736	0.337686	0.337686	0.337686	0.337686	0.337686
AC002472.13	2.21337	2.08428	2.61082	2.89504	2.94641	2.17011	1.69228	2.57764	2.91962	2.17011	3.82819	2.44143	4.82181	3.09856	1.37017	2.51545	2.54803	1.98044	1.77717	2.17011	3.27417	1.11732	2.79169	1.42946	2.55984	1.95708	2.16484	1.69659	2.51543	2.39796	2.05367	2.47417	2.72704	2.69437	3.03911	1.82766	3.01304	1.82766	1.82766	1.82766	3.31887	1.82766	1.82766	3.49267	3.04129	1.82766	1.82766	3.81282
AC002477.1	0.680465	0.680465	0.680465	0.680465	0.680465	0.865094	0.680465	0.680465	0.680465	0.058202	0.680465	0.680465	0.680465	0.680465	0.680465	0.680465	0.680465	0.680465	0.680465	1.43009	0.680465	0.680465	0.680465	0.680465	0.680465	0.680465	0.680465	0.680465	0.680465	0.680465	0.680465	0.680465	0.680465	0.680465	0.680465	0.847994	-0.00662235	0.893879	-0.00662235	1.14578	1.18552	-0.00662235	0.865292	0.80147	0.96361	1.14287	1.65541	-0.00662235
AC002480.3	6.06233	6.48986	3.21363	2.14107	4.14015	7.35836	5.2317	6.8713	3.15443	5.71108	6.62931	8.84712	9.41881	6.52616	5.86938	5.57688	6.08826	1.00327	4.88193	4.20526	7.09324	7.65096	7.27503	5.32887	6.20471	7.88628	6.94452	3.09148	6.18084	8.5951	5.45964	6.42912	3.93989	7.52227	5.61458	4.8805	5.89312	5.65435	6.976	8.00554	0.818866	7.81192	7.54837	6.4632	3.51633	6.22006	5.49647	6.76857
AC002480.4	2.90192	2.31849	1.80103	0.999052	2.14732	4.20534	0.999052	2.48103	0.999052	1.31018	3.56532	3.44866	0.999052	1.94223	0.999052	2.86677	0.999052	0.999052	2.74243	1.31018	4.13971	4.98157	3.78547	2.3771	0.999052	3.74983	4.0989	0.999052	2.22458	5.19657	0.999052	4.02683	0.999052	3.86337	0.999052	1.95719	2.56113	3.29817	3.34954	4.68343	-1.22338	3.96584	2.97549	2.33485	1.09027	2.65899	2.07481	3.23767
AC002480.5	0.279926	2.21166	0.279926	0.279926	1.30468	1.23383	2.51122	1.60249	0.279926	1.23383	0.279926	2.00241	5.66905	2.83222	2.23926	0.279926	0.279926	0.279926	0.279926	1.23383	2.41405	2.02577	1.70747	1.9662	1.81236	2.00282	0.279926	0.279926	0.279926	2.43473	0.279926	1.64719	0.279926	1.81924	1.94445	1.60424	3.05528	2.23384	3.14634	2.0991	0.18404	1.62806	2.17222	2.03365	0.18404	0.18404	1.54003	0.18404
AC002511.1	1.0038	1.78829	2.25105	2.61761	1.40913	0.592668	1.19561	0.75773	2.11094	2.72827	-0.0492533	2.20049	-0.0492533	2.29438	-0.0492533	-0.0492533	2.5618	1.55069	1.86524	0.592668	-0.0492533	1.74742	2.20286	1.21636	1.52779	2.15618	1.86669	1.49936	1.07628	-0.0492533	-0.0492533	-0.0492533	2.5969	1.8457	1.66373	1.01381	1.01381	1.01381	1.01381	1.01381	1.01381	1.01381	1.01381	1.01381	3.5623	1.01381	1.01381	2.90485
AC002511.2	0.289602	1.41452	0.289602	0.289602	0.289602	0.398828	0.289602	0.289602	0.289602	0.398828	0.289602	0.289602	0.289602	0.289602	0.289602	0.289602	0.289602	0.289602	0.289602	0.398828	0.289602	0.289602	1.86302	0.289602	0.289602	0.289602	0.289602	0.289602	0.289602	0.289602	1.63941	0.289602	0.289602	0.289602	0.289602	0.244652	0.244652	0.244652	0.244652	0.244652	0.244652	0.244652	0.244652	0.244652	0.244652	0.244652	0.244652	0.244652
AC002519.5	0.305101	1.22542	0.305101	0.305101	0.305101	0.443172	0.305101	0.305101	0.305101	0.443172	2.79697	0.305101	0.305101	2.23936	0.305101	0.305101	0.305101	0.305101	0.305101	1.47995	0.305101	2.66605	1.85835	0.305101	0.305101	0.305101	0.305101	1.49222	2.26979	0.305101	1.83284	0.305101	0.305101	1.52075	1.62499	1.45217	2.0801	0.231613	0.231613	0.231613	0.231613	0.231613	0.231613	0.231613	0.231613	0.231613	1.39699	2.14274
AC002519.6	0.405233	1.56939	0.405233	1.93333	0.405233	0.653265	0.405233	0.405233	0.405233	0.653265	0.405233	0.405233	0.405233	1.56373	0.405233	0.405233	0.405233	0.405233	1.9603	0.653265	0.405233	1.85641	0.405233	0.405233	0.405233	0.405233	0.405233	0.405233	1.91053	1.4902	0.405233	0.405233	0.405233	0.405233	0.405233	0.0777779	0.0777779	0.0777779	2.05929	1.00947	0.0777779	0.0777779	0.0777779	0.0777779	1.15628	1.35555	0.984816	1.84191
AC002542.2	0.720867	0.720867	0.720867	0.720867	0.720867	1.41422	0.720867	0.720867	0.720867	0.370316	0.720867	0.720867	0.720867	0.720867	0.720867	0.720867	0.720867	0.720867	0.720867	0.370316	0.720867	0.720867	0.720867	0.720867	0.720867	0.720867	0.720867	0.720867	0.720867	0.720867	0.720867	0.720867	0.720867	0.720867	0.720867	1.2654	-0.0805873	1.33063	1.37334	-0.0805873	1.28542	1.28586	-0.0805873	1.50322	0.851692	0.722652	-0.0805873	0.862883
AC002543.2	1.83115	1.83115	1.83115	1.83115	1.83115	1.54236	1.83115	1.83115	1.83115	2.54734	1.83115	1.83115	1.83115	1.83115	1.83115	1.83115	1.83115	1.83115	1.83115	1.6538	1.83115	1.83115	1.83115	1.83115	1.83115	1.83115	1.83115	1.83115	1.83115	1.83115	1.83115	1.83115	1.83115	1.83115	1.83115	1.73295	0.78735	1.868	2.41083	2.03185	1.92514	1.56079	2.2187	2.57122	2.29673	2.14286	2.63508	1.71145
AC002550.5	2.25052	1.6722	0.812983	1.94081	0.812983	0.929436	0.812983	0.812983	0.812983	0.929436	0.812983	1.73271	5.76371	3.22639	3.4494	2.22302	0.812983	2.39226	2.39344	2.84434	0.812983	1.88404	2.26311	2.52593	0.812983	0.812983	0.812983	1.92129	0.812983	0.812983	0.812983	0.812983	2.46346	1.74841	0.812983	2.4798	2.16624	2.45184	1.99167	1.85138	0.430881	0.43141	2.36335	1.22063	2.46061	2.41917	0.865885	1.98899
AC002551.1	1.83122	1.65722	1.5296	1.91655	2.21751	1.79306	0.827676	1.59673	2.48058	0.777081	3.07377	1.71563	4.76812	2.2149	0.827676	0.827676	2.70175	0.827676	2.35355	2.68032	0.827676	0.827676	2.85835	2.0338	1.9183	1.84702	3.25786	0.827676	0.827676	1.90604	0.827676	0.827676	0.827676	1.7308	3.02138	3.13048	2.30622	2.40668	2.67613	1.33501	1.42168	0.366276	0.371939	2.30027	1.23383	2.39998	1.88079	2.10801
AC002553.1	1.0781	1.0781	1.0781	1.0781	1.0781	1.20012	1.0781	1.0781	1.0781	2.0774	1.0781	1.0781	1.0781	1.0781	1.0781	1.0781	1.0781	1.0781	1.0781	1.05088	1.0781	1.0781	1.0781	1.0781	1.0781	1.0781	1.0781	1.0781	1.0781	1.0781	1.0781	1.0781	1.0781	1.0781	1.0781	1.2138	1.10818	1.46436	1.46885	0.655802	1.90213	1.00727	2.08047	0.928395	0.786787	0.964577	1.15646	1.88426
AC002553.4	0.845739	0.845739	0.845739	0.845739	0.845739	1.09652	0.845739	0.845739	0.845739	0.304203	0.845739	0.845739	0.845739	0.845739	0.845739	0.845739	0.845739	0.845739	0.845739	1.60891	0.845739	0.845739	0.845739	0.845739	0.845739	0.845739	0.845739	0.845739	0.845739	0.845739	0.845739	0.845739	0.845739	0.845739	0.845739	1.31647	1.19815	-0.23987	1.24832	0.691372	1.08466	1.08511	1.0894	0.657964	1.50476	1.03728	1.00825	0.851049
AC002979.1	1.14058	0.981061	1.12019	0.220587	0.220587	0.458746	0.220587	0.925603	0.220587	0.458746	0.220587	0.220587	0.220587	0.220587	0.220587	1.12226	1.2667	0.220587	0.220587	0.458746	0.220587	0.220587	0.220587	0.220587	0.220587	0.220587	1.62052	0.220587	0.220587	0.220587	1.48298	0.220587	0.220587	1.04851	0.220587	0.474758	0.474758	0.474758	0.474758	0.474758	0.474758	0.474758	0.474758	0.474758	0.474758	0.474758	0.474758	0.474758
AC002984.2	0.654975	0.654975	0.654975	0.654975	0.654975	0.616502	0.654975	0.654975	0.654975	0.616502	0.654975	0.654975	0.654975	0.654975	0.654975	0.654975	0.654975	0.654975	0.654975	0.616502	0.654975	0.654975	0.654975	0.654975	0.654975	0.654975	0.654975	0.654975	0.654975	0.654975	0.654975	0.654975	0.654975	0.654975	0.654975	1.27406	-0.0456989	1.65626	0.720877	-0.0456989	-0.0456989	-0.0456989	1.29826	1.00294	-0.0456989	1.41423	1.01269	-0.0456989
AC002985.3	0.116976	1.19735	2.4721	2.0157	1.41722	0.81137	2.356	1.33045	0.116976	0.81137	0.116976	1.27099	0.116976	1.19225	0.116976	0.116976	0.116976	0.116976	0.116976	0.81137	2.07507	0.116976	0.116976	0.116976	0.116976	0.116976	1.54562	1.49766	0.116976	1.12582	1.66334	1.82656	0.116976	1.63015	2.526	0.744308	0.744308	0.744308	0.744308	0.744308	0.744308	2.76563	0.744308	0.744308	0.744308	0.744308	0.744308	0.744308
AC002994.1	0.189462	0.189462	0.189462	2.38367	2.48795	0.563466	0.189462	2.998	0.189462	0.563466	0.189462	2.95121	0.189462	0.189462	1.95115	0.189462	0.189462	0.189462	1.20535	0.563466	0.189462	0.189462	0.189462	0.189462	0.189462	0.189462	0.189462	0.189462	0.189462	0.189462	1.10202	0.189462	0.189462	0.189462	0.189462	0.586828	0.586828	0.586828	0.586828	0.586828	0.586828	0.586828	0.586828	0.586828	0.586828	0.586828	0.586828	0.586828
AC003002.6	2.77881	3.51761	2.81103	2.55919	1.46083	1.6679	3.30275	4.04334	2.59038	2.76032	0.383408	1.97634	5.50752	3.06687	3.11215	3.78955	3.48905	3.83871	2.5931	3.2838	2.62722	2.84035	2.79736	3.17501	2.31109	2.19484	2.80646	3.06951	0.383408	3.22791	2.39183	2.34244	2.6834	2.90507	2.73517	2.95752	-0.0776766	3.84434	2.4787	2.73928	2.99722	2.99809	3.00645	1.63846	3.27637	3.32055	3.57903	2.66844
AC003003.5	0.503748	0.503748	0.503748	1.63733	0.503748	1.80809	0.503748	6.41343	0.503748	0.610768	0.503748	2.05063	0.503748	1.94793	0.503748	0.503748	0.503748	0.503748	1.65734	0.610768	0.503748	0.503748	1.37156	0.503748	0.503748	0.503748	0.503748	0.503748	2.04373	2.05158	1.54	0.503748	0.503748	2.1876	0.503748	2.31996	1.30502	2.68376	-0.216355	-0.216355	-0.216355	-0.216355	-0.216355	-0.216355	1.34127	1.12568	1.93967	1.93193
AC003005.2	0.406015	0.406015	1.23605	0.406015	1.59446	1.46935	1.80889	2.15557	0.406015	0.325941	0.406015	1.45605	0.406015	1.3822	0.406015	0.406015	1.75543	1.71534	0.406015	1.34787	2.24052	2.43075	0.406015	0.406015	0.406015	0.406015	2.21182	1.67135	0.406015	2.6548	0.406015	0.406015	0.406015	2.19122	0.406015	2.16688	0.0977445	2.63518	1.16337	1.19549	1.6591	1.23581	1.23969	0.0977445	0.0977445	2.1272	1.56902	0.0977445
AC003005.4	2.93646	2.94597	2.13665	1.52116	1.91074	1.25433	2.591	2.12516	2.50938	1.25433	0.0185794	1.5064	0.0185794	2.25496	0.0185794	1.87443	2.33748	2.27863	1.84546	1.25433	0.0185794	0.0185794	2.27324	1.67453	0.0185794	1.9349	0.0185794	1.78786	0.0185794	1.32389	1.39743	1.84834	0.0185794	2.06214	0.0185794	0.818422	0.818422	0.818422	2.23946	0.818422	2.33552	2.33606	0.818422	0.818422	0.818422	0.818422	0.818422	3.15552
AC003006.1	0.629518	0.629518	0.629518	0.629518	0.629518	0.593517	0.629518	0.629518	0.629518	0.593517	0.629518	0.629518	0.629518	0.629518	0.629518	0.629518	0.629518	0.629518	0.629518	0.593517	0.629518	0.629518	0.629518	0.629518	0.629518	0.629518	0.629518	0.629518	0.629518	0.629518	0.629518	0.629518	0.629518	0.629518	0.629518	1.08001	-0.0263178	1.79961	1.02951	-0.0263178	1.31349	-0.0263178	0.795422	0.735272	-0.0263178	1.69173	1.76111	-0.0263178
AC003006.7	2.89095	2.38746	1.78561	2.35024	1.82723	1.81164	3.28843	3.75175	1.81035	1.81164	-0.135017	2.32886	-0.135017	3.11232	2.93727	3.42133	-0.135017	1.75818	1.44944	1.81164	2.03836	1.64294	2.97122	3.50947	1.4256	1.85229	3.30078	3.12974	-0.135017	2.6202	2.00269	2.11536	-0.135017	2.18793	2.53887	1.0269	3.08106	2.98456	2.80491	1.0269	3.57016	1.0269	1.0269	1.0269	1.0269	1.0269	1.0269	2.58523
AC003051.1	0.138521	0.138521	1.52908	2.74031	1.84578	0.803669	0.138521	1.95175	0.138521	0.803669	3.13558	2.04398	0.138521	1.31515	2.10569	1.53215	1.30672	1.69942	0.138521	1.85261	0.138521	1.89135	2.08631	0.138521	1.97931	1.58078	1.27384	1.64934	0.138521	0.929975	1.54824	0.138521	0.138521	2.22782	2.13108	2.00084	0.564075	0.564075	0.564075	0.564075	0.564075	2.02493	2.02992	0.564075	2.78869	0.564075	1.93588	2.21479
AC003075.4	4.16652	3.90115	2.66013	4.91432	4.03879	4.45173	3.62469	3.94163	3.20122	3.76719	4.41456	4.07508	4.68596	5.43936	4.98454	2.75022	5.13354	3.98061	3.69039	3.65503	4.82267	3.88817	3.86152	3.66651	3.75413	2.82542	3.98482	2.74513	4.52381	3.25733	4.42845	5.26829	3.43159	4.21958	4.17096	3.77213	4.58513	4.16437	4.78788	3.51998	4.74211	4.59097	3.91402	3.96763	3.62162	4.25724	1.54798	4.306
AC003077.1	1.05771	1.05771	1.05771	1.05771	1.05771	0.319453	1.05771	1.05771	1.05771	0.319453	1.05771	1.05771	1.05771	1.05771	1.05771	1.05771	1.05771	1.05771	1.05771	3.1789	1.05771	1.05771	1.05771	1.05771	1.05771	1.05771	1.05771	1.05771	1.05771	1.05771	1.05771	1.05771	1.05771	1.05771	1.05771	0.50199	-0.458831	-0.458831	-0.458831	-0.458831	2.52355	2.092	1.66286	2.43589	1.854	1.28329	1.97411	-0.458831
AC003079.1	0.965586	1.50027	1.7409	0.04595	0.04595	0.969789	2.05128	1.23458	0.04595	0.969789	2.10423	1.594	3.65691	1.49374	1.80687	0.947272	2.46498	1.0606	1.71789	0.969789	1.96395	1.35485	0.04595	0.04595	1.04538	1.59436	0.04595	0.04595	1.02889	1.24056	0.958106	0.04595	0.04595	1.05008	0.04595	1.04121	1.04121	1.04121	1.04121	1.04121	1.04121	1.04121	1.04121	1.04121	1.04121	1.04121	1.04121	1.04121
AC003080.4	0.405612	1.43536	2.43052	1.75728	2.13087	0.497591	0.405612	0.405612	0.405612	0.497591	4.99353	1.50787	0.405612	2.74726	0.405612	2.0955	1.82215	1.78007	1.78114	2.84138	0.405612	0.405612	1.44038	0.405612	1.75945	0.405612	0.405612	1.73389	0.405612	0.405612	0.405612	0.405612	3.06882	2.13076	0.405612	0.0487501	1.2873	0.0487501	0.0487501	0.0487501	2.90522	1.18444	2.34664	1.1049	1.31681	1.84309	2.65557	0.0487501
AC003088.1	0.383199	0.383199	0.383199	0.383199	0.383199	0.0633738	0.383199	0.383199	0.383199	1.95966	0.383199	0.383199	0.383199	3.75495	0.383199	0.383199	0.383199	0.383199	2.50952	0.0633738	0.383199	0.383199	0.383199	0.383199	0.383199	0.383199	0.383199	0.383199	0.383199	0.383199	0.383199	0.383199	0.383199	0.383199	0.383199	2.47201	0.199162	0.199162	0.199162	0.199162	0.199162	1.76709	0.199162	0.199162	0.199162	2.23648	0.199162	0.199162
AC003090.1	1.55168	0.344292	0.344292	1.65433	0.344292	-0.099841	1.7716	2.47527	2.00104	1.53153	0.344292	0.344292	0.344292	2.4419	0.344292	0.344292	0.344292	0.344292	0.344292	1.10745	0.344292	0.344292	0.344292	0.344292	0.344292	2.03929	0.344292	0.344292	2.12399	0.344292	0.344292	0.344292	0.344292	0.344292	0.344292	2.12414	0.264017	1.45981	0.264017	0.264017	2.15181	0.264017	0.264017	0.264017	0.264017	0.264017	0.264017	0.264017
AC003092.1	2.18931	3.63039	6.71086	0.773894	2.47467	1.4105	1.98376	1.55819	0.773894	1.4105	4.20906	2.03189	0.773894	1.94605	0.773894	2.44101	0.773894	0.773894	1.90397	3.5015	2.90841	0.773894	1.62401	3.03795	3.62657	4.61501	3.25227	3.7974	0.773894	4.49154	0.773894	0.773894	0.773894	3.42585	2.43873	1.68839	0.597284	2.07948	3.50895	4.68657	2.4036	2.57818	-1.03826	3.02621	1.67182	1.6361	3.34806	1.70078
AC003101.1	0.862694	0.862694	1.88407	0.862694	0.862694	1.10651	0.862694	3.24177	0.862694	1.10651	0.862694	3.32082	0.862694	2.53515	0.862694	0.862694	2.52317	0.862694	0.862694	1.10651	0.862694	0.862694	0.862694	0.862694	0.862694	0.862694	2.47644	0.862694	0.862694	0.862694	0.862694	0.862694	0.862694	0.862694	0.862694	-0.458309	1.86438	2.15875	0.4265	0.453169	-0.458309	2.00903	1.82643	2.10269	1.77882	1.03469	1.71072	1.80017
AC003102.1	0.170656	1.44817	0.81409	0.170656	0.170656	0.609056	0.170656	0.170656	0.170656	0.609056	0.170656	0.170656	0.170656	1.6189	0.170656	0.170656	1.88857	0.170656	0.170656	0.609056	2.08927	1.94762	1.45404	0.170656	0.170656	0.170656	1.18726	0.170656	1.52664	0.170656	1.68584	1.39985	0.170656	0.998523	0.170656	0.64007	0.64007	0.64007	0.64007	0.64007	0.64007	0.64007	0.64007	0.64007	0.64007	0.64007	0.64007	0.64007
AC003102.3	4.95243	4.92071	5.94132	6.82363	3.67951	4.95154	6.22203	4.58592	6.00297	5.16873	5.49337	5.32581	6.00958	7.09947	4.36528	5.30825	5.33389	4.71693	5.08515	5.85374	6.14779	3.47594	5.31494	4.7445	6.37203	6.12661	5.66238	5.58617	5.95506	7.63662	5.40992	5.72238	5.28001	4.62564	7.22561	5.50415	5.81565	3.83242	4.61769	5.47843	4.1288	6.09265	4.92063	7.00562	5.51553	5.07222	6.2242	6.59867
AC003104.1	2.30631	2.54048	3.33718	3.48876	3.11555	3.16122	3.48869	2.7571	2.87732	1.77556	4.63539	4.76703	0.674124	3.17734	3.66751	2.27508	4.73605	4.00256	2.46857	3.92993	3.57158	3.95522	4.12473	2.619	3.66688	2.92481	2.46999	2.40971	2.41374	4.0003	2.87733	2.82315	2.54807	3.15538	2.96311	3.15891	3.56312	4.46163	3.09776	2.03489	2.61661	1.77011	3.34044	4.2453	3.56276	2.80191	4.21684	1.53222
AC003665.1	6.14572	5.39939	5.38473	5.93996	6.48405	5.93879	6.01928	6.87969	5.69272	6.061	6.70156	6.71606	7.37577	6.0363	7.80242	6.54937	6.41329	5.87458	6.61441	6.83667	6.83208	7.73354	5.59801	5.80543	4.81111	4.88613	5.13483	5.50973	5.90255	6.04915	7.2645	5.83812	5.3406	4.77851	7.53654	5.6612	6.33584	5.94876	5.9929	6.15197	4.92575	5.88489	6.17584	6.78418	6.51686	5.90423	6.91593	5.10494
AC003682.16	0.750067	2.27579	1.51852	0.750067	0.750067	2.21122	0.750067	2.68916	1.83979	0.398434	0.750067	0.750067	0.750067	4.77866	3.53668	0.750067	0.750067	0.750067	0.750067	1.37405	0.750067	0.750067	2.02032	0.750067	0.750067	2.29244	0.750067	0.750067	0.750067	0.750067	0.750067	0.750067	3.09883	0.750067	2.05253	0.685904	2.87767	-0.580787	1.4045	0.661513	1.79434	1.52698	1.80214	0.616947	-0.580787	1.12297	1.88263	1.40258
AC003682.17	2.2832	0.598309	1.45043	0.598309	0.598309	0.995523	0.598309	1.90072	0.598309	0.995523	0.598309	1.67628	0.598309	3.30971	0.598309	0.598309	0.598309	3.72585	2.4507	2.0861	0.598309	4.96839	1.61027	0.598309	0.598309	1.83578	3.54852	1.89732	0.598309	2.90693	0.598309	0.598309	0.598309	2.28544	0.598309	0.816525	0.933512	1.29294	1.1506	1.19098	-0.258127	-0.258127	0.838276	1.41568	-0.258127	3.99457	1.98877	1.98144
AC003956.1	1.08725	1.08725	1.08725	1.08725	1.08725	1.13806	2.6024	2.06945	2.35851	1.4964	1.08725	2.22132	1.08725	1.08725	1.08725	1.08725	1.08725	1.08725	1.08725	1.52386	1.08725	1.08725	1.08725	1.08725	1.08725	1.08725	1.08725	1.08725	1.08725	1.08725	1.08725	1.08725	1.08725	1.91088	1.08725	0.383683	2.24677	1.33535	1.1682	0.738455	1.27464	1.45416	1.61384	1.15735	0.941997	1.89402	1.62503	1.25626
AC003973.4	1.63422	0.240696	1.22599	0.240696	0.240696	0.500842	0.240696	1.01287	0.240696	0.500842	0.240696	1.13226	0.240696	0.240696	0.240696	0.240696	0.240696	0.240696	0.240696	0.500842	0.240696	0.240696	1.64642	0.240696	0.240696	0.240696	0.240696	0.240696	0.240696	0.240696	1.62334	0.240696	1.84063	1.34089	0.240696	0.352205	0.352205	0.352205	1.7631	0.352205	0.352205	0.352205	0.352205	0.352205	0.352205	0.352205	0.352205	0.352205
AC003984.1	0.435731	0.435731	0.435731	0.435731	0.435731	0.0680719	0.435731	0.435731	0.435731	0.0680719	0.435731	0.435731	0.435731	2.59775	0.435731	0.435731	0.435731	0.435731	0.435731	1.91556	0.435731	2.38086	0.435731	0.435731	0.435731	0.435731	0.435731	0.435731	0.435731	0.435731	0.435731	0.435731	0.435731	0.435731	0.435731	1.43074	2.34914	0.154807	0.154807	2.63679	0.154807	1.0993	0.154807	0.154807	0.154807	0.154807	0.154807	0.154807
AC003989.3	1.06862	1.06862	1.06862	1.06862	1.06862	0.412005	1.06862	1.06862	1.06862	1.65448	1.06862	1.06862	1.06862	1.06862	1.06862	1.06862	1.06862	1.06862	1.06862	1.20626	1.06862	1.06862	1.06862	1.06862	1.06862	1.06862	1.06862	1.06862	1.06862	1.06862	1.06862	1.06862	1.06862	1.06862	1.06862	0.78631	1.48318	1.91927	1.26081	1.1581	1.02915	1.2069	0.490315	1.10991	-0.364359	1.42255	1.6776	1.19129
AC003989.4	1.53655	1.53655	1.53655	1.53655	3.4314	1.55946	1.53655	1.53655	1.53655	0.879793	1.53655	1.53655	1.53655	1.53655	1.53655	1.53655	1.53655	1.53655	1.53655	2.34633	1.53655	1.53655	1.53655	1.53655	1.53655	1.53655	1.53655	1.53655	1.53655	1.53655	1.53655	1.53655	1.53655	1.53655	1.53655	1.18578	1.73398	2.24136	2.11421	1.15151	1.93571	1.76765	1.64418	2.5301	1.17346	1.95776	2.35722	0.658068
AC003991.3	2.65317	2.10353	1.28694	1.28694	3.14713	1.70679	2.45476	2.56377	1.28694	3.28107	1.28694	2.74962	1.28694	3.58062	1.28694	2.62703	4.68698	1.28694	2.78899	1.92785	2.81407	3.19517	3.1599	2.47423	1.28694	2.29037	1.28694	1.28694	2.74309	2.04799	1.28694	2.60693	1.28694	1.28694	2.89391	1.81314	2.76639	3.70449	2.22907	2.77483	1.68561	2.32606	3.01416	1.63103	1.33971	2.05378	2.67941	3.25141
AC004000.1	0.434056	0.434056	0.434056	0.434056	0.434056	0.417929	0.434056	0.434056	0.434056	0.417929	0.434056	0.434056	0.434056	0.434056	0.434056	0.434056	0.434056	0.434056	0.434056	0.417929	0.434056	0.434056	0.434056	0.434056	0.434056	0.434056	0.434056	0.434056	0.434056	0.434056	0.434056	0.434056	0.434056	0.434056	0.434056	0.140553	0.140553	0.140553	0.140553	0.140553	1.26433	0.140553	0.962468	1.18974	0.140553	1.43473	0.140553	0.140553
AC004009.3	5.35522	1.22964	1.22964	1.22964	1.22964	1.60681	1.22964	1.22964	1.22964	1.60681	1.22964	1.22964	1.22964	1.22964	1.22964	1.22964	1.22964	1.22964	1.22964	1.60681	1.22964	5.58486	1.22964	1.22964	1.22964	4.02615	1.22964	1.22964	4.43914	3.63021	1.22964	1.22964	1.22964	1.22964	1.22964	0.359731	3.85541	3.61546	1.02025	1.83694	3.40535	0.629055	2.42632	2.97986	3.50834	3.39157	2.29218	-0.914082
AC004012.1	1.61719	2.10333	0.366538	2.89584	0.366538	1.16092	1.845	1.70354	0.366538	3.17243	0.366538	1.47314	0.366538	3.14996	0.366538	2.40375	0.366538	0.366538	2.26813	0.547651	0.366538	0.366538	2.3532	1.86965	0.366538	0.366538	2.26963	1.70005	1.70328	1.71043	1.60702	0.366538	0.366538	2.50457	0.366538	1.55403	2.23033	2.1368	2.29979	0.239467	0.239467	0.239467	0.239467	0.239467	2.65481	1.5253	1.4946	2.29779
AC004014.4	0.532455	0.532455	2.24897	0.532455	0.532455	0.655526	0.532455	0.532455	0.532455	0.655526	0.532455	0.532455	0.532455	2.1921	0.532455	2.49819	0.532455	0.532455	0.532455	0.655526	0.532455	0.532455	0.532455	0.532455	0.532455	0.532455	0.532455	0.532455	0.532455	0.532455	0.532455	0.532455	0.532455	0.532455	0.532455	1.23318	1.36476	0.934412	-0.0496983	-0.0496983	-0.0496983	-0.0496983	0.903172	0.833424	1.87697	0.863855	1.17797	1.02335
AC004016.1	0.767405	0.767405	0.767405	0.767405	0.767405	0.717528	0.767405	0.767405	0.767405	0.717528	0.767405	0.767405	0.767405	0.767405	0.767405	0.767405	0.767405	0.767405	0.767405	0.717528	0.767405	0.767405	0.767405	0.767405	0.767405	0.767405	0.767405	0.767405	0.767405	0.767405	0.767405	0.767405	0.767405	0.767405	0.767405	0.965122	0.752041	1.41679	-0.140529	-0.140529	-0.140529	-0.140529	1.20303	1.11319	1.33845	1.45746	0.917541	0.784279
AC004016.2	2.86598	2.17068	1.13767	3.00635	2.86839	1.53639	2.61499	2.09535	2.85247	3.24032	1.13767	2.98799	1.13767	2.16565	1.13767	2.36247	1.13767	1.13767	3.0378	1.43818	1.13767	1.13767	3.50701	2.63962	1.13767	2.40703	2.5187	1.13767	2.47339	2.48052	1.13767	3.41326	1.13767	2.2623	1.13767	1.22428	2.00668	2.80694	2.04977	1.94211	0.111439	2.54987	2.28415	2.9494	1.93779	3.44783	2.27596	0.25796
AC004017.2	0.927214	1.81022	1.97177	2.08627	1.997	2.14635	0.927214	0.927214	0.927214	0.331009	0.927214	1.8724	5.12163	2.15066	2.97265	0.927214	2.59748	0.927214	0.927214	1.97071	0.927214	0.927214	2.16227	0.927214	0.927214	0.927214	0.927214	0.927214	0.927214	0.927214	0.927214	0.927214	0.927214	1.88854	0.927214	2.29813	-1.07936	2.2714	2.17013	1.45679	0.339033	1.53809	1.54588	1.99324	1.08136	1.16244	2.32219	1.51208
AC004019.13	1.43507	1.24237	1.82798	2.97421	2.17059	2.59382	2.12671	2.85219	3.43083	2.61547	3.56587	1.96922	0.323697	4.43399	2.45175	3.502	2.88839	1.54989	0.323697	1.44562	2.04172	2.21987	2.27152	2.78226	1.98809	2.83119	0.323697	1.5087	2.28487	2.29449	2.1542	2.34741	3.1164	2.8011	2.13155	2.74967	3.61557	3.21271	2.19226	1.92441	2.30993	2.31059	3.41289	2.42792	2.16907	2.70372	1.44265	0.274158
AC004022.7	0.270038	1.34544	0.270038	2.59767	1.57291	0.225872	2.38065	1.26701	0.270038	2.43895	0.270038	1.42117	0.270038	1.3402	0.270038	0.270038	0.270038	0.270038	0.270038	0.225872	0.270038	0.270038	2.55016	0.270038	0.270038	0.270038	1.70774	0.270038	0.270038	2.39979	0.270038	0.270038	0.270038	1.44082	0.270038	1.61542	2.29884	1.68674	0.286999	0.286999	0.286999	0.286999	2.50431	0.286999	1.79513	0.286999	0.286999	0.286999
AC004022.8	0.713417	0.713417	0.713417	0.713417	0.713417	0.196395	0.713417	0.713417	0.713417	2.35593	0.713417	0.713417	0.713417	0.713417	0.713417	0.713417	0.713417	0.713417	0.713417	0.196395	0.713417	0.713417	2.53271	0.713417	0.713417	0.713417	0.713417	0.713417	0.713417	0.713417	0.713417	0.713417	0.713417	0.713417	0.713417	1.4124	1.29694	1.99425	2.0513	0.802376	-0.106407	1.93408	1.79992	-0.106407	1.32834	-0.106407	-0.106407	1.61434
AC004041.2	1.42844	1.42844	1.42844	1.42844	1.42844	1.8825	1.42844	1.42844	1.42844	2.23824	1.42844	1.42844	1.42844	1.42844	3.36606	1.42844	1.42844	1.42844	2.54578	1.63236	1.42844	2.47113	2.84017	1.42844	2.52816	1.42844	1.42844	2.91657	1.42844	1.42844	1.42844	1.42844	3.59176	1.42844	1.42844	2.42034	1.83341	1.68308	1.39498	2.18063	1.57915	0.835238	2.09698	2.4091	2.42698	2.79587	1.40295	1.59616
AC004053.1	0.182449	0.182449	0.182449	1.25939	1.17645	0.719314	0.182449	1.64574	1.54441	0.719314	3.07799	1.40246	0.182449	1.55447	0.182449	0.182449	1.31107	0.182449	0.182449	0.719314	0.182449	0.182449	1.75912	0.182449	1.26112	1.19062	1.27931	1.24076	0.182449	0.182449	0.182449	0.182449	1.75846	0.820268	0.182449	0.48284	0.48284	0.48284	0.48284	0.48284	0.48284	0.48284	0.48284	1.95119	2.2458	0.48284	0.48284	0.48284
AC004054.1	0.489015	0.489015	0.489015	0.489015	0.489015	0.467337	0.489015	0.489015	0.489015	0.467337	0.489015	0.489015	0.489015	0.489015	0.489015	0.489015	0.489015	0.489015	0.489015	0.467337	0.489015	0.489015	0.489015	0.489015	0.489015	0.489015	0.489015	0.489015	0.489015	0.489015	0.489015	0.489015	0.489015	0.489015	0.489015	0.0941874	0.987417	1.47851	0.0941874	0.884215	0.0941874	0.0941874	0.0941874	1.14328	0.0941874	0.0941874	1.15304	1.01968
AC004057.1	9.68722	9.35649	9.75092	10.1125	10.1405	8.62754	9.58542	9.58246	10.6356	8.57734	9.77194	10.024	11.4556	10.3785	10.6722	9.94673	9.78141	9.93952	9.60652	8.71059	9.59051	9.55114	9.70155	9.16085	8.66192	9.96291	9.70535	9.34243	8.12097	8.75135	10.1054	10.4102	9.08395	9.75352	8.34594	10.1409	9.89801	9.32516	9.64779	9.17857	8.80565	8.80677	8.57379	9.90141	8.76994	9.54628	9.53269	9.614
AC004066.2	1.81091	0.384646	0.384646	0.384646	0.384646	0.510484	0.384646	0.384646	0.384646	0.510484	0.384646	0.384646	0.384646	0.384646	0.384646	0.384646	0.384646	0.384646	0.384646	0.510484	0.384646	0.384646	0.384646	0.384646	0.384646	0.384646	1.9608	0.384646	0.384646	0.384646	2.34174	0.384646	0.384646	0.384646	0.384646	0.124305	0.124305	1.485	0.124305	0.124305	0.124305	0.124305	0.124305	1.35211	1.1946	1.04646	0.124305	0.124305
AC004066.3	1.78557	0.529478	0.529478	0.529478	1.7874	1.726	0.529478	1.49206	1.77534	0.744513	0.529478	0.529478	0.529478	0.529478	0.529478	0.529478	0.529478	3.35458	0.529478	1.59266	0.529478	0.529478	1.57283	0.529478	0.529478	0.529478	1.91758	2.37668	1.87203	2.58575	2.59834	3.24201	0.529478	0.529478	0.529478	0.16819	0.16819	2.67556	2.7079	0.16819	0.16819	2.12683	1.23357	1.15559	0.16819	1.57275	1.16523	2.10736
AC004069.2	1.98588	3.01198	3.60171	0.618267	1.98779	2.00607	3.43691	3.33946	2.24702	2.64594	0.618267	2.59994	0.618267	2.71572	3.53372	3.15866	2.46495	5.95416	2.84388	4.00373	3.74945	2.71525	4.88346	2.24789	2.97982	2.8494	3.01294	2.58747	2.3633	1.90283	2.64685	2.41894	2.73234	2.82263	3.77894	2.6958	2.61162	2.84226	1.17051	2.93585	1.28	2.74181	2.75129	3.82702	2.18499	1.8391	2.8594	4.13084
AC004074.3	1.057	1.057	1.057	2.23227	2.14175	1.60691	1.057	2.21496	1.057	1.26439	1.057	2.01542	1.057	1.057	3.13106	2.52636	1.057	4.11184	1.057	1.96558	1.057	1.057	1.057	1.057	1.057	1.057	1.057	1.057	1.057	1.057	1.057	1.057	1.057	1.057	1.057	1.86645	1.67624	2.56622	2.06398	0.360821	0.405887	0.884815	1.2307	1.55868	2.16327	2.38028	0.328023	1.99111
AC004076.7	0.550009	0.550009	0.550009	0.550009	0.550009	0.206859	0.550009	0.550009	0.550009	2.05243	0.550009	0.550009	0.550009	2.07695	0.550009	0.550009	0.550009	0.550009	0.550009	0.206859	4.20185	0.550009	0.550009	0.550009	0.550009	0.550009	0.550009	0.550009	0.550009	0.550009	0.550009	0.550009	0.550009	0.550009	0.550009	1.50923	-0.102848	-0.102848	1.01451	-0.102848	1.09004	-0.102848	1.85611	-0.102848	-0.102848	-0.102848	1.01772	1.24555
AC004076.9	3.55691	3.48159	1.56722	2.74686	2.71256	1.67833	3.89374	4.18441	2.69307	1.67833	3.13183	2.35053	0.212926	2.86007	2.7507	4.49353	2.08141	2.63263	2.26798	2.76026	0.212926	2.14565	1.36975	0.212926	2.00571	0.212926	2.26949	2.56459	3.51006	3.18612	1.58588	0.212926	0.212926	2.80557	2.4001	3.61399	0.27891	2.49486	2.29151	3.06917	2.83284	2.83366	2.84156	2.98086	2.02193	0.27891	2.69154	0.27891
AC004112.4	1.22435	1.22435	1.22435	2.94236	1.22435	1.07214	1.22435	1.22435	1.22435	1.26601	1.22435	1.22435	1.22435	1.22435	1.22435	1.22435	1.22435	1.22435	2.9727	2.45825	1.22435	1.22435	1.22435	1.22435	1.22435	1.22435	1.22435	1.22435	1.22435	1.22435	1.22435	1.22435	1.22435	1.22435	1.22435	1.88661	0.989463	1.37789	0.954154	1.84049	1.79446	1.64999	1.30817	1.62755	1.31509	0.428885	1.77759	0.18675
AC004129.7	0.725042	0.725042	0.725042	0.725042	0.725042	1.93011	0.725042	2.40318	0.725042	0.259281	0.725042	0.725042	0.725042	0.725042	0.725042	0.725042	0.725042	0.725042	0.725042	0.259281	0.725042	0.725042	0.725042	0.725042	0.725042	0.725042	0.725042	0.725042	0.725042	0.725042	0.725042	0.725042	0.725042	0.725042	0.725042	0.749953	1.18729	1.12681	1.01422	1.82762	-0.10012	-0.10012	2.16243	1.00698	-0.10012	1.92199	1.55307	-0.10012
AC004129.9	0.354662	0.354662	0.354662	2.4492	1.97597	1.76076	0.354662	1.86778	1.51582	-0.0908199	0.354662	2.52598	0.354662	1.97293	3.32396	0.354662	1.68585	0.354662	0.354662	1.13046	0.354662	0.354662	0.354662	0.354662	0.354662	0.354662	0.354662	0.354662	0.354662	0.354662	0.354662	0.354662	0.354662	0.354662	1.74251	0.248722	0.248722	2.27214	0.248722	0.248722	0.248722	0.248722	0.248722	0.248722	0.248722	2.14021	2.7105	1.60148
AC004156.3	1.72724	1.54477	2.2515	3.00806	0.674911	2.05216	1.91892	0.674911	2.40815	2.25722	3.03017	1.9684	0.674911	2.33159	0.674911	0.674911	2.64007	3.2198	2.27495	1.60684	0.674911	0.674911	0.674911	3.2197	1.81854	2.15223	1.83783	2.97333	3.15327	1.80568	0.674911	2.94741	0.674911	1.82392	2.97524	2.43005	3.94466	2.31242	1.82178	2.38589	1.08607	-0.271314	1.09119	1.80873	1.24483	1.52496	1.82729	1.81975
AC004158.2	4.35911	4.25147	5.14955	5.2884	4.8648	4.62406	4.26625	4.41472	4.46807	3.96757	7.06589	5.77711	7.34282	4.94978	4.33807	4.66351	5.73519	4.66869	4.4561	5.5335	4.03813	5.02794	4.75378	4.74559	3.96081	3.12515	3.75982	3.54439	4.29718	4.13567	3.64531	2.33529	3.56118	5.03892	4.55231	5.55101	5.51317	4.93671	4.41038	5.20462	4.15097	3.66368	5.18229	5.08855	5.52856	5.07874	5.14729	2.14564
AC004158.3	0.423377	0.423377	0.423377	0.423377	0.423377	0.148791	0.423377	0.423377	0.423377	0.148791	0.423377	0.423377	0.423377	0.423377	0.423377	0.423377	2.95062	0.423377	0.423377	1.37813	0.423377	0.423377	0.423377	0.423377	0.423377	0.423377	0.423377	0.423377	0.423377	0.423377	0.423377	0.423377	0.423377	0.423377	0.423377	0.143933	0.143933	0.143933	0.143933	0.143933	0.143933	0.143933	1.47421	0.143933	0.143933	1.07341	0.143933	1.23568
AC004160.4	0.74074	0.74074	0.74074	0.74074	0.74074	0.847924	0.74074	0.74074	0.74074	2.19929	0.74074	0.74074	0.74074	0.74074	0.74074	0.74074	0.74074	0.74074	0.74074	-0.15597	0.74074	0.74074	0.74074	0.74074	0.74074	0.74074	0.74074	0.74074	0.74074	0.74074	0.74074	0.74074	0.74074	0.74074	0.74074	2.28516	-0.00964976	2.52761	1.36205	1.8613	-0.00964976	0.880226	1.21556	0.817903	-0.00964976	-0.00964976	-0.00964976	-0.00964976
AC004166.6	1.57691	1.57691	2.84101	1.57691	2.64562	1.75016	2.83845	1.57691	1.57691	2.56572	1.57691	3.37329	1.57691	3.05207	1.57691	1.57691	1.57691	1.57691	1.57691	1.93333	1.57691	1.57691	1.57691	1.57691	1.57691	1.57691	1.57691	1.57691	1.57691	1.57691	1.57691	1.57691	1.57691	2.26267	3.90967	1.40135	1.79186	2.48763	2.62979	0.938705	2.7209	2.44796	0.860982	2.5634	1.73627	1.56574	1.69291	1.6374
AC004166.7	7.04584	7.37935	8.82179	8.38885	8.17729	7.6067	7.60323	6.85187	7.14732	7.7207	8.22092	8.05733	9.14558	8.6868	8.36052	7.12773	8.61095	7.24731	7.61018	6.90452	7.81092	7.27406	7.54566	6.71978	7.28974	7.6396	6.65106	7.57381	7.48349	7.48102	7.6782	7.62837	7.5476	7.28664	7.8041	8.03809	6.73465	8.71689	7.49391	7.50689	8.07548	6.97309	7.19061	7.83134	7.23134	7.96388	7.69092	8.415
AC004221.2	0.576074	1.80784	0.576074	2.19291	0.576074	-0.0297574	0.576074	0.576074	0.576074	1.69691	0.576074	0.576074	0.576074	0.576074	0.576074	0.576074	0.576074	2.84011	0.576074	1.20673	0.576074	0.576074	1.81383	0.576074	2.1955	0.576074	0.576074	0.576074	0.576074	0.576074	0.576074	0.576074	0.576074	0.576074	0.576074	1.81944	2.32744	-0.00881866	1.28762	1.32478	0.996404	0.996762	1.00019	0.926336	1.11397	1.57996	-0.00881866	-0.00881866
AC004231.2	0.574209	0.574209	0.574209	0.574209	1.86685	0.695775	3.07125	2.67711	0.574209	4.63962	0.574209	4.8733	5.64241	1.63598	0.574209	0.574209	2.04193	0.574209	2.53678	0.695775	0.574209	0.574209	2.62459	2.70131	2.88697	0.574209	2.53834	0.574209	2.47681	3.02015	2.98384	2.29891	0.574209	2.18696	6.29992	1.57774	4.15898	0.898941	1.92668	1.24073	3.04203	-0.322896	3.94269	-0.322896	0.993555	2.15057	-0.322896	4.37713
AC004237.1	1.09439	1.09439	1.09439	1.09439	1.09439	1.1575	1.09439	1.09439	1.09439	1.81128	1.09439	1.09439	1.09439	1.09439	1.09439	1.09439	1.09439	1.09439	1.09439	1.34624	1.09439	1.09439	1.09439	1.09439	1.09439	1.09439	1.09439	1.09439	1.09439	1.09439	1.09439	1.09439	1.09439	1.09439	1.09439	1.21272	-0.125244	1.60019	0.651903	0.675327	1.40535	1.01382	1.67729	1.56774	0.801475	0.9727	0.947739	1.39061
AC004381.6	7.60575	7.9971	9.35329	8.11868	8.28319	7.86702	7.87571	8.73912	9.55613	8.80819	8.27047	8.63649	8.33959	7.18556	8.84484	8.50674	7.99516	8.66622	9.31128	7.92122	7.97164	8.53259	7.70671	7.82943	7.77487	7.28031	8.72585	8.01658	8.17058	7.80705	8.58973	6.92911	7.28084	7.85919	6.83717	8.94872	8.49882	8.20324	9.18112	8.08803	7.03709	7.16937	7.79658	8.07777	6.97092	8.28117	8.6108	7.60685
AC004381.7	0.369917	0.369917	0.369917	1.71767	0.369917	0.56687	1.83832	0.369917	0.369917	0.56687	0.369917	2.20907	0.369917	0.369917	0.369917	0.369917	0.369917	0.369917	0.369917	0.56687	0.369917	0.369917	1.40169	0.369917	0.369917	0.369917	0.369917	0.369917	2.20085	0.369917	0.369917	0.369917	0.369917	0.369917	0.369917	0.118659	0.118659	1.22173	1.11533	1.14537	0.118659	1.18308	0.118659	1.10854	0.118659	0.118659	1.76373	0.118659
AC004383.3	0.513562	0.513562	1.76525	0.513562	2.28634	1.40628	0.513562	0.513562	0.513562	0.0548385	0.513562	1.64618	0.513562	1.56652	2.96461	0.513562	1.96911	0.513562	1.92697	1.5157	0.513562	0.513562	0.513562	0.513562	0.513562	0.513562	0.513562	0.513562	0.513562	0.513562	0.513562	0.513562	0.513562	1.66552	2.03106	0.00191287	0.00191287	1.12495	1.01662	1.43911	1.48867	0.00191287	1.0893	0.00191287	0.00191287	2.27538	1.67677	1.67076
AC004383.4	5.58577	4.30662	3.06261	1.09996	3.10651	4.82802	2.52734	3.06712	4.95569	4.14552	3.80241	3.67956	1.09996	5.52743	1.09996	2.28336	5.16232	3.29359	4.63986	1.31836	4.06433	3.85744	5.6674	4.73595	3.54535	1.09996	5.49711	3.73718	3.23068	5.52023	3.76976	1.09996	1.09996	3.55552	3.0641	4.77157	5.1413	4.57023	4.8819	5.29513	2.97632	5.66448	4.27801	3.91207	3.47964	3.05001	0.857786	3.14677
AC004386.4	1.93235	1.21194	1.89535	2.57591	2.11804	0.975634	1.24295	2.54585	1.43053	0.975634	0.0760419	1.90686	0.0760419	1.20658	1.96615	2.07993	1.61947	1.5758	1.57691	0.975634	0.0760419	0.0760419	0.895968	1.70273	0.0760419	1.07869	1.16689	0.0760419	0.0760419	1.35829	1.05512	0.0760419	0.0760419	0.0760419	0.0760419	0.737905	0.737905	2.40382	0.737905	0.737905	0.737905	0.737905	0.737905	0.737905	0.737905	0.737905	0.737905	0.737905
AC004447.2	4.75121	4.35212	4.70225	4.31583	4.3018	3.66713	3.54102	3.54798	3.97694	4.15528	5.303	3.39703	1.89262	4.71799	1.89262	3.9553	5.38966	4.34982	4.75991	5.00687	4.01173	2.93958	4.80267	3.88788	4.31907	3.31903	3.74127	4.42945	4.28558	4.44556	3.56614	3.25027	4.0648	4.47903	4.11369	3.10384	3.46113	4.21308	4.1573	4.56845	3.31902	2.74535	4.92101	4.80049	3.73495	4.37539	4.98908	3.65198
AC004449.6	0.643299	0.643299	2.54038	3.00364	2.25965	1.11403	0.643299	2.36394	0.643299	0.184002	0.643299	0.643299	0.643299	0.643299	0.643299	0.643299	0.643299	0.643299	0.643299	1.92622	0.643299	0.643299	0.643299	0.643299	0.643299	1.82878	0.643299	2.35965	0.643299	0.643299	0.643299	0.643299	0.643299	2.10154	0.643299	1.6794	1.04167	-0.292032	1.8375	0.887578	1.38576	1.70937	1.97065	1.82468	-0.292032	-0.292032	0.85636	1.08984
AC004453.8	3.99079	4.21757	3.68673	3.82759	4.69771	4.56378	3.95379	4.325	3.70525	3.39511	2.34193	2.34193	2.34193	4.33549	2.34193	4.35889	3.47168	3.43813	3.85259	3.54141	2.34193	2.34193	2.34193	2.34193	2.34193	2.34193	3.85378	2.34193	3.40387	2.34193	2.34193	2.34193	2.34193	2.34193	2.34193	3.44294	3.40308	3.97032	3.47816	3.23808	2.93451	3.12894	2.44869	1.74273	3.67356	3.22817	3.22698	4.6716
AC004461.4	1.02078	1.02078	1.02078	1.02078	1.02078	1.63355	1.02078	1.02078	1.02078	0.729486	1.02078	1.02078	1.02078	1.02078	1.02078	1.02078	1.02078	1.02078	1.02078	0.729486	1.02078	1.02078	1.02078	1.02078	2.90062	1.02078	1.02078	1.02078	1.02078	1.02078	1.02078	1.02078	1.02078	1.02078	1.02078	1.16202	1.74702	1.04504	1.49061	0.712281	0.754093	0.754517	1.00064	0.350015	1.5218	1.53455	1.09585	1.6849
AC004463.6	4.06047	4.85661	5.89387	5.20422	5.45377	4.73044	6.31042	5.44948	4.74028	6.04898	6.01928	5.69217	5.16912	6.73194	5.56226	4.47768	5.71146	4.37036	5.33541	5.20754	5.37921	5.07684	5.64908	5.31629	5.62851	3.8909	5.20375	5.84366	6.33088	5.22447	5.39791	5.08277	5.3624	5.32131	5.85276	5.75584	5.87628	5.84464	4.4939	5.61882	5.63652	5.84186	5.32386	5.3494	4.16939	5.74416	5.57165	5.16893
AC004466.1	3.89178	4.29964	2.73348	3.70171	3.07305	3.15455	3.06726	3.50467	5.33168	2.25397	3.72838	4.04934	4.31454	3.90894	3.88424	1.95199	5.03768	4.34615	3.58138	4.07672	2.4216	3.13577	3.9686	2.55175	3.62706	3.68578	4.14051	2.97896	2.32907	4.61737	2.69574	2.14942	2.4753	2.98679	3.83913	3.21014	3.91289	4.21851	2.58082	4.23901	2.41309	3.0208	4.58283	3.74477	3.98677	3.84714	2.85378	4.19799
AC004471.9	1.5497	2.51957	1.5497	1.5497	1.5497	2.0412	3.45321	1.5497	1.5497	2.21256	1.5497	1.5497	1.5497	1.5497	1.5497	2.69965	1.5497	1.5497	1.5497	1.26267	1.5497	1.5497	1.5497	1.5497	1.5497	1.5497	1.5497	1.5497	1.5497	2.4536	1.5497	1.5497	1.5497	1.5497	1.5497	2.56689	2.08877	1.96118	1.71461	2.11734	1.42053	2.0841	1.80307	1.77108	1.79046	2.5934	1.04596	0.972317
AC004478.2	1.98839	2.08651	2.30839	2.62899	0.0816726	2.62956	0.0816726	1.95348	1.65819	1.35732	0.0816726	2.21261	0.0816726	1.39753	2.28162	0.0816726	1.8781	1.82728	1.82857	1.1693	1.85774	2.30097	1.036	1.46251	1.33028	1.24868	1.35134	1.30671	2.5963	1.31624	1.97402	2.56277	2.53787	2.4182	1.44371	2.7466	0.792844	2.04882	1.92767	0.792844	2.00439	0.792844	0.792844	1.91994	2.63846	1.95878	0.792844	3.00637
AC004490.1	2.93827	2.65991	2.62377	4.40449	2.65602	2.93986	2.44764	2.74785	2.92541	2.96707	1.23277	3.29217	1.23277	3.1645	1.23277	2.23998	4.07435	3.0998	2.79532	2.06119	2.82141	3.41201	3.0339	2.46789	3.07413	2.67548	2.36845	2.74407	2.74757	2.02447	2.64293	1.23277	1.23277	3.32273	1.23277	3.95694	2.05111	3.55712	3.06143	2.24059	3.19863	1.23631	3.07223	2.43861	2.67269	2.79324	2.37234	3.20762
AC004510.3	1.8839	2.33592	2.09851	0.721027	3.47832	2.59243	4.30995	1.61217	4.72233	4.39265	0.721027	3.47051	0.721027	3.52479	4.14945	4.04662	2.04333	0.721027	3.10946	0.731464	0.721027	2.37612	1.68695	0.721027	2.80464	2.35354	2.49055	1.96094	2.77309	0.721027	0.721027	3.79179	3.20707	1.76753	2.97644	3.40098	4.48126	0.592008	3.00643	3.09665	1.53579	1.53662	1.54458	1.68501	0.718296	2.95264	1.70846	3.29929
AC004528.4	2.05461	2.79887	2.95318	2.64945	2.05786	1.35117	3.09426	2.6124	2.53934	3.36388	3.17505	2.70018	3.82136	2.95733	2.7122	2.79595	3.70944	3.56095	2.80802	2.1505	1.12222	1.9588	2.68447	-0.630446	2.07713	1.53174	2.5711	1.6273	2.03975	2.73862	2.6415	2.75629	2.80989	3.01492	1.56853	1.75211	1.75211	1.75211	1.75211	1.75211	3.04156	1.75211	1.75211	3.98473	1.75211	1.75211	3.41968	3.73852
AC004538.3	1.08341	1.08341	2.19753	2.81171	1.08341	1.41683	1.08341	2.78625	1.08341	3.18254	1.08341	1.08341	1.08341	2.90773	1.08341	1.08341	2.89465	1.08341	2.84223	1.27497	1.08341	1.08341	3.61369	1.08341	1.08341	1.08341	1.08341	1.08341	2.78593	1.08341	1.08341	3.9839	1.08341	1.08341	1.08341	2.81419	2.07244	4.07714	2.67673	2.55142	0.60659	0.952859	2.4017	1.57284	1.56268	1.14568	0.878902	-0.32203
AC004540.4	1.77507	0.815284	0.815284	2.53248	3.09102	3.62605	2.37237	2.0558	6.85032	1.8356	0.815284	1.99502	0.815284	2.7411	2.65307	2.37869	4.31773	6.70971	3.28074	2.34919	0.815284	0.815284	0.815284	2.70002	0.815284	2.43129	3.13948	3.451	2.23001	1.55468	0.815284	5.8077	0.815284	1.67902	1.9531	1.63517	1.15395	2.26223	2.92997	3.66193	-0.861848	3.96439	3.6072	2.90848	2.88827	3.01585	2.67354	1.98459
AC004540.5	3.28895	2.4501	1.80663	4.4644	4.26325	5.08144	2.82659	2.89207	5.38764	1.6092	0.764127	4.09156	0.764127	3.13686	0.764127	3.38118	5.06372	5.44795	4.76764	3.13873	2.98764	2.28151	2.92142	3.69535	3.85207	3.69528	3.77462	3.80734	5.17013	3.64779	0.764127	6.64265	2.45696	4.03748	4.83109	1.29047	4.66113	3.68731	1.48038	2.36633	0.93774	3.00541	4.28973	3.35596	3.08129	4.63984	4.48422	3.59402
AC004543.2	3.28596	0.875557	0.875557	0.875557	0.875557	1.09899	0.875557	0.875557	0.875557	1.80976	0.875557	0.875557	0.875557	0.875557	0.875557	0.875557	0.875557	0.875557	0.875557	0.3101	0.875557	0.875557	0.875557	0.875557	0.875557	0.875557	0.875557	0.875557	2.42796	0.875557	0.875557	0.875557	0.875557	0.875557	0.875557	0.576064	-0.443644	2.00481	1.81403	1.40956	1.46837	1.46897	0.983872	1.14458	1.6599	0.927908	0.896726	0.727909
AC004549.6	1.20257	2.1194	1.20257	1.20257	2.31333	2.03909	1.20257	1.20257	2.30268	1.08587	1.20257	1.20257	1.20257	2.11494	1.20257	1.20257	2.93681	1.20257	1.20257	1.08587	1.20257	1.20257	2.12386	1.20257	1.20257	1.20257	1.20257	1.20257	2.38806	2.05703	1.20257	1.20257	1.20257	1.91531	1.20257	1.75595	2.61174	1.30113	1.63372	1.81982	1.21713	1.02493	1.39529	1.36388	0.750788	2.01419	1.07544	2.34346
AC004552.1	1.49292	0.220578	0.864059	0.220578	1.74944	0.459077	0.220578	0.925598	0.220578	0.459077	0.220578	0.220578	0.220578	0.220578	0.220578	1.12225	0.220578	0.220578	0.220578	0.459077	0.220578	0.220578	0.984758	0.220578	0.220578	1.15505	0.220578	0.220578	1.2039	0.220578	0.220578	0.220578	0.220578	1.2251	0.220578	0.475036	0.475036	0.475036	0.475036	0.475036	0.475036	0.475036	0.475036	0.475036	0.475036	0.475036	0.475036	0.475036
AC004593.2	0.510527	0.510527	0.510527	2.24262	2.43549	1.34941	0.510527	1.39821	0.510527	1.34941	0.510527	0.510527	0.510527	1.83719	0.510527	0.510527	4.21048	3.1158	0.510527	1.34941	0.510527	3.47187	2.70669	0.510527	2.24528	2.13669	1.79062	1.74562	3.0458	0.510527	1.65946	0.510527	2.3498	1.25489	2.3948	-0.19598	1.84051	2.19665	0.881678	1.62683	1.38301	-0.19598	1.93344	2.42556	3.65577	2.36547	2.17068	-0.19598
AC004593.3	0.810132	0.810132	0.810132	5.13811	0.810132	1.21595	0.810132	0.810132	0.810132	1.21595	0.810132	0.810132	0.810132	1.67183	0.810132	0.810132	0.810132	5.44716	0.810132	1.21595	0.810132	0.810132	0.810132	2.86722	2.37894	0.810132	0.810132	0.810132	0.810132	2.52502	2.24756	0.810132	0.810132	0.810132	0.810132	-0.933188	0.555181	1.66366	1.4433	2.65319	0.939176	-0.933188	1.30721	1.65559	3.05389	1.22308	1.44933	0.608938
AC004603.4	1.98735	2.21042	1.21889	0.432568	0.432568	0.746775	4.22588	0.432568	0.432568	2.8167	0.432568	2.09712	5.78707	2.3857	0.432568	1.5344	1.71091	1.67294	2.14192	0.746775	0.432568	0.432568	1.36639	2.64022	0.432568	0.432568	0.432568	1.63127	0.432568	2.42615	0.432568	0.432568	0.432568	3.2943	3.49005	4.5343	1.32765	1.26041	-0.0238526	2.58169	1.67634	-0.0238526	-0.0238526	1.56349	-0.0238526	1.16833	1.13987	1.37647
AC004637.1	0.672498	0.672498	0.672498	0.672498	0.672498	1.50337	0.672498	0.672498	0.672498	0.294653	0.672498	0.672498	0.672498	0.672498	0.672498	0.672498	0.672498	0.672498	0.672498	0.294653	0.672498	0.672498	0.672498	0.672498	0.672498	0.672498	0.672498	0.672498	0.672498	0.672498	0.672498	0.672498	0.672498	0.672498	0.672498	1.33952	0.892595	1.17451	0.760418	-0.0420695	-0.0420695	0.814972	1.54362	1.27078	-0.0420695	1.31202	0.762728	-0.0420695
AC004655.1	0.731934	0.731934	0.731934	0.731934	0.731934	0.443937	0.731934	0.731934	0.731934	0.443937	0.731934	0.731934	0.731934	0.731934	0.731934	0.731934	0.731934	0.731934	0.731934	1.27608	0.731934	0.731934	0.731934	0.731934	0.731934	0.731934	0.731934	0.731934	0.731934	0.731934	0.731934	0.731934	0.731934	0.731934	0.731934	1.0402	-0.103915	0.773753	1.20157	0.712994	1.058	0.743002	0.745892	0.980879	1.18578	1.01644	1.205	-0.103915
AC004691.5	0.924271	0.924271	0.924271	0.924271	0.924271	1.71015	0.924271	0.924271	0.924271	0.00990296	0.924271	0.924271	0.924271	0.924271	0.924271	0.924271	0.924271	0.924271	0.924271	1.64297	0.924271	0.924271	0.924271	0.924271	0.924271	0.924271	0.924271	0.924271	0.924271	0.924271	0.924271	0.924271	0.924271	0.924271	0.924271	1.57954	-0.194824	2.2753	0.955062	-0.194824	1.02881	1.02922	1.7422	0.947593	-0.194824	1.21435	1.36221	1.63324
AC004692.4	0.435828	0.435828	0.435828	0.435828	0.435828	0.419516	0.435828	0.435828	0.435828	0.419516	0.435828	0.435828	0.435828	0.435828	0.435828	0.435828	0.435828	0.435828	0.435828	0.419516	0.435828	0.435828	0.435828	0.435828	0.435828	0.435828	0.435828	0.435828	0.435828	0.435828	0.435828	0.435828	0.435828	0.435828	0.435828	0.944561	0.13895	0.13895	0.13895	0.13895	0.13895	0.13895	0.13895	1.18814	0.13895	0.13895	0.13895	1.40036
AC004696.2	1.38501	0.147693	1.82245	1.49021	0.147693	0.171539	1.61038	0.147693	0.147693	0.171539	0.147693	0.147693	5.00603	0.147693	0.147693	1.36037	2.45831	2.0276	2.029	3.13814	0.147693	1.42263	0.147693	0.147693	0.147693	0.147693	0.147693	1.46698	0.147693	0.147693	0.147693	0.147693	0.147693	1.49869	0.147693	0.658192	0.658192	0.658192	0.658192	0.658192	0.658192	0.658192	0.658192	0.658192	0.658192	0.658192	0.658192	3.03335
AC004702.2	0.5333	0.5333	0.5333	0.5333	2.02745	0.38359	0.5333	1.67664	0.5333	0.38359	0.5333	0.5333	0.5333	0.5333	0.5333	0.5333	2.22981	0.5333	0.5333	1.60207	0.5333	0.5333	0.5333	2.32644	0.5333	0.5333	0.5333	0.5333	0.5333	1.68269	0.5333	0.5333	0.5333	1.49205	0.5333	1.52841	-0.034041	0.97039	0.873502	-0.034041	-0.034041	1.29614	1.30044	-0.034041	1.04817	1.85838	1.21897	-0.034041
AC004706.1	2.30462	2.52758	3.07896	3.08302	2.55997	2.57032	4.33914	2.91258	4.08029	2.57032	1.54392	3.2327	3.09306	2.82505	2.70909	-0.509667	3.65309	3.12126	4.07981	2.57032	-0.509667	3.23261	3.85784	2.96405	4.11623	2.97578	2.51551	4.31465	2.95948	3.6175	3.36165	4.23782	2.75117	2.05716	4.13	2.83254	2.83254	2.83254	2.83254	2.83254	2.83254	2.83254	2.83254	2.83254	2.83254	2.83254	2.83254	2.83254
AC004741.3	1.41767	3.00834	1.41767	1.41767	1.41767	2.12711	1.41767	1.41767	1.41767	2.35164	1.41767	1.41767	1.41767	1.41767	1.41767	3.2928	1.41767	1.41767	1.41767	0.976	1.41767	1.41767	1.41767	1.41767	1.41767	1.41767	1.41767	1.41767	1.41767	2.48257	1.41767	1.41767	3.61255	1.41767	1.41767	1.89033	3.00211	1.74674	1.23092	1.15405	0.889391	1.67504	2.3598	1.70109	1.90043	2.49602	0.324577	2.32763
AC004744.3	0.673562	0.673562	0.673562	0.673562	0.673562	0.633057	0.673562	0.673562	0.673562	0.633057	0.673562	0.673562	0.673562	0.673562	0.673562	0.673562	0.673562	0.673562	0.673562	0.633057	0.673562	0.673562	0.673562	0.673562	0.673562	0.673562	0.673562	0.673562	0.673562	0.673562	0.673562	0.673562	0.673562	0.673562	0.673562	0.741113	1.56403	2.33293	1.61567	-0.0643131	-0.0643131	0.754621	2.00136	0.697267	0.850074	0.72351	-0.0643131	-0.0643131
AC004791.2	2.31108	1.7207	1.19709	1.64446	0.385564	0.262859	8.56865	1.2747	0.385564	6.41259	0.385564	8.31217	8.54145	7.77775	4.69802	3.08769	0.385564	0.385564	2.14969	0.262859	2.17914	0.385564	1.34931	0.385564	0.385564	1.56407	0.385564	2.09182	0.385564	1.89272	1.53637	0.385564	0.385564	1.13114	0.385564	3.90807	9.05668	0.109307	0.109307	0.109307	0.109307	5.4298	1.96321	0.109307	0.109307	2.51044	2.87814	2.86911
AC004797.1	8.95254	8.4305	8.46281	7.82146	8.27655	7.79058	7.94328	8.84835	7.59274	8.11304	8.25884	8.03108	7.26383	6.83258	7.31638	9.04845	7.1664	8.19184	7.81125	7.19007	8.89739	8.14968	7.9295	8.3057	7.7803	7.99214	8.185	8.37886	8.05056	8.13692	8.7706	8.27148	8.14348	7.53474	7.11884	7.79888	6.71916	8.05938	8.34596	7.04986	7.96867	7.69588	7.25214	7.66245	8.99638	7.44149	7.81373	8.51225
AC004812.1	0.993249	0.993249	0.993249	0.993249	0.993249	1.79896	0.993249	0.993249	0.993249	0.408867	0.993249	0.993249	0.993249	0.993249	0.993249	0.993249	0.993249	0.993249	0.993249	1.24324	0.993249	0.993249	0.993249	0.993249	0.993249	0.993249	2.97969	0.993249	0.993249	0.993249	0.993249	0.993249	0.993249	0.993249	0.993249	1.29773	1.46459	1.38071	1.22246	0.815604	1.32323	0.495893	0.86523	1.21219	2.19391	0.45866	0.782851	1.30583
AC004824.2	3.4696	3.34129	2.94258	2.71446	2.18501	2.17676	2.93722	2.81934	2.6725	2.17676	3.6739	2.98812	3.65546	2.22095	2.55981	2.46078	3.11255	3.46146	2.65447	2.17676	2.3256	2.58421	2.65743	0.603945	2.24582	1.60348	2.28574	1.48814	2.57259	1.24394	1.34868	1.97202	2.65631	2.76371	1.43009	3.80576	3.17978	1.87064	1.87064	1.87064	1.87064	1.87064	1.87064	1.87064	3.21097	1.87064	2.99788	1.87064
AC004832.1	0.165704	0.926073	0.809094	0.165704	0.165704	0.6203	1.25312	0.870623	1.07808	0.6203	0.165704	0.165704	0.165704	0.922373	0.165704	1.41352	0.165704	1.18061	1.1814	0.6203	0.165704	0.165704	0.165704	1.97205	0.165704	1.7145	1.18224	0.165704	0.165704	0.165704	1.42793	0.165704	2.13222	0.993514	0.165704	0.653488	0.653488	0.653488	0.653488	0.653488	0.653488	0.653488	0.653488	0.653488	0.653488	0.653488	0.653488	0.653488
AC004837.3	0.156646	1.76198	0.156646	0.156646	1.43073	0.656847	2.16271	0.156646	0.156646	0.656847	2.84046	0.156646	0.156646	0.156646	1.91821	0.156646	1.87464	0.156646	0.156646	0.656847	0.156646	0.156646	0.156646	1.96321	0.156646	0.156646	0.156646	1.98863	0.156646	1.1452	0.156646	0.156646	0.156646	0.156646	2.78464	0.691039	0.691039	0.691039	0.691039	0.691039	0.691039	0.691039	0.691039	0.691039	0.691039	0.691039	0.691039	0.691039
AC004837.4	0.218947	0.218947	1.30874	0.218947	0.218947	0.465158	0.218947	0.218947	0.218947	0.465158	0.218947	0.218947	0.218947	1.27263	0.218947	0.218947	1.26508	1.61676	0.218947	0.465158	1.64115	0.218947	0.218947	1.32466	1.21878	0.218947	0.218947	0.218947	0.218947	0.218947	1.13147	0.218947	0.218947	0.218947	0.218947	0.481395	0.481395	0.481395	0.481395	0.481395	0.481395	0.481395	0.481395	0.481395	0.481395	0.481395	0.481395	0.481395
AC004837.5	1.60105	1.60105	1.60105	3.54006	1.60105	1.59747	1.60105	1.60105	1.60105	2.53419	1.60105	1.60105	1.60105	1.60105	1.60105	1.60105	1.60105	1.60105	1.60105	1.55979	1.60105	1.60105	1.60105	1.60105	1.60105	1.60105	1.60105	1.60105	1.60105	1.60105	1.60105	1.60105	1.60105	1.60105	1.60105	2.2214	1.9769	2.62663	1.7541	1.80808	2.29131	0.996834	1.99018	1.74176	1.17179	1.46446	2.20789	0.824519
AC004840.8	0.756886	0.756886	2.13756	0.756886	2.3711	0.956996	0.756886	1.6501	0.756886	0.956996	0.756886	2.71892	0.756886	2.09181	0.756886	1.89924	0.756886	3.1492	0.756886	1.99445	0.756886	1.9579	1.72505	0.756886	2.50244	0.756886	0.756886	0.756886	2.8137	0.756886	2.93279	0.756886	0.756886	0.756886	2.13866	1.31709	2.14191	2.44508	2.22158	0.566231	2.75735	1.34551	1.04433	0.933045	0.74249	2.02859	1.83232	2.37765
AC004840.9	5.34582	5.66377	5.58785	4.80489	4.87265	4.54966	4.89097	4.54988	3.90639	5.0653	5.43578	5.99993	6.46199	5.59612	5.09015	4.19432	6.59474	4.16776	6.20378	6.39562	5.91752	6.34458	6.86579	5.36256	4.51178	6.02054	5.20503	4.92571	5.93798	4.94627	5.42078	4.87782	5.05956	6.42696	7.45566	4.23752	6.28695	4.40416	4.86652	4.86425	6.26993	4.98251	5.14118	6.5429	5.54734	5.88588	5.83158	5.22712
AC004851.1	0.831111	0.831111	0.831111	0.831111	0.831111	0.774834	0.831111	0.831111	0.831111	0.774834	0.831111	0.831111	0.831111	0.831111	0.831111	0.831111	0.831111	0.831111	0.831111	0.774834	0.831111	0.831111	0.831111	0.831111	0.831111	0.831111	0.831111	0.831111	0.831111	0.831111	0.831111	0.831111	0.831111	0.831111	0.831111	1.66122	0.700865	1.73982	0.574793	-0.19063	0.626536	0.626827	1.32182	1.06158	0.722108	1.2671	1.37291	-0.19063
AC004854.4	1.17201	1.17201	2.39453	2.52853	1.17201	1.95011	1.17201	2.50855	1.17201	0.708421	1.17201	1.17201	1.17201	2.20043	1.17201	1.17201	2.59363	1.17201	1.17201	1.51057	1.17201	1.17201	1.17201	1.17201	1.17201	1.17201	1.17201	1.17201	1.17201	1.17201	1.17201	1.17201	1.17201	2.29712	1.17201	2.44609	1.15329	0.511138	1.81043	1.77759	1.18554	1.18622	1.86369	2.25357	1.40532	1.77185	1.37254	1.60669
AC004854.5	0.522632	0.522632	0.522632	0.522632	0.522632	0.0194696	0.522632	0.522632	0.522632	1.24194	0.522632	0.522632	0.522632	0.522632	0.522632	0.522632	0.522632	0.522632	0.522632	0.817892	0.522632	0.522632	0.522632	0.522632	0.522632	0.522632	0.522632	0.522632	0.522632	0.522632	0.522632	0.522632	0.522632	0.522632	0.522632	0.143456	0.143456	1.09417	0.143456	1.02835	0.143456	0.143456	1.06399	0.996609	0.143456	1.02601	0.143456	0.143456
AC004870.3	0.557786	0.557786	0.557786	0.557786	0.557786	0.529128	0.557786	0.557786	0.557786	0.529128	0.557786	0.557786	0.557786	0.557786	0.557786	0.557786	0.557786	0.557786	0.557786	0.529128	0.557786	0.557786	0.557786	0.557786	0.557786	0.557786	0.557786	0.557786	0.557786	0.557786	0.557786	0.557786	0.557786	0.557786	0.557786	1.5247	0.928872	0.884434	0.802569	1.75759	0.854407	0.0357437	0.0357437	0.797343	0.0357437	0.0357437	0.804776	0.0357437
AC004870.4	5.37498	4.33741	0.809171	5.39265	6.42517	6.23289	6.09978	4.51836	4.46868	4.41636	0.809171	0.809171	0.809171	6.4043	5.31974	6.93474	0.809171	0.809171	6.99156	2.82598	5.32329	4.95578	6.28921	3.60444	7.18564	4.67121	5.95946	7.36742	7.387	6.14252	7.58373	5.22994	7.43795	2.87676	7.41007	8.05929	6.22235	5.07414	4.55014	7.14421	5.79843	6.23509	3.94878	4.2358	6.47146	1.87984	3.67023	6.09673
AC004878.3	2.76898	2.19696	1.3557	1.61544	2.88577	1.79139	3.00471	0.945281	1.78871	1.79139	2.4371	2.18491	-0.241451	1.60087	2.08736	1.4543	1.69377	2.44877	2.70909	1.79139	3.19381	1.53212	1.49934	2.28298	2.31778	2.37285	-0.241451	2.27999	2.38432	2.61241	2.91786	1.98363	3.69941	1.03005	3.07868	1.96196	1.96196	1.96196	1.96196	1.96196	1.96196	1.96196	1.96196	1.96196	1.96196	1.96196	1.96196	1.96196
AC004878.6	0.335978	0.335978	0.335978	1.79215	0.335978	0.486584	0.335978	1.7707	1.66712	0.486584	0.335978	0.335978	0.335978	0.335978	0.335978	0.335978	0.335978	0.335978	1.81785	0.486584	0.335978	0.335978	0.335978	0.335978	0.335978	0.335978	0.335978	0.335978	0.335978	0.335978	0.335978	0.335978	0.335978	0.335978	0.335978	0.178209	0.178209	0.178209	0.178209	0.178209	0.178209	0.178209	1.17926	1.10598	1.69744	0.178209	0.178209	0.178209
AC004889.1	4.29403	6.77854	-0.790368	5.19983	-0.790368	3.41461	4.56072	3.11047	2.72723	3.41461	5.64747	4.92379	-0.790368	4.97538	-0.790368	4.98829	4.02452	6.24534	5.85162	3.41461	7.27459	4.76334	5.20715	-0.790368	4.84105	3.44241	-0.790368	6.3182	6.64556	6.45494	5.81428	6.63076	6.66644	5.27755	-0.790368	3.75416	3.75416	3.75416	3.75416	3.75416	3.75416	3.75416	3.75416	3.75416	3.75416	3.75416	3.75416	3.75416
AC004893.10	2.49487	3.50053	1.50408	4.26228	1.50408	3.4334	1.50408	1.50408	2.86362	2.46216	1.50408	2.38075	1.50408	2.63883	3.40124	3.81156	2.6307	1.50408	1.50408	1.65696	1.50408	2.525	3.07795	1.50408	1.50408	1.50408	3.54056	2.56051	1.50408	1.50408	2.48681	1.50408	3.62223	2.39572	1.50408	2.7028	3.93437	2.4009	1.53369	1.63423	1.89881	1.43786	3.09666	2.12055	2.6771	2.93856	2.92016	2.33929
AC004893.11	5.15411	5.25328	6.16338	5.47973	5.32972	5.84887	6.02418	4.96168	5.26622	5.96476	7.37783	5.57514	5.40291	5.54544	4.0649	5.53157	7.87048	6.77155	5.60385	5.56062	5.42991	5.17672	7.14399	4.82338	6.02279	5.58422	5.78967	6.77373	5.7414	5.93884	5.22406	4.76042	6.14897	5.42247	8.56893	5.87253	7.78638	6.51892	5.54766	5.22309	5.65177	5.49181	5.07444	6.28611	6.12557	6.03238	5.57353	6.43533
AC004894.2	0.484502	0.484502	0.484502	0.484502	0.484502	0.845426	0.484502	0.484502	2.16306	1.47137	0.484502	0.484502	0.484502	0.484502	0.484502	0.484502	0.484502	0.484502	0.484502	-0.0782474	0.484502	0.484502	0.484502	2.51844	0.484502	0.484502	0.484502	0.484502	0.484502	0.484502	0.484502	0.484502	0.484502	2.00747	0.484502	1.36457	0.117376	0.117376	0.981825	0.117376	0.117376	1.62826	0.117376	0.117376	1.78568	1.00552	0.117376	2.17932
AC004895.4	0.864909	0.864909	0.864909	2.85544	2.19803	0.278318	0.864909	0.864909	0.864909	1.53796	0.864909	0.864909	0.864909	1.95992	0.864909	0.864909	0.864909	2.33363	0.864909	1.79797	0.864909	0.864909	0.864909	0.864909	0.864909	0.864909	2.336	0.864909	0.864909	0.864909	0.864909	0.864909	0.864909	0.864909	0.864909	2.0241	1.71094	1.37382	-0.53692	1.25356	0.593182	1.01458	0.597442	1.76908	0.725354	1.47905	1.21028	1.52781
AC004901.1	0.447864	0.447864	0.447864	0.447864	0.447864	0.430309	0.447864	0.447864	0.447864	0.430309	0.447864	0.447864	0.447864	0.447864	0.447864	0.447864	0.447864	0.447864	0.447864	0.430309	0.447864	0.447864	0.447864	0.447864	0.447864	0.447864	0.447864	0.447864	0.447864	0.447864	0.447864	0.447864	0.447864	0.447864	0.447864	1.44883	0.128371	0.977233	0.128371	1.21469	0.128371	1.4689	0.128371	0.128371	0.128371	0.128371	0.128371	1.05394
AC004906.3	1.35765	3.05652	1.35765	1.35765	1.35765	1.95311	1.35765	1.35765	1.35765	0.702665	1.35765	1.35765	1.35765	2.57206	1.35765	1.35765	1.35765	1.35765	2.98779	2.04721	1.35765	1.35765	1.35765	1.35765	1.35765	1.35765	1.35765	1.35765	1.35765	1.35765	1.35765	1.35765	1.35765	1.35765	1.35765	1.25888	0.95585	2.44346	1.90681	1.45803	0.281512	1.29201	1.1565	1.27245	1.76987	1.73721	1.76633	2.25953
AC004909.3	0.189341	0.949736	0.189341	1.56487	1.46332	0.54984	0.189341	0.189341	1.10175	0.54984	0.189341	1.32005	0.189341	0.946036	0.189341	0.189341	0.189341	1.58698	1.20507	0.54984	0.189341	0.189341	0.953438	0.189341	1.18905	0.189341	0.189341	0.189341	0.189341	0.898013	0.189341	1.41849	0.189341	1.01718	0.189341	0.575789	0.575789	0.575789	0.575789	0.575789	0.575789	0.575789	0.575789	0.575789	0.575789	0.575789	0.575789	0.575789
AC004917.1	2.89476	3.18751	1.4684	0.223019	0.223019	0.464616	0.223019	0.223019	0.223019	0.464616	0.223019	0.223019	0.223019	0.223019	0.223019	0.223019	0.223019	2.29242	0.223019	0.464616	0.223019	0.223019	0.223019	0.223019	0.223019	0.223019	0.223019	0.223019	0.223019	0.223019	0.223019	0.223019	0.223019	0.223019	0.223019	0.477531	0.477531	0.477531	0.477531	0.477531	0.477531	0.477531	0.477531	0.477531	0.477531	0.477531	0.477531	0.477531
AC004924.1	0.446463	0.446463	0.446463	0.446463	0.446463	0.429117	0.446463	0.446463	0.446463	0.429117	0.446463	0.446463	0.446463	0.446463	0.446463	0.446463	0.446463	0.446463	0.446463	0.429117	0.446463	0.446463	0.446463	0.446463	0.446463	0.446463	0.446463	0.446463	0.446463	0.446463	0.446463	0.446463	0.446463	0.446463	0.446463	0.13062	0.13062	0.13062	0.13062	0.920686	0.13062	0.13062	0.13062	1.17977	0.13062	0.13062	0.13062	0.13062
AC004938.5	0.267899	0.267899	0.267899	2.08481	0.267899	0.390581	0.267899	0.267899	0.267899	0.390581	0.267899	1.76143	0.267899	0.267899	0.267899	1.45878	0.267899	0.267899	0.267899	0.390581	0.267899	0.267899	0.267899	0.267899	0.267899	0.267899	0.267899	0.267899	0.267899	0.267899	0.267899	0.267899	0.267899	0.267899	0.267899	0.27987	0.27987	0.27987	0.27987	0.27987	0.27987	0.27987	0.27987	0.27987	0.27987	0.27987	0.27987	2.26735
AC004941.3	1.68391	1.08691	1.24919	1.36419	1.27452	0.796024	0.199957	0.199957	1.67231	0.796024	3.3302	1.14937	0.199957	2.06411	0.199957	1.25159	0.199957	0.199957	0.199957	1.83444	0.199957	1.30559	1.90443	1.48956	2.76239	1.70631	2.15221	1.77792	1.78158	1.35295	0.199957	0.199957	1.90371	0.889476	2.28106	1.70226	0.398734	1.77225	0.398734	0.398734	0.398734	2.21769	2.22357	1.6313	0.398734	2.4928	1.64333	1.89637
AC004941.5	0.503562	0.503562	0.503562	0.503562	0.503562	0.822227	0.503562	0.503562	0.503562	1.66641	0.503562	0.503562	0.503562	2.02938	3.05454	0.503562	0.503562	0.503562	0.503562	0.274752	0.503562	0.503562	0.503562	0.503562	0.503562	0.503562	0.503562	0.503562	0.503562	0.503562	0.503562	0.503562	0.503562	0.503562	0.503562	0.171253	0.171253	0.171253	1.22252	1.2542	0.171253	0.171253	0.171253	0.171253	1.42485	0.171253	1.22554	1.43989
AC004945.1	0.566977	0.566977	0.566977	0.566977	0.566977	0.145398	0.566977	0.566977	0.566977	1.58189	0.566977	0.566977	0.566977	0.566977	0.566977	0.566977	0.566977	0.566977	0.566977	0.145398	0.566977	0.566977	0.566977	0.566977	0.566977	0.566977	0.566977	0.566977	0.566977	0.566977	0.566977	0.566977	0.566977	0.566977	0.566977	1.22659	1.00262	0.955939	0.869944	1.20532	0.0644358	0.0644358	0.0644358	1.38223	2.49992	0.0644358	0.0644358	0.0644358
AC004947.2	0.542999	1.48051	0.542999	0.542999	3.50722	2.57688	3.01613	0.542999	3.60382	0.935936	0.542999	3.33783	4.99632	0.542999	3.41966	1.65458	3.67904	0.542999	2.87247	1.99602	0.542999	1.71165	0.542999	2.77018	2.57518	2.70592	1.79636	2.80151	0.542999	2.6922	0.542999	2.99224	0.542999	1.96009	1.88755	0.978119	-0.202467	1.82638	1.88779	2.14655	0.997491	1.76202	1.00201	1.87521	2.23295	3.43746	3.15671	1.15392
AC004951.5	4.89531	3.63996	2.79171	4.07995	2.82599	3.1088	3.08541	3.24125	1.31273	2.38646	1.31273	3.15206	1.31273	1.31273	1.31273	1.31273	3.02122	1.31273	2.97411	1.26231	1.31273	2.86791	1.31273	3.45843	4.58734	2.84669	1.31273	1.31273	3.70426	2.48686	2.39652	1.31273	1.31273	1.31273	1.31273	2.69839	3.54949	2.84457	1.99969	1.91326	5.84181	2.2497	2.75414	2.38064	1.28716	2.73734	1.65914	2.42492
AC004951.6	5.72944	6.19974	5.98529	6.21735	6.05753	5.61901	5.84488	4.47226	6.11829	5.32593	7.91913	6.79099	8.3981	7.40962	6.19883	5.50129	6.37511	5.20544	5.37837	5.81814	5.98639	5.95527	7.00061	5.77746	5.90663	5.55623	5.80688	5.74064	5.81059	5.32687	5.31747	5.09222	6.04422	5.67599	6.10366	6.35214	6.52978	7.28283	5.71186	5.69504	5.41548	4.69278	6.33412	6.07815	5.92113	5.90604	6.35487	6.55611
AC004957.5	1.81334	1.61923	1.78853	1.90852	1.81497	2.04021	2.01725	0.693844	0.693844	0.94806	0.693844	2.35139	0.693844	0.693844	0.693844	0.693844	0.693844	2.72768	2.39601	0.94806	0.693844	0.693844	2.25564	2.5387	1.91047	0.693844	0.693844	0.693844	1.8904	0.693844	1.80423	2.18969	0.693844	1.41324	2.021	1.14436	2.16309	0.752624	2.0166	2.08018	1.17053	1.75921	-0.537745	1.36964	2.21609	1.8934	0.631509	2.01435
AC004967.11	0.624892	4.17737	1.9501	5.15517	2.48404	2.64505	1.94742	3.34451	3.6441	2.49174	4.74507	2.86679	5.01766	3.87224	0.624892	6.10955	4.90722	4.82387	3.49869	4.88927	0.624892	3.3408	4.18962	3.7008	2.62944	2.50855	4.31346	4.95699	2.59908	2.86807	3.75266	2.11974	0.624892	2.90006	5.30745	2.29446	1.17073	4.70602	-0.192715	2.59567	1.52249	3.76843	2.33689	4.25421	3.22347	4.67311	4.35991	4.34927
AC004967.7	5.19345	5.62021	5.72181	5.72696	5.58211	4.71596	6.03716	5.01314	4.40194	6.07862	5.59331	5.38073	1.94937	3.66833	5.17347	6.06359	5.27824	4.6209	4.34372	5.46595	5.65125	5.19599	4.95269	5.32707	4.58905	5.09315	5.55258	5.95389	4.55429	4.8895	5.10893	4.34715	4.06462	4.37229	5.66156	5.56206	3.53632	6.09338	5.47418	4.69818	4.5574	5.07909	5.24193	5.23745	4.28403	5.58862	5.01175	6.14873
AC004967.8	7.45583	8.36533	7.94351	7.62642	7.28742	7.49062	7.63748	7.42277	6.33719	7.9082	8.87004	7.66225	7.58836	6.81553	7.16478	8.98558	8.11152	7.8539	6.46798	7.53639	7.96247	7.06159	6.93987	8.03062	7.45895	7.09894	7.88828	8.28781	5.94218	7.01299	6.63104	6.2496	6.62409	7.04276	8.69606	8.13887	6.94468	8.39771	7.92585	7.87271	7.18932	7.25189	8.3927	7.6477	6.6431	7.93286	6.90049	7.15957
AC004980.10	2.68655	3.90692	3.04173	3.70656	3.70446	3.21029	3.39881	2.35533	2.46738	3.48425	4.46514	3.12456	4.73318	4.9215	5.02805	2.20568	2.95237	3.0741	2.8896	2.33579	3.42695	2.5387	3.75289	3.26819	2.38484	2.26597	2.89136	2.9993	3.00455	2.21462	1.92326	3.69979	2.16049	3.35955	3.0435	4.21824	2.93898	2.62894	3.35313	3.84534	4.07756	2.90393	3.71124	2.39803	4.37864	3.83841	3.77565	2.30861
AC004980.11	0.819277	0.819277	2.10485	0.819277	0.819277	2.19134	2.95216	2.22474	0.819277	0.55245	4.65461	0.819277	0.819277	0.819277	0.819277	0.819277	0.819277	0.819277	0.819277	0.55245	0.819277	0.819277	0.819277	0.819277	0.819277	0.819277	0.819277	0.819277	0.819277	0.819277	0.819277	0.819277	0.819277	1.66411	0.819277	-0.469662	0.681704	1.02898	-0.469662	1.75003	0.978753	1.25812	1.26346	1.53295	-0.469662	2.00026	1.54965	2.64078
AC004980.7	6.20737	7.56504	7.08405	7.54826	6.45711	6.62768	7.44858	6.50887	6.38406	7.44568	6.63995	7.71297	7.79328	7.77794	7.48694	6.01976	7.31361	5.91556	6.14289	6.05917	7.24637	6.32741	7.19264	6.53971	6.38838	6.87676	5.8362	7.71567	6.5968	6.52357	6.62557	6.38132	7.30669	7.49414	6.86441	7.29191	5.89169	6.73363	6.22212	6.26122	7.47176	6.99679	6.85126	7.58926	8.05513	7.15552	7.11517	6.42839
AC004980.8	0.962438	0.962438	0.962438	0.962438	0.962438	0.995695	4.6037	0.962438	0.962438	0.995695	0.962438	0.962438	0.962438	0.962438	0.962438	0.962438	0.962438	0.962438	0.962438	0.995695	0.962438	0.962438	0.962438	0.962438	0.962438	0.962438	0.962438	0.962438	0.962438	0.962438	0.962438	0.962438	0.962438	0.962438	0.962438	-0.399687	-0.399687	0.815112	-0.399687	2.29262	-0.399687	1.97891	1.91543	0.696468	0.555848	2.24275	1.80484	1.86618
AC004980.9	3.3846	2.82636	2.89321	4.60504	3.15327	3.40039	4.60495	4.47561	4.11096	3.18718	0.127782	4.4582	0.127782	1.45359	3.0639	4.7472	3.82537	2.73139	2.73313	2.93165	2.54211	3.92623	4.06834	2.03545	3.06328	5.04531	2.73498	2.43297	4.56204	2.5655	2.68738	3.18464	4.2418	3.78494	5.17232	0.564852	2.60461	2.96133	0.564852	4.24948	2.14637	3.57479	3.35202	3.41456	4.20145	5.10973	3.08087	4.69824
AC004985.12	1.16188	2.31049	2.51292	1.16188	2.54424	2.01845	3.33843	3.58834	2.53152	2.04511	3.3959	3.01319	1.16188	3.279	1.16188	1.16188	3.78744	1.16188	1.16188	2.2204	1.16188	1.16188	2.91127	2.36152	1.16188	1.16188	1.16188	2.62976	1.16188	2.23444	1.16188	1.16188	1.16188	1.16188	2.78556	2.48211	2.15983	2.8876	0.347392	2.42325	2.88311	0.885975	1.71601	1.88039	0.709603	2.9599	2.3429	1.81162
AC004987.8	0.874948	1.78989	1.64913	0.874948	2.71435	1.84927	0.874948	0.874948	1.9728	0.780829	3.35228	0.874948	0.874948	2.40499	0.874948	0.874948	0.874948	0.874948	0.874948	0.780829	0.874948	0.874948	2.41913	0.874948	0.874948	0.874948	0.874948	0.874948	0.874948	0.874948	0.874948	0.874948	0.874948	0.874948	0.874948	1.43516	1.65237	1.27192	0.760439	0.346217	1.20284	0.39142	0.872182	2.15116	0.540123	1.13133	1.34282	1.73051
AC004987.9	0.896958	0.896958	0.896958	0.896958	0.896958	1.40665	0.896958	2.52669	0.896958	0.87861	0.896958	0.896958	0.896958	0.896958	0.896958	0.896958	0.896958	0.896958	0.896958	2.74933	0.896958	0.896958	2.65953	0.896958	0.896958	0.896958	0.896958	3.13886	0.896958	0.896958	2.98883	0.896958	0.896958	0.896958	0.896958	1.73096	-0.230574	0.887487	-0.230574	-0.230574	1.5345	1.53507	0.851994	0.772753	2.15553	1.19664	1.43685	2.49531
AC004988.1	2.10404	1.25097	2.54343	2.49747	1.07648	1.18226	1.80221	2.46463	2.08798	1.18226	-0.0941085	2.99479	-0.0941085	3.22921	-0.0941085	2.06467	2.80416	2.90658	1.19655	2.78931	-0.0941085	1.11032	3.10325	1.31072	2.50104	2.13501	2.53848	2.82427	2.46422	1.42427	1.06527	1.46774	3.17923	2.43938	1.8073	2.35147	0.766952	0.766952	1.86521	4.03042	0.766952	0.766952	0.766952	2.99182	0.766952	2.62011	2.28328	0.766952
AC004996.1	2.40604	0.3116	0.3116	0.3116	0.3116	0.609857	0.3116	1.16509	0.3116	0.609857	0.3116	0.3116	0.3116	0.3116	0.3116	1.82241	0.3116	0.3116	0.3116	0.609857	0.3116	0.3116	1.59927	0.3116	1.52197	0.3116	0.3116	1.94946	0.3116	0.3116	0.3116	0.3116	2.08003	1.02729	0.3116	0.191209	0.191209	0.191209	1.76043	1.80541	0.191209	0.191209	0.191209	1.32313	0.191209	0.191209	1.33417	0.191209
AC005000.1	0.225312	1.68028	1.12497	0.225312	0.225312	0.449025	1.71794	0.225312	0.225312	0.449025	0.225312	1.77405	0.225312	0.225312	0.225312	0.225312	1.66389	1.62318	0.225312	0.449025	0.225312	0.225312	0.225312	0.225312	0.225312	0.225312	0.225312	0.225312	0.225312	0.225312	0.225312	0.225312	0.225312	0.225312	0.225312	0.462806	0.462806	0.462806	0.462806	0.462806	0.462806	0.462806	0.462806	0.462806	0.462806	0.462806	0.462806	0.462806
AC005003.1	6.39404	5.55939	6.10296	5.54123	5.87294	6.1222	6.42431	6.15514	5.77048	5.51546	5.65215	5.98038	7.28186	6.25604	6.03298	5.71625	6.70386	6.23273	6.51783	6.51648	5.27968	5.88315	6.97217	6.64118	5.57254	6.00258	5.67389	5.78028	6.40526	6.07336	5.6312	6.6131	6.30168	6.70442	7.74829	6.0283	7.17803	5.74146	5.84862	6.42987	4.73973	6.11731	7.05089	6.14664	6.03758	6.07127	5.9638	6.79859
AC005007.3	0.801206	1.97771	2.01227	2.33	2.21713	1.22073	0.801206	2.12264	1.81527	1.22073	0.801206	0.801206	0.801206	2.21448	0.801206	2.87672	0.801206	1.92923	2.90109	2.22057	2.38168	2.25635	2.22754	0.801206	2.33234	1.83969	0.801206	0.801206	2.60536	1.58884	0.801206	2.16731	2.42459	0.801206	2.01324	1.88129	1.55156	1.75144	1.20978	2.05081	1.92257	0.398106	0.963008	1.95683	1.18184	1.82594	2.33995	1.6369
AC005009.2	0.264735	0.264735	1.05558	0.264735	0.264735	0.47955	0.264735	0.264735	0.264735	0.47955	0.264735	0.264735	0.264735	0.264735	0.264735	0.264735	0.264735	0.264735	0.264735	0.47955	2.0126	0.264735	0.264735	1.62365	0.264735	0.264735	0.264735	2.25554	0.264735	2.26976	0.264735	0.264735	0.264735	0.264735	0.264735	0.283955	0.283955	2.54753	0.283955	0.283955	0.283955	0.283955	0.283955	0.283955	1.61223	0.283955	0.283955	0.283955
AC005013.1	0.152472	0.152472	1.775	0.152472	3.62108	0.982331	0.152472	3.74835	0.152472	0.982331	0.152472	0.152472	0.152472	0.152472	0.152472	0.152472	6.75998	4.08228	0.152472	0.982331	0.152472	4.58939	0.152472	0.152472	0.152472	0.152472	0.152472	0.152472	0.152472	0.152472	0.152472	7.16766	0.152472	0.152472	0.152472	0.618599	0.618599	0.618599	2.59485	2.65442	0.618599	0.618599	0.618599	0.618599	3.83265	0.618599	0.618599	0.618599
AC005013.5	2.45118	0.444981	0.444981	0.444981	0.444981	0.397469	0.444981	1.37137	2.43605	0.397469	0.444981	0.444981	0.444981	0.444981	0.444981	0.444981	0.444981	0.444981	0.444981	2.00469	2.31372	0.444981	1.84264	0.444981	0.444981	1.67287	0.444981	0.444981	1.73706	0.444981	0.444981	2.64622	0.444981	1.2218	2.41142	2.32048	1.27585	0.00838623	1.09661	2.08572	0.00838623	0.00838623	1.17456	0.00838623	2.36634	1.12644	1.09974	0.00838623
AC005014.5	1.6406	1.43942	1.61489	2.21528	1.64229	2.20206	0.480358	1.36948	1.63115	1.19745	0.480358	1.90649	0.480358	1.80918	2.70198	1.61749	0.480358	2.24316	1.76147	0.363923	0.480358	0.480358	1.8218	0.480358	0.480358	0.480358	1.76253	0.480358	0.480358	0.480358	1.63116	0.480358	0.480358	1.22593	1.85582	-0.0905214	1.83439	1.24873	-0.0905214	1.15602	1.20135	1.20181	1.20622	1.56479	2.2448	1.61905	1.12303	1.36976
AC005017.2	0.182833	0.182833	1.08238	1.18097	1.71158	0.571592	1.27032	2.01897	0.182833	0.571592	0.182833	1.31358	0.182833	1.45447	0.182833	1.68131	0.182833	0.182833	0.182833	0.571592	0.182833	0.182833	0.182833	0.182833	0.182833	0.182833	0.182833	1.53568	0.182833	0.182833	1.09528	0.182833	0.182833	0.773983	1.2734	0.599095	0.599095	0.599095	0.599095	0.599095	0.599095	0.599095	0.599095	0.599095	0.599095	0.599095	0.599095	0.599095
AC005019.2	2.65492	0.583568	1.45656	0.583568	2.31212	0.639868	0.583568	1.91786	0.583568	2.33341	4.22468	0.583568	0.583568	1.61026	0.583568	1.80684	2.0028	2.8511	1.96172	1.48523	2.513	2.36	0.583568	0.583568	0.583568	1.85134	0.583568	0.583568	0.583568	0.583568	0.583568	0.583568	0.583568	1.38562	0.583568	2.02644	1.67017	1.17889	1.94318	1.10112	2.05465	1.13953	0.0554362	0.0554362	3.31299	0.0554362	0.0554362	2.92579
AC005020.1	0.47567	0.47567	0.47567	0.47567	0.47567	0.455302	0.47567	0.47567	0.47567	0.455302	0.47567	0.47567	0.47567	0.47567	0.47567	0.47567	0.47567	0.47567	0.47567	0.455302	0.47567	0.47567	0.47567	0.47567	0.47567	0.47567	0.47567	0.47567	0.47567	0.47567	0.47567	0.47567	0.47567	0.47567	0.47567	0.104831	1.32486	0.104831	0.104831	0.104831	0.104831	0.104831	0.92672	0.104831	0.104831	1.18838	0.873994	1.60081
AC005022.1	0.559499	0.559499	0.559499	0.559499	0.559499	-0.0614488	0.559499	0.559499	0.559499	1.37637	0.559499	0.559499	0.559499	0.559499	0.559499	0.559499	0.559499	2.1311	0.559499	1.22025	0.559499	0.559499	0.559499	0.559499	0.559499	0.559499	0.559499	0.559499	0.559499	0.559499	0.559499	0.559499	0.559499	1.47485	3.3222	1.01718	0.00894052	1.46415	0.968831	1.36849	0.00894052	1.90003	1.4204	0.962289	0.00894052	0.995141	0.00894052	0.00894052
AC005027.3	0.511342	2.11228	0.511342	0.511342	0.511342	0.566799	0.511342	0.511342	0.511342	0.566799	0.511342	0.511342	0.511342	0.511342	0.511342	0.511342	0.511342	0.511342	0.511342	0.566799	0.511342	0.511342	0.511342	0.511342	0.511342	0.511342	0.511342	0.511342	0.511342	0.511342	0.511342	0.511342	0.511342	1.75591	0.511342	0.0345596	1.53839	1.47101	1.65614	0.854333	0.884143	1.20094	0.887346	0.0345596	0.0345596	0.852159	0.832638	0.0345596
AC005029.1	0.523415	0.523415	0.523415	0.523415	0.523415	0.17005	0.523415	0.523415	0.523415	1.43348	0.523415	0.523415	0.523415	0.523415	0.523415	0.523415	0.523415	0.523415	0.523415	0.17005	0.523415	0.523415	0.523415	0.523415	0.523415	0.523415	0.523415	0.523415	0.523415	0.523415	0.523415	0.523415	0.523415	0.523415	0.523415	0.964871	1.05954	0.0952065	0.0952065	0.0952065	0.0952065	0.0952065	0.0952065	0.917528	0.0952065	1.82168	0.925554	1.45691
AC005034.3	1.30556	1.30556	1.30556	1.30556	1.30556	1.99964	1.30556	1.30556	1.30556	0.874646	1.30556	1.30556	1.30556	1.30556	1.30556	1.30556	1.30556	1.30556	1.30556	0.874646	1.30556	1.30556	1.30556	1.30556	1.30556	1.30556	1.30556	1.30556	1.30556	1.30556	1.30556	1.30556	1.30556	1.30556	1.30556	1.51332	1.93922	0.20605	1.7295	1.96039	1.34253	1.34312	1.09724	1.65085	1.26725	1.47564	1.73461	0.290607
AC005037.1	0.452718	0.452718	0.452718	2.21447	0.452718	0.544836	0.452718	0.452718	0.452718	0.544836	0.452718	0.452718	0.452718	0.452718	0.452718	2.65531	0.452718	0.452718	0.452718	0.544836	0.452718	0.452718	0.452718	0.452718	0.452718	0.452718	0.452718	0.452718	0.452718	0.452718	0.452718	0.452718	0.452718	0.452718	0.452718	1.28107	0.0659325	0.0659325	0.0659325	0.0659325	1.29997	0.0659325	1.73016	0.0659325	1.07026	0.0659325	1.4561	0.0659325
AC005037.3	2.82537	2.12043	2.58618	3.82056	4.26819	3.42746	3.14415	1.86851	2.2788	1.86502	4.28092	3.24382	-0.381006	3.91406	3.60732	2.86182	3.99646	3.81373	3.70654	2.87438	3.8624	3.40837	4.06611	3.08311	2.00135	2.8628	2.76684	2.29808	3.96842	1.77053	4.4689	1.05277	3.57735	2.91359	2.18413	3.60379	2.91124	2.83918	1.4629	2.74391	1.4629	3.63633	2.79549	3.49728	4.15735	4.56991	2.71	1.4629
AC005037.4	1.15711	1.15711	1.15711	1.15711	1.15711	0.471751	1.15711	1.15711	1.15711	1.60955	1.15711	1.15711	1.15711	1.15711	1.15711	1.15711	1.15711	1.15711	1.15711	1.48212	1.15711	1.15711	1.15711	1.15711	1.15711	1.15711	1.15711	1.15711	1.15711	1.15711	1.15711	1.15711	1.15711	1.15711	1.15711	0.711004	1.07285	1.93744	1.04853	1.47131	0.729173	0.729573	2.07799	1.41524	0.508384	1.08478	1.52753	0.519971
AC005037.6	0.553797	0.553797	0.553797	0.553797	0.553797	0.525572	0.553797	0.553797	0.553797	0.525572	0.553797	0.553797	0.553797	0.553797	0.553797	0.553797	0.553797	0.553797	0.553797	0.525572	0.553797	0.553797	0.553797	0.553797	0.553797	0.553797	0.553797	0.553797	0.553797	0.553797	0.553797	0.553797	0.553797	0.553797	0.553797	0.0396203	0.932708	1.42373	0.0396203	0.829522	0.0396203	0.0396203	0.861332	1.29407	0.0396203	1.12293	0.808618	0.0396203
AC005041.11	0.618667	0.618667	0.618667	0.618667	0.618667	1.32347	0.618667	0.618667	0.618667	0.280918	0.618667	0.618667	0.618667	0.618667	0.618667	0.618667	0.618667	0.618667	0.618667	0.280918	0.618667	0.618667	0.618667	0.618667	0.618667	0.618667	0.618667	0.618667	0.618667	0.618667	0.618667	0.618667	0.618667	0.618667	0.618667	0.00868854	1.48681	0.00868854	0.00868854	1.33172	0.84375	1.92639	1.38002	1.07868	0.00868854	0.812313	0.00868854	0.00868854
AC005041.17	2.29756	1.23343	1.97772	2.38803	1.23343	3.19639	1.23343	2.37102	2.6936	1.56146	1.23343	3.50684	1.23343	2.7044	1.23343	1.23343	2.44344	1.23343	4.10842	1.56146	1.23343	3.28895	2.9238	1.23343	2.82707	3.02513	2.40939	3.10706	4.38286	2.80997	2.69361	2.6553	1.23343	2.19107	2.49495	2.18177	3.69966	2.50656	2.95372	0.770115	0.610989	2.401	2.7707	2.10842	2.64641	2.02595	2.29583	3.13561
AC005042.2	4.4996	3.44409	3.72093	4.30507	3.71055	3.95734	3.59591	3.3043	3.25878	2.62883	4.90816	4.6463	1.18491	3.5322	3.74909	3.39762	3.69163	4.43183	3.63137	3.73318	3.2934	4.35442	4.49879	4.22924	3.5992	2.21179	3.46184	2.96494	3.71403	3.10065	3.25879	3.85454	4.01602	4.61604	1.18491	3.49416	3.25745	4.34798	3.38227	2.5094	4.02578	2.42476	4.53992	4.30537	4.18977	4.51185	4.27734	3.29778
AC005042.4	2.21102	3.3222	2.21102	3.25875	2.21102	2.38331	3.35253	2.21102	2.21102	3.53386	2.21102	2.21102	2.21102	4.14856	2.21102	2.21102	2.21102	2.21102	2.21102	4.21041	2.21102	2.21102	6.94788	4.10723	4.16666	3.19185	2.21102	2.21102	3.63436	2.95492	3.53604	2.21102	2.21102	4.66904	4.68873	4.07966	2.78382	2.88926	1.92092	2.69648	2.73781	2.66395	4.811	2.80625	3.92272	3.26059	2.72005	3.22016
AC005042.5	0.485486	0.485486	0.485486	0.485486	0.485486	0.464163	0.485486	0.485486	0.485486	0.464163	0.485486	0.485486	0.485486	0.485486	0.485486	0.485486	0.485486	0.485486	0.485486	0.464163	0.485486	0.485486	0.485486	0.485486	0.485486	0.485486	0.485486	0.485486	0.485486	0.485486	0.485486	0.485486	0.485486	0.485486	0.485486	0.0971353	0.0971353	0.0971353	0.0971353	0.887169	0.0971353	0.0971353	0.918985	0.0971353	1.57722	0.885075	0.0971353	0.0971353
AC005062.2	6.31572	4.99927	2.29054	5.84711	5.48964	4.97063	2.58808	4.35636	3.88705	6.30191	3.26978	4.58231	0.792196	6.41264	5.43548	6.53427	3.70401	4.34747	5.73036	2.58843	4.79942	5.2224	5.98181	4.83232	4.71023	5.18298	5.12405	6.10654	6.13861	6.31828	6.58456	5.35174	5.45165	3.11954	4.2158	4.0962	5.86744	6.97828	6.00362	4.83872	4.10897	5.35143	5.91443	3.77972	2.33061	4.63981	3.98188	5.39117
AC005076.5	3.26029	3.26962	4.85108	3.98409	3.79009	3.2566	4.10391	3.75665	4.00575	4.54081	5.82617	4.29915	4.78882	2.73828	3.74402	4.17884	5.66198	4.41434	3.17979	4.0428	4.31819	4.48319	3.7179	3.9322	2.50894	3.29425	3.34061	3.26182	4.96734	3.86794	3.67743	4.31521	2.87853	4.16814	4.73347	4.89934	3.55808	2.98663	2.8899	4.57346	4.34847	3.05425	4.23073	4.77427	3.17886	4.61391	4.3945	3.52207
AC005077.12	5.11449	4.75106	3.11146	4.9745	5.48106	5.38953	4.44182	4.49711	5.32583	2.85497	4.9622	4.84532	6.5529	7.00377	4.67757	5.31947	3.7043	3.07702	3.84363	5.47993	3.887	3.3531	7.36354	4.48604	5.27866	7.45869	4.02851	6.44822	6.08738	4.07954	4.81144	3.6929	5.01616	6.62514	4.3739	5.29139	3.83829	3.10999	4.04884	4.62016	4.48672	3.66219	4.96446	5.25754	6.78338	6.65539	5.04131	4.04553
AC005077.14	4.01243	4.622	1.23062	4.40778	4.92871	5.06575	3.6906	3.83138	5.63744	1.81727	4.83161	4.62124	0.539658	5.63755	0.539658	4.06728	1.66297	0.539658	2.93025	5.18162	3.24557	3.84763	7.62839	5.09899	6.16516	7.8684	3.07901	7.29176	6.33738	5.33565	4.85132	2.93368	4.5163	6.8952	3.87961	2.67585	2.29163	3.32587	3.00445	3.79107	2.98278	3.21081	4.54698	4.81465	7.06656	7.17713	5.20664	3.10213
AC005077.7	0.857364	0.857364	0.857364	0.857364	1.96666	1.46076	2.16681	0.857364	2.3773	0.552347	0.857364	2.91182	0.857364	2.38854	0.857364	1.94299	0.857364	0.857364	0.857364	2.39095	0.857364	0.857364	2.40269	0.857364	2.84209	0.857364	2.08146	2.48632	0.857364	2.04762	0.857364	0.857364	2.61618	2.24136	0.857364	0.931753	1.49504	0.508325	2.45803	2.95211	1.31546	1.59634	0.966632	1.44308	0.616328	1.24002	1.88115	0.634367
AC005077.8	0.290783	0.290783	1.34398	0.290783	0.290783	0.626645	0.290783	0.290783	1.35908	0.626645	2.70142	1.61468	0.290783	1.17676	0.290783	1.75185	0.290783	0.290783	1.48006	0.626645	0.290783	0.290783	1.18543	0.290783	0.290783	0.290783	0.290783	1.4392	0.290783	0.290783	0.290783	0.290783	0.290783	1.26006	0.290783	1.49358	0.225676	1.56166	0.225676	0.225676	0.225676	0.225676	0.225676	1.42456	0.225676	1.46587	1.43626	0.225676
AC005082.1	2.04353	0.425127	2.17835	0.425127	0.425127	0.303921	0.425127	0.425127	0.425127	0.303921	3.04427	0.425127	0.425127	0.425127	0.425127	2.58639	0.425127	0.425127	1.71727	2.14092	0.425127	0.425127	3.16404	0.425127	0.425127	0.425127	0.425127	0.425127	0.425127	0.425127	0.425127	1.98877	0.425127	1.70287	0.425127	0.0422051	0.0422051	1.31538	0.0422051	0.0422051	0.0422051	1.27077	1.27497	1.18473	0.0422051	0.0422051	1.94096	2.5603
AC005082.12	2.07194	2.07797	1.35202	2.95049	2.36561	1.45195	2.32403	1.42247	2.06056	1.45195	0.615356	2.5688	0.615356	3.24237	0.615356	2.33096	0.615356	2.21556	0.615356	1.45195	0.615356	0.615356	1.83306	0.615356	1.75996	0.615356	1.77927	1.73835	0.615356	1.74709	2.94414	0.615356	2.2877	0.615356	2.91764	0.793184	1.47564	2.65183	3.2334	-0.533354	2.18706	1.674	1.3237	1.19427	1.90399	1.87187	1.82127	2.23114
AC005083.1	6.19661	6.96194	1.36213	7.55332	6.02406	6.61157	4.44191	5.42525	4.78871	6.87341	5.71358	6.39356	7.64775	7.3555	7.03815	7.46141	2.46008	5.27104	7.29415	4.86249	6.5094	6.20452	6.83482	5.39214	7.23582	6.59163	7.34585	6.51417	6.64526	7.23595	5.34368	5.87321	7.17221	5.66204	6.17475	4.61002	7.36848	6.6469	7.09449	6.585	6.60339	7.41681	7.05958	5.1558	4.12447	5.85813	5.71529	5.38422
AC005086.1	0.880817	0.880817	0.880817	0.880817	0.880817	0.583967	0.880817	0.880817	2.42711	0.583967	0.880817	0.880817	0.880817	0.880817	0.880817	0.880817	0.880817	0.880817	0.880817	2.04395	0.880817	0.880817	0.880817	2.75449	2.57506	0.880817	0.880817	0.880817	0.880817	0.880817	0.880817	0.880817	0.880817	1.88263	0.880817	2.10421	0.618848	1.21728	0.817141	0.854023	2.1357	0.90013	1.16882	1.99767	1.05026	1.10729	1.0729	1.91579
AC005086.2	0.523171	1.97675	0.523171	1.89374	0.523171	0.75966	0.523171	0.523171	2.25647	0.75966	0.523171	0.523171	0.523171	0.523171	0.523171	0.523171	2.49825	0.523171	0.523171	0.75966	0.523171	0.523171	0.523171	2.04133	0.523171	0.523171	0.523171	0.523171	0.523171	0.523171	0.523171	0.523171	0.523171	1.9024	0.523171	-0.103399	-0.103399	0.982404	0.877666	0.907236	0.943987	-0.103399	1.33919	1.5016	-0.103399	1.76502	-0.103399	1.8102
AC005086.3	2.07213	2.25967	0.827962	0.827962	0.827962	0.875269	2.29875	0.827962	0.827962	2.29567	0.827962	0.827962	0.827962	1.8514	3.21029	0.827962	2.2427	2.20068	2.20175	0.875269	0.827962	2.59876	1.86141	0.827962	2.18008	0.827962	0.827962	0.827962	0.827962	0.827962	0.827962	0.827962	2.8035	1.94762	0.827962	2.3486	0.609741	2.98643	0.829058	1.72678	1.44159	-0.594119	1.44828	1.09685	1.6455	1.98842	1.33297	2.75051
AC005086.4	0.602276	0.602276	0.602276	0.602276	0.602276	0.616575	0.602276	0.602276	0.602276	0.616575	0.602276	0.602276	0.602276	0.602276	0.602276	0.602276	0.602276	0.602276	0.602276	0.616575	0.602276	0.602276	2.291	0.602276	0.602276	0.602276	0.602276	0.602276	0.602276	0.602276	0.602276	0.602276	0.602276	0.602276	0.602276	-0.0323639	0.883571	1.71363	1.05043	-0.0323639	-0.0323639	-0.0323639	1.124	0.748684	1.2466	1.46533	0.756307	0.916653
AC005088.1	0.642242	0.642242	0.642242	0.642242	0.642242	0.60507	0.642242	0.642242	0.642242	0.60507	0.642242	0.642242	0.642242	0.642242	0.642242	0.642242	0.642242	0.642242	0.642242	0.60507	0.642242	0.642242	0.642242	0.642242	0.642242	0.642242	0.642242	0.642242	0.642242	0.642242	0.642242	0.642242	0.642242	0.642242	0.642242	1.45372	-0.0347462	-0.0347462	1.02074	-0.0347462	-0.0347462	1.08882	-0.0347462	0.726604	0.879365	0.752839	0.734035	1.64325
AC005094.2	0.214706	1.01958	1.16683	1.67069	1.5632	0.513903	1.36577	1.25563	0.214706	0.513903	0.214706	1.07626	0.214706	0.214706	0.214706	1.16902	0.214706	0.214706	0.214706	0.513903	0.214706	0.214706	0.214706	0.214706	0.214706	0.214706	0.214706	0.214706	1.25544	0.214706	0.214706	1.51575	0.214706	0.214706	0.214706	0.4343	0.4343	0.4343	0.4343	0.4343	0.4343	0.4343	2.13292	0.4343	0.4343	0.4343	0.4343	0.4343
AC005102.1	0.340457	1.32785	1.17594	1.63653	0.340457	0.636557	0.340457	1.25585	0.340457	0.636557	0.340457	0.340457	0.340457	0.340457	0.340457	0.340457	0.340457	0.340457	0.340457	0.636557	0.340457	0.340457	0.340457	0.340457	2.12936	0.340457	2.15812	2.44365	0.340457	0.340457	0.340457	0.340457	0.340457	1.64471	0.340457	1.23854	0.14801	0.14801	1.18624	0.14801	1.96205	1.25683	0.14801	0.14801	1.83653	0.14801	0.14801	1.40093
AC005104.3	1.89413	1.89413	1.89413	1.89413	1.89413	1.8927	1.89413	1.89413	1.89413	2.52295	1.89413	1.89413	1.89413	1.89413	1.89413	1.89413	1.89413	1.89413	1.89413	2.05531	3.83928	1.89413	1.89413	1.89413	1.89413	1.89413	1.89413	1.89413	1.89413	1.89413	1.89413	1.89413	1.89413	1.89413	1.89413	2.67058	2.06953	2.08847	2.43748	2.04619	1.66566	2.27012	2.90609	1.96451	2.62364	1.83413	2.16001	1.603
AC005105.2	0.603814	0.603814	0.603814	0.603814	0.603814	0.303869	0.603814	0.603814	0.603814	0.303869	0.603814	0.603814	0.603814	0.603814	0.603814	0.603814	0.603814	0.603814	0.603814	1.22225	0.603814	0.603814	0.603814	0.603814	0.603814	0.603814	0.603814	0.603814	0.603814	0.603814	0.603814	0.603814	0.603814	0.603814	0.603814	1.36681	1.6817	0.0179484	0.0179484	0.825041	0.854391	0.854689	0.857544	0.0179484	0.0179484	0.822901	0.0179484	1.30649
AC005150.1	0.14206	1.31519	1.34966	1.66647	1.55393	0.794058	1.34722	0.923305	0.14206	0.794058	3.11611	1.39515	0.14206	1.30965	0.14206	2.02488	0.14206	0.14206	1.26773	0.794058	1.71801	0.14206	1.56431	0.14206	0.14206	0.14206	0.14206	1.22906	1.2317	0.927437	1.15323	0.14206	0.14206	1.0595	0.14206	0.549698	0.549698	0.549698	0.549698	1.9556	0.549698	0.549698	0.549698	0.549698	0.549698	0.549698	0.549698	0.549698
AC005152.2	3.49844	4.70341	2.94575	6.30045	3.61577	5.13055	4.73792	5.04443	5.11353	5.39072	5.49355	5.1471	5.74772	6.80573	5.04469	5.69761	3.76604	7.223	5.51019	4.48123	4.33242	4.20769	4.03419	4.12251	6.91868	4.37473	5.78381	5.32732	4.292	4.47557	6.46602	4.90716	3.14387	4.03805	7.01785	3.93183	5.54741	7.18493	5.42541	5.37993	2.70053	4.86369	5.09153	5.08468	5.70687	3.70006	4.81659	5.3477
AC005152.3	0.49086	1.97435	1.39256	0.49086	0.49086	1.90369	0.49086	1.86903	0.49086	0.0224261	0.49086	0.49086	0.49086	0.49086	0.49086	1.75435	0.49086	0.49086	2.83462	1.00715	0.49086	0.49086	1.56169	0.49086	0.49086	0.49086	0.49086	0.49086	0.49086	0.49086	0.49086	0.49086	0.49086	1.31929	2.58793	0.0386354	1.73968	1.22214	0.0386354	1.14021	0.0386354	1.18067	0.0386354	1.78805	1.31378	0.0386354	1.51504	1.32909
AC005154.6	7.92924	8.00839	8.58814	9.14268	8.21782	7.9498	8.54152	8.45811	8.67592	8.63728	8.29854	9.08143	9.08496	9.59007	8.3682	8.31818	9.55897	8.80772	8.69675	8.77383	7.63966	7.35904	8.80442	7.09476	8.75741	8.00806	7.56018	7.8002	8.15255	7.83445	7.84584	7.22511	7.88003	7.21299	9.56942	8.31032	8.62653	8.42989	7.42512	7.81361	8.32833	7.89459	7.21657	9.10133	8.68983	8.65391	8.47587	9.21857
AC005154.7	2.62819	2.76738	1.90766	3.78011	0.681375	1.7808	0.681375	2.94755	2.97037	2.0209	4.15609	4.75603	0.681375	5.27563	2.66363	2.08569	4.31989	2.80618	3.71639	3.61626	0.681375	0.681375	3.64633	0.681375	2.77798	0.681375	0.681375	2.50413	3.11948	2.02614	2.38647	0.681375	0.681375	1.61301	4.86314	3.06229	1.20936	2.84572	2.38369	1.02835	1.07874	1.61424	-0.357363	4.19393	3.23899	2.20447	3.9278	3.74494
AC005154.8	1.05276	1.05276	1.05276	1.05276	1.05276	0.802776	1.05276	1.05276	1.05276	2.08424	1.05276	2.63832	1.05276	1.05276	1.05276	1.05276	3.0697	1.05276	1.05276	1.63262	1.05276	2.38193	2.12423	1.05276	1.05276	1.05276	1.05276	1.05276	1.05276	1.05276	1.05276	1.05276	1.05276	1.05276	1.05276	1.16417	1.78065	0.951088	1.08604	0.847818	0.486405	0.486799	0.490576	2.01336	1.82776	2.37117	1.31213	1.08439
AC005162.4	0.752325	0.752325	0.752325	0.752325	0.752325	1.63117	0.752325	0.752325	0.752325	0.333462	0.752325	0.752325	0.752325	0.752325	0.752325	0.752325	0.752325	0.752325	0.752325	0.333462	0.752325	0.752325	0.752325	0.752325	0.752325	0.752325	0.752325	0.752325	0.752325	0.752325	0.752325	0.752325	0.752325	0.752325	0.752325	-0.106902	1.15477	0.770909	1.63077	2.11902	-0.106902	1.05559	0.743043	0.680829	1.76648	1.23141	-0.106902	-0.106902
AC005162.5	0.423259	0.423259	0.423259	0.423259	0.423259	0.614843	0.423259	0.423259	1.6385	0.614843	0.423259	0.423259	0.423259	0.423259	0.423259	0.423259	0.423259	0.423259	0.423259	0.614843	0.423259	0.423259	2.74619	0.423259	0.423259	0.423259	0.423259	0.423259	0.423259	0.423259	0.423259	0.423259	0.423259	2.39797	2.4163	0.0365024	0.0365024	0.0365024	1.69974	1.46749	0.0365024	0.0365024	1.11919	1.41858	1.24128	0.0365024	1.43143	0.0365024
AC005176.2	1.63805	1.72103	1.6049	1.99055	0.0256468	2.1541	1.60187	1.0643	1.35882	0.60175	2.86	0.0256468	0.0256468	1.71358	0.0256468	1.34362	1.84001	1.50181	1.09844	0.60175	0.0256468	0.0256468	2.20563	0.0256468	1.08152	1.01252	2.02264	1.06159	1.06411	1.46507	1.6259	1.32385	2.46707	1.08649	0.0256468	1.024	1.024	1.024	1.024	1.024	1.024	1.024	1.024	1.024	1.024	1.024	1.024	1.024
AC005189.6	0.697045	0.697045	0.697045	0.697045	0.697045	1.3207	0.697045	2.27732	1.90975	0.288683	0.697045	0.697045	0.697045	1.70278	0.697045	0.697045	0.697045	0.697045	2.04707	1.21106	0.697045	0.697045	0.697045	0.697045	0.697045	0.697045	0.697045	0.697045	0.697045	0.697045	0.697045	0.697045	0.697045	0.697045	2.68592	1.19087	1.3463	0.837972	0.725843	0.757499	0.796844	1.21496	-0.324456	2.10457	0.927986	1.15939	-0.324456	0.943019
AC005197.2	0.39886	0.39886	0.39886	1.71215	0.39886	-0.137289	0.39886	1.6928	1.59939	1.52667	3.10787	0.39886	0.39886	0.39886	0.39886	0.39886	0.39886	2.23784	0.39886	1.56626	0.39886	0.39886	0.39886	0.39886	0.39886	0.39886	0.39886	0.39886	0.39886	1.69947	0.39886	0.39886	0.39886	1.17666	0.39886	0.239376	0.239376	0.239376	0.239376	1.53394	0.239376	0.239376	0.239376	0.239376	0.239376	2.01481	1.49968	0.239376
AC005220.3	1.64009	1.44472	0.513305	2.5293	0.513305	1.03222	2.34133	0.513305	3.55422	1.03222	3.03523	0.513305	0.513305	1.44019	0.513305	0.513305	0.513305	0.513305	0.513305	1.03222	0.513305	0.513305	1.44926	0.513305	0.513305	0.513305	0.513305	0.513305	1.71766	0.513305	0.513305	2.0189	0.513305	2.8823	1.84911	0.98458	1.92443	-0.191522	1.65179	1.39438	1.00388	1.7655	3.14034	0.920555	1.96941	-0.191522	-0.191522	1.65
AC005224.2	2.94005	3.20802	3.59893	4.05894	3.87534	2.58014	3.26228	3.30889	3.67763	4.19774	3.80044	3.13177	4.82056	4.45727	2.78717	3.827	3.88168	4.00994	4.33306	3.75473	4.63347	4.16839	3.74665	2.83661	0.851737	3.40606	3.70594	3.62749	0.851737	3.07418	3.57957	3.30124	2.45669	3.32692	3.60068	2.94253	3.69816	2.53475	4.0609	2.53591	4.35578	4.4283	4.81601	3.7097	3.90078	3.9094	2.80341	2.79173
AC005229.1	1.99169	1.99169	1.99169	1.99169	1.99169	2.36121	1.99169	1.99169	1.99169	2.92205	1.99169	1.99169	1.99169	1.99169	1.99169	1.99169	1.99169	1.99169	1.99169	2.12478	1.99169	1.99169	1.99169	1.99169	1.99169	1.99169	1.99169	1.99169	1.99169	1.99169	1.99169	1.99169	1.99169	1.99169	1.99169	2.04441	2.03427	1.13785	2.54269	2.23056	2.54505	1.18064	1.43259	2.26892	2.20549	2.51457	2.48934	1.95297
AC005237.2	0.636988	0.636988	0.636988	0.636988	0.636988	0.600356	0.636988	0.636988	0.636988	0.600356	0.636988	0.636988	0.636988	0.636988	0.636988	0.636988	0.636988	0.636988	0.636988	0.600356	0.636988	0.636988	0.636988	0.636988	0.636988	0.636988	0.636988	0.636988	0.636988	0.636988	0.636988	0.636988	0.636988	0.636988	0.636988	0.775022	-0.0301502	1.13197	1.02533	-0.0301502	0.788234	-0.0301502	1.31379	1.52277	0.883948	1.26333	0.73862	-0.0301502
AC005237.4	0.522469	0.522469	0.522469	0.522469	0.522469	0.266282	0.522469	0.522469	2.51498	0.266282	0.522469	0.522469	0.522469	0.522469	0.522469	0.522469	0.522469	0.522469	2.12583	2.14649	0.522469	0.522469	0.522469	0.522469	2.10054	0.522469	0.522469	2.07075	0.522469	0.522469	0.522469	0.522469	0.522469	0.522469	2.88455	-0.0450705	-0.0450705	-0.0450705	-0.0450705	0.999451	1.03743	-0.0450705	1.04152	-0.0450705	1.16404	1.38744	1.35487	1.9327
AC005253.2	3.50264	3.02748	3.25619	4.13249	3.50502	2.41261	2.82793	3.50809	3.27707	4.28465	4.92849	3.4777	5.4792	3.20678	3.53572	3.64708	4.08129	3.15369	3.44225	3.11248	3.70074	3.33416	3.64074	1.68588	3.13268	1.68588	1.68588	1.68588	3.96112	3.11715	2.6441	3.77213	1.68588	3.42433	1.68588	3.10759	3.86018	3.63216	2.89462	4.14104	3.17867	2.1158	3.29774	3.49327	1.98766	3.25828	3.75775	3.55715
AC005255.3	2.65723	1.08363	1.08363	1.08363	1.08363	1.75796	1.08363	1.95558	1.08363	1.16195	1.08363	2.48221	1.08363	1.08363	3.96957	1.08363	1.08363	1.08363	1.08363	1.53379	1.08363	1.08363	2.39916	1.08363	1.08363	1.08363	1.08363	1.08363	1.08363	1.08363	1.08363	1.08363	1.08363	2.10759	1.08363	1.64539	1.86665	0.342901	0.940972	0.686124	2.09385	1.83393	1.05955	1.531	2.67362	1.59977	0.646558	1.76027
AC005256.1	0.881489	3.09549	2.57116	5.59845	2.32113	3.20459	0.881489	0.881489	0.881489	2.8947	0.881489	2.15922	0.881489	4.12082	2.87194	2.57476	0.881489	0.881489	3.39702	1.24439	3.0495	3.25544	4.53938	0.881489	0.881489	4.96314	3.2227	2.41019	4.14396	3.07051	4.0508	6.79949	0.881489	4.07314	0.881489	-1.09969	2.5516	2.2455	1.08384	0.266662	1.96728	2.31618	4.0252	2.40209	3.03866	3.89599	3.92134	1.80368
AC005262.2	0.139068	1.41651	0.139068	0.139068	0.139068	0.702223	1.63142	0.139068	2.30281	0.702223	0.139068	1.8452	0.139068	1.41063	0.139068	1.04063	0.139068	0.139068	2.36509	0.702223	1.56107	0.139068	1.20261	1.24463	0.139068	2.21451	0.139068	1.11989	0.139068	1.33399	0.139068	0.139068	0.139068	1.79438	0.139068	0.743095	0.743095	0.743095	0.743095	0.743095	0.743095	0.743095	0.743095	0.743095	0.743095	0.743095	0.743095	0.743095
AC005262.3	1.61402	3.10982	0.784054	-0.114981	-0.114981	1.43816	1.88985	1.38291	1.91792	1.43816	2.56718	2.85484	4.26401	3.06524	-0.114981	2.14193	0.930472	-0.114981	3.23136	1.43816	-0.114981	1.19359	3.15348	0.990016	1.26193	3.10041	0.901054	-0.114981	1.50745	2.25709	2.04767	1.11352	1.34489	1.81801	2.91161	1.56152	1.56152	1.56152	1.56152	1.56152	1.56152	1.56152	1.56152	1.56152	1.56152	1.56152	1.56152	1.56152
AC005262.4	2.17783	1.64208	1.89996	1.31128	1.93956	1.13784	1.41708	1.90403	1.62407	1.13784	2.56735	1.46829	0.129388	1.37694	2.89219	2.14115	1.368	1.78438	1.78561	1.13784	0.129388	0.129388	0.129388	0.129388	0.129388	0.129388	0.129388	1.29083	1.29365	0.129388	1.62408	2.11287	0.129388	1.76801	1.9013	0.481835	2.36237	1.79022	0.481835	1.69964	2.21396	0.481835	2.22015	2.09899	0.481835	2.152	0.481835	0.481835
AC005264.2	1.29936	1.29936	2.78591	1.29936	1.29936	2.1099	3.33532	2.26107	1.29936	1.09678	1.29936	1.29936	1.29936	2.73666	1.29936	1.29936	1.29936	1.29936	1.29936	1.09678	1.29936	1.29936	1.29936	1.29936	1.29936	1.29936	1.29936	1.29936	1.29936	1.29936	1.29936	1.29936	1.29936	2.66961	1.29936	2.15286	1.66543	1.5561	2.04244	1.60299	2.40592	1.1006	2.25629	0.627772	1.31987	2.10297	1.6329	0.420247
AC005276.1	1.51156	2.00288	1.31844	1.22158	0.165629	0.715541	1.31611	1.20603	1.13092	0.715541	0.165629	1.60659	0.165629	1.51092	0.165629	1.48581	1.68732	0.165629	0.165629	0.715541	0.165629	0.165629	2.13492	0.165629	0.165629	0.165629	0.165629	1.87918	0.165629	0.165629	2.3175	0.165629	0.165629	0.165629	0.165629	0.547867	0.547867	0.547867	0.547867	2.18362	0.547867	0.547867	0.547867	0.547867	0.547867	0.547867	0.547867	2.4641
AC005280.1	6.12806	5.75134	6.21898	5.82565	6.45651	4.91676	6.13151	5.94425	6.31119	4.91676	5.40312	6.89776	7.65831	6.02172	6.96674	5.84295	5.79817	5.5731	5.82167	4.91676	5.9671	6.60574	5.29518	5.41812	4.70953	5.75814	5.66932	5.23436	5.77155	5.80776	5.79117	5.73056	6.06966	6.48567	4.50669	5.18644	5.18644	6.30072	5.18644	5.18644	5.18644	7.16994	6.26534	6.18637	5.18644	5.18644	5.18644	6.40141
AC005281.1	2.52961	2.21388	3.51917	2.95252	2.53222	1.62336	4.71626	2.31362	1.75129	3.46801	0.595123	1.62652	0.595123	2.20643	2.82711	3.45651	1.92058	0.595123	2.71434	2.75571	3.78797	1.79622	4.41605	1.99607	3.84417	4.02004	1.88328	3.92245	4.15292	2.80399	3.337	2.15265	0.595123	2.34864	2.49128	2.66619	1.95314	3.21579	1.68703	3.04843	1.79741	1.05506	1.05905	3.58559	-0.112112	3.49181	3.76337	2.67746
AC005281.2	0.845732	0.845732	1.83485	0.845732	0.845732	0.710726	0.845732	1.92945	0.845732	0.710726	0.845732	0.845732	0.845732	0.845732	3.55357	0.845732	0.845732	2.99434	0.845732	2.99065	0.845732	2.3029	0.845732	0.845732	0.845732	0.845732	0.845732	0.845732	2.93022	2.68273	3.48572	2.73532	3.09119	0.845732	2.52222	2.94414	1.0116	2.23217	1.93607	-0.514148	-0.514148	0.891662	1.16742	1.70406	2.28486	2.70278	1.8371	-0.514148
AC005288.1	0.617122	0.617122	0.617122	0.617122	0.617122	0.582508	0.617122	0.617122	0.617122	0.582508	0.617122	0.617122	0.617122	0.617122	0.617122	0.617122	0.617122	0.617122	0.617122	0.582508	0.617122	0.617122	0.617122	0.617122	0.617122	0.617122	0.617122	0.617122	0.617122	0.617122	0.617122	0.617122	0.617122	0.617122	0.617122	1.0927	1.61459	0.835127	-0.0133123	0.776391	-0.0133123	-0.0133123	0.808193	-0.0133123	0.900826	-0.0133123	1.41594	1.24747
AC005300.5	2.2604	2.12572	2.34301	1.38014	0.882139	1.32966	1.82307	0.950289	1.53316	1.32966	-0.127734	0.764521	-0.127734	1.02719	-0.127734	0.860588	1.99767	2.59502	1.94343	1.32966	1.43112	2.45026	1.78413	1.08422	0.968163	1.57014	1.40673	1.88034	2.24718	1.36625	1.94088	2.04992	2.02807	2.05792	1.82807	1.15553	1.15553	1.15553	1.15553	2.60099	1.15553	1.15553	1.15553	1.15553	1.15553	3.13791	1.15553	1.15553
AC005306.3	2.3384	3.2404	4.01267	4.34222	3.09841	2.61009	2.63211	2.14048	2.7569	2.61009	3.68181	4.86343	4.75983	3.66622	3.71488	2.0147	4.39367	4.16537	3.58001	3.80874	3.4915	3.73814	4.57402	3.14879	3.27437	2.3642	2.76122	2.69278	3.72706	2.81506	3.73811	3.90934	2.84926	3.33352	2.90066	2.26193	3.6931	3.71375	3.16864	3.5072	4.29738	3.52898	4.74259	3.32399	1.80691	3.0442	3.95392	3.60366
AC005307.1	0.2187	0.2187	1.32486	0.2187	0.2187	0.569992	0.2187	0.2187	0.2187	0.569992	0.2187	0.2187	0.2187	0.2187	0.2187	2.11442	5.33265	2.31899	0.2187	0.569992	0.2187	0.2187	0.2187	0.2187	0.2187	3.04166	0.2187	0.2187	0.2187	0.2187	0.2187	0.2187	0.2187	0.2187	0.2187	0.457148	2.7419	0.457148	0.457148	0.457148	0.457148	0.457148	0.457148	0.457148	0.457148	0.457148	0.457148	0.457148
AC005307.3	1.74804	0.186057	2.56669	1.41151	0.186057	3.22985	0.186057	1.64584	1.73583	2.19827	0.186057	0.186057	0.186057	1.74729	0.186057	5.81971	1.47032	3.08546	0.186057	-0.312332	0.186057	0.186057	2.47145	0.186057	1.87749	3.04022	1.90468	2.17467	0.186057	0.186057	1.3063	0.186057	3.3489	1.20246	2.02328	0.735442	0.735442	0.735442	0.735442	0.735442	0.735442	0.735442	0.735442	0.735442	2.37889	0.735442	0.735442	3.00209
AC005326.2	1.72615	1.49777	0.408995	1.83814	0.408995	0.679089	1.96607	0.408995	0.408995	0.679089	0.408995	0.408995	0.408995	0.408995	0.408995	0.408995	0.408995	1.86224	2.4117	0.679089	0.408995	0.408995	0.408995	0.408995	1.84043	0.408995	0.408995	0.408995	0.408995	0.408995	0.408995	0.408995	0.408995	0.408995	0.408995	0.0625906	0.0625906	1.1111	0.0625906	0.0625906	0.0625906	1.07436	0.0625906	1.61246	0.0625906	1.03592	1.37059	2.13633
AC005329.7	0.646162	0.646162	2.44927	1.70766	0.646162	1.72467	0.646162	1.69202	3.18351	1.72467	0.646162	4.08075	5.30573	4.51292	0.646162	1.97327	4.917	5.06948	2.84798	2.82904	2.1585	0.646162	2.62578	2.81038	0.646162	0.646162	0.646162	3.43873	3.79564	1.69741	3.77022	4.15043	0.646162	1.71436	2.78471	1.30061	2.37239	0.771638	-0.970772	2.03451	1.77997	3.25931	1.34418	3.02975	3.44111	2.77122	3.21646	3.04772
AC005330.2	0.491582	0.491582	0.491582	0.491582	0.491582	0.556368	0.491582	0.491582	0.491582	0.556368	0.491582	0.491582	0.491582	0.491582	0.491582	0.491582	3.60415	0.491582	0.491582	0.556368	0.491582	0.491582	0.491582	0.491582	0.491582	0.491582	0.491582	0.491582	0.491582	0.491582	0.491582	0.491582	0.491582	0.491582	0.491582	0.0127236	0.0127236	0.0127236	0.0127236	0.0127236	0.0127236	0.0127236	0.0127236	1.21668	1.06223	1.25614	1.94556	0.0127236
AC005336.4	4.56493	1.91741	3.17802	3.87766	9.16724	2.02555	3.86241	5.07864	5.65508	6.35	2.47758	6.90543	7.32945	7.13115	6.52765	3.67835	6.02666	1.99893	6.7007	5.71738	6.53178	3.09321	4.71763	6.11604	6.56982	3.90772	2.27001	6.06307	5.80116	4.32862	8.17601	2.00367	3.11621	5.32261	3.56578	9.18915	5.77218	6.03132	2.60149	4.85497	6.4175	0.615518	6.27545	5.35748	2.9437	4.59368	4.3047	6.02566
AC005336.5	0.44594	0.44594	0.44594	0.44594	0.44594	0.42858	0.44594	0.44594	0.44594	0.42858	0.44594	0.44594	0.44594	0.44594	0.44594	0.44594	0.44594	0.44594	0.44594	0.42858	0.44594	0.44594	0.44594	0.44594	0.44594	0.44594	0.44594	0.44594	0.44594	0.44594	0.44594	0.44594	0.44594	0.44594	0.44594	0.130015	0.130015	0.130015	0.130015	0.920113	0.130015	0.130015	0.130015	0.130015	0.130015	0.130015	0.130015	1.62604
AC005339.2	1.64223	1.3931	1.71574	0.115786	0.115786	0.767214	0.115786	1.4718	0.115786	0.767214	2.79904	1.66408	0.115786	1.56381	0.115786	1.3635	1.16167	2.00363	0.115786	0.767214	1.53764	0.115786	1.39897	0.115786	0.115786	1.05005	0.115786	1.0965	0.115786	0.115786	0.115786	1.34479	0.115786	1.26501	1.20619	0.816067	0.816067	0.816067	0.816067	0.816067	0.816067	0.816067	0.816067	0.816067	0.816067	0.816067	0.816067	0.816067
AC005351.1	2.48223	0.788816	0.788816	2.11739	2.01506	1.9764	2.23632	1.72716	3.07466	1.99148	0.788816	1.87225	0.788816	1.79605	0.788816	2.44983	0.788816	0.788816	0.788816	0.552357	0.788816	0.788816	2.73388	0.788816	0.788816	2.50779	0.788816	2.0944	0.788816	2.10456	2.00332	0.788816	2.73307	2.12578	0.788816	0.606275	1.48697	1.63638	1.64223	1.5071	2.61792	0.624758	1.93782	2.05659	1.77766	2.34632	2.71285	-0.495806
AC005355.1	0.698734	0.698734	4.04791	2.18188	0.698734	2.48143	0.698734	0.698734	0.698734	0.20724	0.698734	0.698734	0.698734	1.82315	0.698734	0.698734	0.698734	0.698734	2.20806	0.885875	0.698734	0.698734	1.83415	0.698734	0.698734	0.698734	0.698734	0.698734	0.698734	0.698734	0.698734	0.698734	0.698734	2.40664	2.31922	2.08013	1.36801	0.869171	2.12538	-0.271569	0.82881	-0.271569	1.53546	1.63369	2.16294	1.46761	0.762101	-0.271569
AC005355.2	7.17211	7.05911	1.58414	7.11495	7.55716	7.00591	5.34441	3.60003	5.56571	5.51779	3.72138	6.44564	7.49225	5.87109	8.94105	6.46666	6.71837	4.70228	6.69082	5.09028	8.47953	7.15582	5.75208	4.93826	4.71827	7.077	4.92292	5.25171	6.27197	5.84422	5.75588	5.23922	5.55258	5.4024	4.49141	4.80788	5.09548	3.95184	5.15606	5.14831	3.4633	3.57431	5.19463	6.75551	8.10466	7.45619	6.5699	6.84227
AC005356.1	1.67605	1.67605	3.14331	3.61552	1.67605	1.18591	1.67605	1.67605	1.67605	2.63207	1.67605	1.67605	1.67605	1.67605	1.67605	2.73848	1.67605	4.96168	1.67605	2.9898	1.67605	2.79303	1.67605	1.67605	1.67605	2.77713	1.67605	1.67605	3.58896	1.67605	3.4615	3.1245	1.67605	1.67605	1.67605	2.55933	2.62399	2.35786	1.03699	3.39507	0.817407	1.32413	2.61954	2.3928	2.18236	2.40007	2.12362	4.01178
AC005363.9	0.197916	0.197916	0.197916	0.197916	0.197916	0.535236	1.97777	0.197916	2.68085	0.535236	0.197916	0.197916	0.197916	0.197916	0.197916	1.09963	0.197916	0.197916	0.197916	0.535236	0.197916	2.43142	0.197916	0.197916	0.197916	0.197916	0.197916	0.197916	1.55406	0.197916	0.197916	1.87322	2.1648	0.197916	0.197916	0.556563	0.556563	0.556563	0.556563	0.556563	0.556563	0.556563	0.556563	0.556563	0.556563	0.556563	0.556563	0.556563
AC005387.2	1.45357	1.45357	1.45357	1.45357	1.45357	2.12729	1.45357	1.45357	1.45357	0.809244	1.45357	1.45357	1.45357	1.45357	1.45357	1.45357	1.45357	1.45357	1.45357	1.54321	1.45357	1.45357	1.45357	1.45357	1.45357	1.45357	1.45357	1.45357	1.45357	1.45357	1.45357	1.45357	1.45357	1.45357	1.45357	1.51525	2.20003	1.77541	1.01164	1.47954	1.84524	0.979284	1.63599	1.82689	1.3134	2.0516	1.78705	1.33498
AC005387.3	1.34616	1.34616	1.34616	1.34616	1.34616	2.03965	1.34616	1.34616	1.34616	0.765156	1.34616	1.34616	1.34616	1.34616	1.34616	1.34616	1.34616	1.34616	1.34616	1.59367	1.34616	1.34616	1.34616	1.34616	1.34616	1.34616	1.34616	1.34616	1.34616	1.34616	1.34616	1.34616	1.34616	1.34616	1.34616	1.36662	2.1121	2.08123	0.980774	1.19075	0.687134	1.09905	1.84152	1.58977	1.30859	1.75238	1.50906	1.77939
AC005391.2	0.860862	0.860862	0.860862	0.860862	0.860862	0.975701	0.860862	0.860862	0.860862	1.77041	0.860862	0.860862	0.860862	0.860862	0.860862	0.860862	0.860862	0.860862	0.860862	0.0936316	0.860862	0.860862	0.860862	0.860862	0.860862	0.860862	0.860862	0.860862	0.860862	0.860862	0.860862	0.860862	0.860862	0.860862	0.860862	0.684573	0.77611	-0.15629	1.70541	0.977565	-0.15629	1.01706	2.29027	0.638797	-0.15629	1.7465	1.80617	-0.15629
AC005392.13	1.82856	2.03604	0.452152	0.452152	0.452152	0.309716	0.452152	0.452152	0.452152	3.1476	0.452152	0.452152	0.452152	2.02856	0.452152	4.26497	0.452152	0.452152	1.97196	0.309716	0.452152	0.452152	2.37238	2.1064	0.452152	1.85023	0.452152	0.452152	0.452152	2.7054	0.452152	0.452152	0.452152	2.929	3.46092	4.62789	1.65394	1.87628	1.04108	2.60113	2.04687	1.11161	1.11539	0.00365526	0.00365526	0.00365526	1.04407	0.00365526
AC005399.1	2.31334	1.19059	2.05048	2.24165	2.31612	1.34173	-0.0854953	0.896849	1.62992	1.34173	2.59519	2.17888	-0.0854953	1.86353	2.24518	1.92571	2.03504	2.27346	1.58511	1.34173	-0.0854953	1.4823	2.14759	1.71897	1.95465	1.46169	1.80323	1.74435	1.26898	1.27589	-0.0854953	1.14233	-0.0854953	1.78326	2.27233	1.45863	1.45863	1.45863	1.45863	1.45863	1.45863	1.45863	1.45863	1.45863	1.45863	1.45863	1.45863	1.45863
AC005481.5	2.48247	5.41847	1.45499	4.05711	4.60988	2.61826	1.45499	1.45499	1.45499	3.91907	1.45499	1.45499	1.45499	1.45499	5.05944	4.30124	1.45499	1.45499	1.45499	0.654176	1.45499	4.08177	1.45499	1.45499	1.45499	1.45499	1.45499	2.96601	1.45499	1.45499	3.37312	1.45499	3.08647	4.96643	1.45499	1.63632	3.76755	3.42461	1.82084	0.0476315	3.12608	2.04209	3.25274	3.49492	3.75402	3.35434	1.21233	1.04605
AC005484.5	1.74888	1.07786	1.95784	1.01744	0.940609	1.04089	0.0198413	0.724427	1.73624	1.04089	0.0198413	1.14997	3.62999	0.0198413	0.0198413	0.92096	1.73682	1.69021	1.6914	1.04089	0.0198413	1.58853	1.30253	0.0198413	1.01904	0.953742	1.69267	1.6387	1.64231	1.382	1.28147	1.69404	0.0198413	1.29309	2.02967	1.12183	1.12183	1.12183	1.12183	1.12183	1.12183	1.12183	1.12183	1.12183	1.12183	1.12183	1.12183	1.12183
AC005488.1	0.543643	0.543643	0.543643	0.543643	0.543643	0.516316	0.543643	0.543643	0.543643	0.516316	0.543643	0.543643	0.543643	0.543643	0.543643	0.543643	0.543643	0.543643	0.543643	0.516316	0.543643	0.543643	0.543643	0.543643	0.543643	0.543643	0.543643	0.543643	0.543643	0.543643	0.543643	0.543643	0.543643	0.543643	0.543643	0.0459995	1.67461	1.60451	0.0459995	1.34323	0.864776	0.865067	1.82484	0.807704	0.0459995	0.0459995	0.0459995	0.0459995
AC005488.11	0.58465	0.58465	0.58465	0.58465	0.58465	0.553212	0.58465	0.58465	0.58465	0.553212	0.58465	0.58465	0.58465	0.58465	0.58465	0.58465	0.58465	0.58465	0.58465	0.553212	0.58465	0.58465	0.58465	0.58465	0.58465	0.58465	0.58465	0.58465	0.58465	0.58465	0.58465	0.58465	0.58465	0.58465	0.58465	0.0119816	0.905143	1.3962	0.0119816	1.09812	0.0119816	0.0119816	1.35643	0.0119816	0.0119816	1.30595	0.0119816	0.0119816
AC005488.12	0.309211	0.309211	1.14	1.59799	0.309211	1.02311	0.309211	1.21945	0.309211	0.00150754	0.309211	0.309211	0.309211	0.309211	0.309211	0.309211	2.16641	1.61972	0.309211	1.26989	0.309211	0.309211	1.29583	1.73676	0.309211	0.309211	0.309211	0.309211	0.309211	0.309211	0.309211	1.89631	2.19522	1.07249	0.309211	0.294959	0.294959	2.26128	1.79486	0.294959	1.45794	0.294959	0.294959	0.294959	0.294959	0.294959	0.294959	0.294959
AC005493.1	0.623584	0.623584	0.623584	0.623584	0.623584	0.588132	0.623584	0.623584	0.623584	0.588132	0.623584	0.623584	0.623584	0.623584	0.623584	0.623584	0.623584	0.623584	0.623584	0.588132	0.623584	0.623584	0.623584	0.623584	0.623584	0.623584	0.623584	0.623584	0.623584	0.623584	0.623584	0.623584	0.623584	0.623584	0.623584	-0.0221941	-0.0221941	-0.0221941	-0.0221941	-0.0221941	-0.0221941	-0.0221941	-0.0221941	-0.0221941	1.225	1.89387	1.54431	1.65645
AC005498.3	0.347774	0.347774	3.29435	0.347774	0.347774	0.106224	0.347774	0.347774	0.347774	0.106224	0.347774	0.347774	0.347774	0.347774	0.347774	0.347774	0.347774	1.95242	0.347774	2.36367	0.347774	0.347774	0.347774	0.347774	2.95371	0.347774	1.95501	0.347774	0.347774	0.347774	0.347774	0.347774	0.347774	0.347774	0.347774	0.242737	0.242737	1.58497	2.71398	0.242737	2.63127	0.242737	0.242737	0.242737	0.242737	0.242737	0.242737	0.242737
AC005517.3	1.35949	1.35949	1.35949	1.35949	1.35949	1.88259	1.35949	2.94133	1.35949	0.612319	1.35949	1.35949	1.35949	1.35949	1.35949	1.35949	1.35949	1.35949	1.35949	2.07876	1.35949	1.35949	1.35949	1.35949	1.35949	1.35949	1.35949	1.35949	1.35949	1.35949	1.35949	1.35949	1.35949	1.35949	1.35949	1.45201	1.84205	1.54743	0.639671	1.41717	1.36936	2.31566	1.91799	2.25906	2.5936	1.83615	1.13824	0.915571
AC005519.4	3.82474	4.03869	5.07229	3.67388	3.67194	2.93522	3.38951	4.22049	4.47814	4.81615	4.85916	5.60527	7.53876	5.93677	5.02372	4.98	5.75088	4.70083	4.55615	4.81165	4.54716	4.57319	5.42637	3.80719	5.33369	2.76012	5.16791	4.74527	3.82147	4.78569	4.60336	3.31545	5.14798	4.32352	4.23199	3.90066	5.00481	4.73527	3.89291	5.66948	4.22355	4.78846	4.67532	4.44464	5.99021	3.62347	5.33254	5.27594
AC005522.7	1.28781	1.28781	1.28781	1.28781	1.28781	0.609055	1.28781	1.28781	1.28781	1.64965	1.28781	1.28781	1.28781	1.28781	1.28781	1.28781	1.28781	1.28781	1.28781	1.52894	1.28781	1.28781	1.28781	1.28781	1.28781	1.28781	1.28781	1.28781	1.28781	1.28781	1.28781	1.28781	1.28781	1.28781	1.28781	0.978104	0.372979	2.0152	1.05286	0.952567	1.55789	2.05467	1.90461	1.36043	0.968914	2.56373	1.17624	2.40704
AC005523.2	1.03637	0.116541	1.01599	2.44603	0.116541	0.767476	1.20392	0.821434	2.00345	0.767476	0.116541	1.24717	0.116541	2.61387	1.87783	0.116541	1.16247	2.18535	2.34245	0.767476	0.116541	1.06434	1.18002	0.116541	0.116541	0.116541	0.116541	0.116541	0.116541	0.116541	0.116541	0.116541	1.57708	0.707629	1.20699	0.815611	0.815611	0.815611	0.815611	0.815611	0.815611	0.815611	0.815611	0.815611	0.815611	0.815611	0.815611	0.815611
AC005523.3	0.519179	1.48762	2.27444	1.79038	0.519179	1.27713	2.41988	0.519179	1.68123	0.374554	0.519179	1.95926	0.519179	1.861	0.519179	1.66743	2.70705	0.519179	0.519179	2.20134	0.519179	1.72639	1.87374	1.92726	0.519179	1.70921	0.519179	2.24211	0.519179	1.42175	0.519179	0.519179	0.519179	1.7984	1.90809	1.85497	1.70437	1.1475	1.02467	-0.125927	1.10245	1.88508	2.14761	1.44803	-0.125927	1.49962	1.46266	1.26258
AC005532.5	4.80515	3.03492	1.66508	4.24068	3.53808	0.836627	0.936793	1.73473	1.96957	4.03132	3.26726	2.21666	0.936793	8.33328	0.936793	4.23338	0.936793	0.936793	2.51999	2.76032	0.936793	2.0097	3.37383	2.98151	2.06838	1.99443	3.07699	3.21101	0.936793	0.936793	3.51781	0.936793	0.936793	1.87384	2.17119	2.33663	0.594994	1.08264	1.80681	3.48166	2.18798	4.87506	1.72112	2.50556	3.93963	3.29548	2.67019	3.34594
AC005534.6	0.886826	0.886826	0.886826	3.23409	0.886826	0.71866	0.886826	2.56495	0.886826	1.83137	0.886826	0.886826	0.886826	2.17808	0.886826	0.886826	0.886826	0.886826	2.62011	0.71866	0.886826	0.886826	0.886826	0.886826	0.886826	0.886826	0.886826	0.886826	0.886826	0.886826	0.886826	0.886826	0.886826	1.89556	0.886826	0.499406	-0.412268	1.6545	1.48933	0.481852	1.29718	-0.412268	1.10944	2.09995	2.02008	2.28721	1.36073	1.01522
AC005534.8	0.724165	2.26049	0.724165	3.17698	3.1904	0.512247	2.03197	2.52653	0.724165	3.1048	3.20022	2.36217	0.724165	2.64615	0.724165	2.52622	0.724165	0.724165	0.724165	1.52611	0.724165	1.8641	3.8233	0.724165	1.92645	0.724165	0.724165	0.724165	0.724165	2.16124	1.82146	3.11321	0.724165	1.71975	2.03567	1.89122	1.42447	2.47567	1.78215	1.19256	1.92818	-0.691052	1.64053	2.82003	2.19055	3.03396	0.642672	0.913835
AC005537.2	1.74764	0.348447	1.71664	0.348447	0.348447	0.526891	0.348447	0.348447	0.348447	0.526891	0.348447	0.348447	0.348447	0.348447	0.348447	1.71978	0.348447	0.348447	0.348447	0.526891	0.348447	0.348447	0.348447	0.348447	0.348447	0.348447	0.348447	0.348447	0.348447	1.42636	0.348447	0.348447	0.348447	1.87619	0.348447	0.159074	0.159074	1.16417	1.06721	1.09459	0.159074	0.159074	0.159074	1.40136	0.159074	0.159074	1.06983	1.93044
AC005540.3	3.71755	3.36804	3.81864	3.26621	3.72039	3.92528	3.88093	3.92852	2.44344	4.18351	4.43037	5.20571	1.41989	3.71657	4.46232	2.43129	3.97864	4.7342	4.73607	2.49284	3.95341	4.17862	2.85956	3.70276	3.50986	3.74819	4.20978	4.2538	3.47928	4.62741	1.41989	4.14493	3.05846	3.94693	3.42137	3.0342	4.18275	3.87881	3.74075	4.74496	3.08911	3.87974	4.44885	3.26532	5.28088	3.34246	3.91261	1.93863
AC005546.2	1.25939	2.64217	2.99146	2.33978	2.25657	3.30444	2.43649	1.25939	1.25939	0.96989	3.48799	3.71309	5.16914	3.5713	1.25939	1.25939	2.8163	2.358	1.25939	2.3048	1.25939	2.95827	3.00454	1.25939	1.25939	2.2708	1.25939	2.32109	1.25939	1.25939	2.24702	2.58987	1.25939	3.41758	2.43983	1.94006	2.32427	2.68048	1.43224	2.15625	1.46705	1.25359	2.67227	3.53124	2.41422	3.08835	3.07572	1.13819
AC005549.3	0.412195	0.412195	0.412195	0.412195	0.412195	0.109217	0.412195	0.412195	0.412195	0.109217	0.412195	0.412195	0.412195	0.412195	0.412195	0.412195	0.412195	0.412195	0.412195	1.42511	0.412195	0.412195	0.412195	0.412195	0.412195	0.412195	0.412195	0.412195	0.412195	0.412195	0.412195	0.412195	0.412195	0.412195	0.412195	0.214905	0.214905	0.214905	0.214905	0.214905	0.214905	1.99993	0.214905	0.214905	0.214905	0.214905	0.214905	1.70504
AC005550.3	1.19918	-0.163351	0.800028	9.97096	1.69181	1.42755	-0.163351	0.591645	0.81384	1.42755	-0.163351	-0.163351	-0.163351	-0.163351	6.10018	3.30489	-0.163351	-0.163351	-0.163351	5.43765	4.39628	3.13567	5.22116	7.01322	7.11272	1.21975	3.82905	4.77367	6.97568	5.85517	9.61891	4.87838	5.19578	4.22401	-0.163351	1.4171	1.4171	3.16178	1.4171	1.4171	1.4171	4.17232	1.4171	2.98275	1.4171	4.07705	1.4171	10.5549
AC005550.4	0.260713	0.260713	0.260713	2.22938	0.260713	0.130884	0.260713	0.260713	0.260713	0.130884	0.260713	1.42563	0.260713	0.260713	2.78165	0.260713	0.260713	0.260713	0.260713	1.6866	0.260713	0.260713	1.35429	0.260713	0.260713	0.260713	0.260713	0.260713	0.260713	0.260713	3.67534	0.260713	0.260713	1.69823	0.260713	0.316931	0.316931	0.316931	0.316931	0.316931	0.316931	0.316931	0.316931	0.316931	0.316931	0.316931	0.316931	4.15628
AC005550.6	0.539924	0.539924	1.33863	2.583	1.68351	0.666324	0.539924	2.69382	0.539924	1.4508	0.539924	2.65789	0.539924	2.68641	2.72648	1.65911	0.539924	0.539924	0.539924	1.75519	0.539924	0.539924	0.539924	0.539924	0.539924	0.539924	0.539924	0.539924	0.539924	0.539924	0.539924	0.539924	0.539924	0.539924	0.539924	0.24579	1.54768	1.94036	0.24579	0.24579	0.24579	1.88411	0.24579	0.24579	0.24579	1.82497	0.24579	2.42606
AC005562.1	6.75884	7.91678	8.19381	7.40079	8.3567	6.56902	8.11867	7.81756	7.80808	7.51588	7.6011	7.88924	7.93467	8.24411	7.36402	7.47474	8.63223	8.16117	7.80945	7.39463	6.98784	5.72994	8.54095	7.21594	8.68061	7.90013	7.6899	7.60484	7.66296	8.69698	7.64062	7.20259	8.72521	7.81669	7.93696	6.95802	8.08848	7.29053	8.11293	7.89187	7.09135	7.97417	7.31954	8.08871	8.22539	7.42407	8.55014	6.74943
AC005592.1	1.98737	2.52312	1.26198	2.66591	0.519716	1.44194	1.77424	3.75922	3.38367	1.94205	3.61558	1.4587	0.519716	3.92718	0.519716	3.55459	0.519716	0.519716	1.69149	2.32147	0.519716	0.519716	2.78931	0.519716	3.35091	3.20151	0.519716	3.6548	0.519716	3.39012	3.15024	0.519716	0.519716	1.47474	2.57796	3.46432	-0.0896203	2.88281	2.81337	1.19631	-0.0896203	3.50794	1.24809	-0.0896203	2.85885	1.1929	1.16227	3.09667
AC005592.2	4.8857	5.49201	5.42506	5.95165	4.62746	4.26515	4.63089	4.42198	4.7395	6.12514	5.35908	4.92629	6.26671	4.94296	3.80189	4.25266	4.96135	6.72491	6.35818	4.51436	4.85301	4.54797	4.62284	2.32453	3.63775	3.9201	3.83968	4.71515	5.06311	4.17289	4.80323	2.47324	4.35323	5.12076	4.91555	5.79288	3.56164	4.21164	4.32954	2.98119	4.23216	4.06511	3.88427	5.27868	6.26496	5.61995	4.46125	5.55022
AC005592.3	2.09505	1.4822	1.64878	2.21878	0.571676	0.320214	0.571676	1.99538	2.62799	2.41273	0.571676	2.61469	0.571676	2.90802	0.571676	3.13702	0.571676	2.24525	0.571676	1.71075	0.571676	0.571676	1.84522	0.571676	0.571676	1.69053	0.571676	2.97752	1.74901	2.00254	1.66423	0.571676	0.571676	0.571676	2.70807	2.18825	1.207	1.13381	1.81511	-0.263884	1.08436	1.5871	1.08944	0.990383	1.24204	2.36947	1.82058	2.9596
AC005594.3	1.88002	1.88002	2.63439	3.49276	1.88002	2.8854	1.88002	3.27402	1.88002	0.917893	1.88002	1.88002	6.11488	3.11526	1.88002	1.88002	1.88002	1.88002	1.88002	3.01335	1.88002	1.88002	1.88002	1.88002	1.88002	1.88002	1.88002	1.88002	1.88002	1.88002	1.88002	1.88002	1.88002	2.57309	1.88002	2.07523	2.28415	2.46528	1.42292	2.10766	2.51354	1.43347	2.91141	1.3992	1.04105	2.53668	3.27526	2.68769
AC005606.14	0.234932	1.46459	0.234932	0.234932	0.234932	0.599356	0.234932	1.05382	0.234932	0.599356	0.234932	1.5484	0.234932	0.234932	0.234932	0.234932	0.234932	0.234932	0.234932	0.599356	0.234932	0.234932	0.234932	2.33332	0.234932	1.32033	0.234932	0.234932	1.81003	1.05815	1.29482	0.234932	0.234932	1.19658	2.5708	0.339473	0.339473	0.339473	1.56494	0.339473	0.339473	0.339473	0.339473	2.01585	0.339473	0.339473	0.339473	2.35494
AC005609.1	4.62872	2.07798	1.71372	1.45193	1.5037	3.19281	3.57957	2.13497	3.03829	1.71581	3.84179	2.23556	4.51672	2.56081	3.54781	3.18371	2.13192	1.22196	1.89651	1.71581	1.93583	1.56172	2.3231	1.38632	3.14848	2.57098	1.22496	1.81871	1.63792	3.22011	1.8208	2.69095	2.32202	2.58917	4.01786	2.06803	2.06803	3.35984	2.06803	2.06803	5.79578	2.06803	2.06803	2.06803	2.06803	2.06803	2.06803	2.06803
AC005614.3	3.32436	3.45307	3.42659	4.13444	3.32875	3.8013	3.15877	2.43994	2.55085	2.71923	4.86068	3.83741	6.12619	5.27448	3.60975	4.08664	3.9488	3.95623	3.04476	2.71923	3.09677	2.84124	3.61018	3.30146	2.36045	3.31032	3.85847	2.94121	2.76378	3.00712	2.34726	3.53897	4.10396	3.25493	3.25941	3.98517	3.93295	2.03431	4.23552	3.45734	2.03431	2.03431	3.79578	3.03218	2.03431	3.94776	3.04192	3.68671
AC005614.5	1.71242	1.94945	2.30946	2.57124	3.04498	1.50809	2.63445	2.90883	2.16086	1.50809	-0.0755638	2.99558	-0.0755638	1.71162	-0.0755638	1.6804	3.50978	2.06285	-0.0755638	1.50809	2.25866	1.54661	2.459	-0.0755638	2.19498	-0.0755638	-0.0755638	1.59849	1.82183	2.17364	-0.0755638	1.97764	4.33772	2.20387	1.76847	1.2062	1.2062	3.15495	1.2062	1.2062	1.2062	1.2062	3.09308	1.2062	1.2062	1.2062	1.2062	1.2062
AC005616.2	1.57287	1.31984	1.83305	0.0225852	0.95809	1.79922	1.12688	1.67131	1.3044	0.730729	2.11334	0.0225852	0.0225852	2.27486	0.0225852	2.06715	1.4832	1.71969	1.44293	0.730729	1.46664	0.985134	1.65979	1.14529	1.42156	1.33399	1.44405	1.66735	0.0225852	1.6791	1.3044	0.0225852	1.50585	1.31621	0.0225852	1.13483	1.13483	1.13483	1.13483	1.13483	1.13483	1.13483	1.13483	1.13483	1.13483	1.13483	1.13483	1.13483
AC005618.1	3.33593	3.73731	3.60661	5.02632	3.59702	3.1789	3.93263	4.11568	4.39911	3.1789	3.08141	3.68166	4.67442	4.45525	5.95575	4.2707	4.11256	3.8266	3.20045	3.1789	3.78947	3.54192	2.98287	2.74177	3.48098	3.39599	2.4328	3.55605	3.4419	3.80175	3.55502	3.75202	3.04615	3.3954	3.33296	3.55807	3.55807	3.55807	3.55807	3.55807	3.55807	3.55807	3.55807	3.55807	3.55807	3.55807	3.55807	3.55807
AC005624.2	2.40219	3.19214	4.54332	2.08704	2.93106	3.33582	3.46183	3.15675	0.939436	1.13292	4.02497	4.29944	0.939436	4.59794	5.06065	2.66231	0.939436	3.79524	2.86234	3.61157	0.939436	2.98249	1.81798	3.27922	2.52342	3.15457	3.5007	2.06719	2.49847	3.7359	2.6815	3.73241	0.939436	2.09429	0.939436	1.57583	3.95481	3.85379	4.13849	2.39124	2.3525	3.9158	4.31954	0.899933	1.9041	2.73935	3.34679	2.85526
AC005631.1	0.213791	0.213791	0.857293	1.21204	0.213791	0.482993	0.213791	1.19733	0.213791	0.482993	2.89775	1.02785	0.213791	0.213791	0.213791	0.213791	0.213791	0.213791	0.213791	0.482993	0.213791	1.16179	0.213791	0.213791	1.21364	0.213791	0.213791	0.213791	1.19715	0.213791	0.213791	0.213791	0.213791	1.04175	0.213791	0.500358	0.500358	0.500358	0.500358	0.500358	0.500358	0.500358	0.500358	0.500358	0.500358	0.500358	0.500358	0.500358
AC005682.5	4.53743	7.20537	9.26183	3.98355	6.0628	5.15773	6.08167	6.44201	3.94865	7.83335	8.50457	8.1543	7.05969	5.24551	3.48173	4.29169	7.52632	6.47493	6.05584	4.06167	7.86718	5.01222	4.20471	4.01915	5.40468	5.44406	4.32366	4.10292	3.95177	4.11984	2.49653	4.25657	4.67686	5.0088	6.00063	3.58927	6.29315	5.89333	6.50711	5.75794	7.85886	7.13436	5.10425	5.49805	3.88651	5.49458	6.33519	2.25711
AC005682.6	1.70254	1.70254	1.70254	1.70254	1.70254	1.81937	1.70254	1.70254	1.70254	3.11425	1.70254	1.70254	1.70254	1.70254	1.70254	1.70254	1.70254	1.70254	1.70254	1.11456	1.70254	1.70254	1.70254	1.70254	1.70254	1.70254	1.70254	1.70254	1.70254	1.70254	1.70254	1.70254	1.70254	1.70254	1.70254	0.377055	2.25005	2.05911	2.29062	1.43506	3.29943	2.79977	1.84103	1.75833	1.60488	1.81942	1.96744	0.180684
AC005682.7	0.335941	1.204	0.335941	1.90623	2.95945	1.01967	0.335941	2.31671	0.335941	1.44603	2.68631	2.57947	0.335941	0.335941	0.335941	2.04653	0.335941	0.335941	0.335941	-0.0511895	0.335941	0.335941	0.335941	0.335941	0.335941	0.335941	0.335941	0.335941	0.335941	0.335941	0.335941	0.335941	0.335941	0.335941	0.335941	0.259628	0.259628	0.259628	0.259628	1.63154	1.68143	1.68193	2.21791	0.259628	0.259628	2.14114	0.259628	0.259628
AC005682.8	0.684482	2.10483	0.684482	0.684482	0.684482	0.38198	0.684482	2.52139	0.684482	0.38198	0.684482	2.20485	0.684482	0.684482	0.684482	0.684482	0.684482	0.684482	0.684482	1.8351	0.684482	0.684482	0.684482	0.684482	0.684482	0.684482	0.684482	0.684482	0.684482	0.684482	0.684482	0.684482	0.684482	0.684482	0.684482	1.36973	1.25262	-0.170709	0.724046	0.751014	1.39264	1.75722	-0.170709	1.48325	1.28447	0.74857	1.49749	-0.170709
AC005702.1	1.28849	1.28849	1.28849	1.28849	1.28849	1.87925	1.28849	1.28849	1.28849	1.68491	1.28849	1.28849	1.28849	1.28849	1.28849	1.28849	1.28849	1.28849	1.28849	1.97107	1.28849	1.28849	1.28849	1.28849	1.28849	1.28849	1.28849	1.28849	1.28849	1.28849	1.28849	1.28849	1.28849	1.28849	1.28849	1.38775	0.747437	0.699682	0.611704	1.75054	1.90933	1.90991	1.69901	1.69347	1.57322	0.951873	1.14782	1.59149
AC005702.2	0.934162	0.934162	0.934162	0.934162	0.934162	1.23105	0.934162	0.934162	0.934162	0.210948	0.934162	0.934162	0.934162	0.934162	0.934162	0.934162	0.934162	0.934162	0.934162	1.70329	0.934162	0.934162	0.934162	0.934162	0.934162	0.934162	0.934162	0.934162	0.934162	0.934162	0.934162	0.934162	0.934162	0.934162	0.934162	0.624968	1.07362	1.01157	0.583151	0.608175	0.969387	1.38859	0.973732	1.28763	1.10317	-0.247104	1.57624	0.754828
AC005702.3	0.809985	0.809985	0.809985	0.809985	0.809985	1.40732	0.809985	0.809985	0.809985	0.222981	0.809985	0.809985	0.809985	0.809985	0.809985	0.809985	0.809985	0.809985	0.809985	1.10841	0.809985	0.809985	0.809985	0.809985	0.809985	0.809985	0.809985	0.809985	0.809985	0.809985	0.809985	0.809985	0.809985	0.809985	0.809985	0.72911	0.824844	-0.150304	-0.150304	1.03554	1.78566	1.07684	0.74691	1.21941	1.21134	0.70989	1.00565	0.860064
AC005702.4	0.73283	0.73283	0.73283	0.73283	0.73283	0.39323	0.73283	0.73283	0.73283	0.39323	0.73283	0.73283	0.73283	0.73283	0.73283	0.73283	0.73283	0.73283	0.73283	1.43772	0.73283	0.73283	0.73283	0.73283	0.73283	0.73283	0.73283	0.73283	0.73283	0.73283	0.73283	0.73283	0.73283	0.73283	0.73283	0.740111	1.41803	0.785658	-0.108215	0.723776	0.754031	1.07555	-0.108215	0.69393	0.854876	-0.108215	0.701759	0.866436
AC005730.2	0.3438	0.3438	1.97138	0.3438	0.3438	0.137954	0.3438	0.3438	0.3438	0.137954	0.3438	0.3438	0.3438	0.3438	0.3438	0.3438	0.3438	0.3438	0.3438	1.33646	0.3438	0.3438	0.3438	0.3438	0.3438	0.3438	0.3438	0.3438	2.36911	0.3438	0.3438	0.3438	0.3438	0.3438	0.3438	0.227428	0.227428	0.227428	0.227428	0.227428	0.227428	0.227428	0.227428	1.27813	1.48895	1.72204	0.227428	0.227428
AC005740.3	0.671363	0.671363	0.671363	2.52157	0.671363	0.475929	0.671363	0.671363	0.671363	0.475929	0.671363	0.671363	0.671363	0.671363	0.671363	2.34263	0.671363	0.671363	0.671363	1.43898	0.671363	0.671363	0.671363	0.671363	0.671363	0.671363	0.671363	0.671363	0.671363	0.671363	0.671363	0.671363	0.671363	1.76715	0.671363	0.750494	0.846761	0.797973	-0.133812	-0.133812	-0.133812	-0.133812	1.52977	1.01787	1.49099	1.46957	0.710515	1.87435
AC005740.4	0.533435	0.533435	1.99371	0.533435	0.533435	0.282462	0.533435	0.533435	0.533435	0.282462	0.533435	0.533435	0.533435	0.533435	0.533435	0.533435	0.533435	0.533435	0.533435	1.19946	0.533435	0.533435	0.533435	0.533435	0.533435	0.533435	0.533435	0.533435	0.533435	0.533435	0.533435	0.533435	0.533435	0.533435	0.533435	0.896238	0.0559379	0.941354	0.0559379	1.58309	0.0559379	0.0559379	0.0559379	0.850493	1.59988	0.877873	0.858248	0.0559379
AC005740.5	1.16236	1.16236	1.16236	1.16236	1.16236	1.91489	1.16236	1.16236	1.16236	1.25308	1.16236	1.16236	1.16236	1.16236	1.16236	1.16236	1.16236	1.16236	1.16236	0.837345	1.16236	1.16236	1.16236	1.16236	1.16236	1.16236	1.16236	1.16236	1.16236	1.16236	1.16236	1.16236	1.16236	1.16236	1.16236	1.48455	0.606935	1.67345	1.51904	1.56336	1.06464	0.530933	1.38967	1.50894	0.96965	-0.308209	1.5233	1.81194
AC005757.6	0.833205	0.833205	0.833205	0.833205	0.833205	0.776699	0.833205	0.833205	0.833205	0.776699	0.833205	0.833205	0.833205	0.833205	0.833205	0.833205	0.833205	0.833205	0.833205	0.776699	0.833205	0.833205	0.833205	0.833205	0.833205	0.833205	0.833205	0.833205	0.833205	0.833205	0.833205	0.833205	0.833205	0.833205	0.833205	0.911038	1.02436	0.653734	-0.193813	-0.193813	0.623746	-0.193813	1.31937	1.57723	1.46549	0.888088	1.23394	0.730326
AC005757.7	0.186483	0.186483	0.186483	1.83242	1.10778	0.562563	0.186483	0.891475	0.186483	0.562563	0.186483	0.186483	0.186483	0.186483	1.94801	1.08812	0.186483	0.186483	1.20228	0.562563	0.186483	0.186483	0.186483	0.186483	1.56421	1.12092	1.20313	0.186483	0.186483	0.186483	0.186483	0.186483	1.64723	0.186483	2.19747	0.588608	0.588608	0.588608	0.588608	0.588608	0.588608	0.588608	0.588608	0.588608	0.588608	0.588608	0.588608	0.588608
AC005775.2	2.10267	1.11859	2.90338	3.09956	-0.118603	1.28624	2.44541	1.03075	2.25861	1.28624	3.49003	2.53075	-0.118603	2.56307	1.94005	-0.118603	2.85419	3.14009	2.48312	2.94101	2.1237	2.49142	2.74747	1.65315	2.05881	2.46071	1.83752	2.22962	1.77862	1.91872	1.65221	2.48686	1.58853	1.90575	2.23158	2.31798	3.40868	0.9531	2.25253	0.9531	2.34037	2.34087	2.3456	2.24367	0.9531	2.28815	0.9531	3.0902
AC005779.1	0.600485	0.600485	0.600485	0.600485	0.600485	0.323044	0.600485	0.600485	0.600485	0.323044	0.600485	0.600485	0.600485	0.600485	0.600485	0.600485	0.600485	0.600485	0.600485	1.17555	0.600485	0.600485	0.600485	0.600485	0.600485	0.600485	0.600485	0.600485	0.600485	0.600485	0.600485	0.600485	0.600485	0.600485	0.600485	0.847244	0.937706	0.0162518	0.807397	0.831243	0.0162518	0.0162518	0.0162518	1.0985	0.0162518	1.13397	0.0162518	0.970987
AC005779.2	1.3399	1.50231	0.262462	2.6513	1.75463	1.28993	2.01043	1.65505	1.7409	1.71248	0.262462	0.262462	0.262462	1.75183	0.262462	0.262462	2.27452	1.45122	1.45215	0.228642	0.262462	0.262462	1.97398	2.03802	0.262462	1.77504	1.45314	0.262462	1.85062	1.66205	0.262462	0.262462	0.262462	0.262462	0.262462	0.368075	1.83759	0.368075	0.368075	0.368075	0.368075	1.71555	0.368075	1.62118	0.368075	2.49703	1.63341	1.89067
AC005783.1	0.502167	0.502167	0.502167	0.502167	0.502167	0.47911	0.502167	0.502167	0.502167	0.47911	0.502167	0.502167	0.502167	0.502167	0.502167	0.502167	0.502167	0.502167	0.502167	0.47911	0.502167	0.502167	0.502167	0.502167	0.502167	0.502167	0.502167	0.502167	0.502167	0.502167	0.502167	0.502167	0.502167	0.502167	0.502167	0.0822737	1.53157	0.0822737	0.0822737	0.0822737	0.90105	1.73478	0.0822737	0.843979	0.0822737	1.16578	0.0822737	0.0822737
AC005785.2	2.28382	2.67046	3.38576	2.7765	2.94211	3.08269	3.45812	3.27449	2.65402	2.22896	1.28914	2.16926	1.28914	3.50287	3.19375	2.63845	3.90557	2.80041	3.33212	3.39611	1.28914	2.98623	1.28914	3.24241	2.77878	2.68554	2.38836	2.34972	3.46619	2.58123	3.14603	1.28914	2.86853	2.78546	3.66696	2.96939	3.42096	2.46276	1.84266	3.16392	2.92813	2.47908	2.94093	3.91068	2.02561	3.38204	3.49904	2.06373
AC005786.3	0.45348	1.92027	0.45348	0.45348	0.45348	0.761088	0.45348	0.45348	0.45348	1.3156	0.45348	0.45348	0.45348	0.45348	0.45348	2.19261	0.45348	0.45348	0.45348	-0.0571816	0.45348	0.45348	0.45348	0.45348	0.45348	0.45348	0.45348	0.45348	0.45348	0.45348	0.45348	0.45348	0.45348	0.45348	0.45348	0.163156	0.163156	0.163156	1.03263	0.163156	0.163156	1.43753	1.8812	0.163156	0.163156	1.05646	1.03513	1.21241
AC005786.5	0.706686	0.706686	2.05495	0.706686	0.706686	1.73827	0.706686	1.76332	0.706686	0.32647	0.706686	2.7482	0.706686	1.84089	0.706686	0.706686	2.27453	2.22796	0.706686	1.23852	0.706686	0.706686	1.85198	0.706686	0.706686	0.706686	0.706686	0.706686	0.706686	0.706686	2.07429	0.706686	0.706686	1.59272	0.706686	2.04006	0.852482	0.797631	0.696581	1.35106	1.78892	1.40439	2.29987	0.69013	-0.249944	0.722524	1.05689	1.30676
AC005786.7	0.873688	2.0975	1.3317	1.32906	-0.0456678	1.23232	1.44583	0.93716	1.46856	1.23232	2.01199	3.39348	-0.0456678	2.24746	1.71471	1.96653	2.07592	1.35115	2.02346	1.23232	-0.0456678	1.26283	2.64232	-0.0456678	1.33116	2.48197	-0.0456678	2.47903	2.58349	1.79771	1.21586	-0.0456678	1.91977	1.22748	-0.0456678	1.33427	1.33427	1.33427	1.33427	1.33427	1.33427	1.33427	1.33427	1.33427	1.33427	1.33427	1.33427	1.33427
AC005789.11	4.09754	4.42757	3.6222	6.23949	2.5894	3.17459	2.98345	5.20979	3.81102	4.42746	4.19442	3.67241	5.94725	6.65416	3.68562	3.67978	4.91478	4.11567	4.62101	4.6955	3.71355	3.03679	4.30286	3.76424	3.3362	4.62987	6.05294	3.91581	3.57539	4.57378	3.37469	0.011133	1.99012	6.18208	4.68719	2.16268	1.88403	2.75333	3.37643	2.41191	1.78671	4.79396	3.41649	5.44515	4.57689	5.15325	5.73826	5.01874
AC005795.1	3.03626	2.74322	2.52234	3.17645	3.03868	2.80648	1.24081	2.63913	1.24081	1.55129	1.24081	2.84266	1.24081	1.24081	1.24081	2.30114	2.47101	1.24081	1.24081	2.16874	1.24081	1.24081	1.24081	1.24081	1.24081	2.75961	3.46451	1.24081	2.83551	1.24081	1.24081	1.24081	1.24081	2.21442	1.24081	2.63113	2.21901	2.08934	2.7437	0.574893	0.634979	2.26295	1.26332	1.67755	3.37588	2.04141	1.12608	2.81321
AC005795.2	0.651697	0.651697	0.651697	2.36494	2.23846	1.44616	0.651697	3.05363	0.651697	1.85466	0.651697	2.34811	0.651697	0.651697	0.651697	0.651697	0.651697	0.651697	0.651697	0.692589	2.42286	0.651697	1.97638	0.651697	0.651697	0.651697	0.651697	2.33663	0.651697	0.651697	0.651697	0.651697	0.651697	0.651697	0.651697	1.63219	1.32091	1.25603	0.0170095	1.17026	1.65731	0.0170095	1.2167	0.0170095	2.44274	1.90603	1.56268	0.0170095
AC005808.3	0.463135	0.463135	0.463135	0.463135	0.463135	0.443979	0.463135	0.463135	0.463135	0.443979	0.463135	0.463135	0.463135	0.463135	0.463135	0.463135	0.463135	0.463135	0.463135	0.443979	0.463135	0.463135	0.463135	0.463135	0.463135	0.463135	0.463135	0.463135	0.463135	0.463135	0.463135	0.463135	0.463135	0.463135	0.463135	1.22113	1.00787	0.114555	0.114555	1.71749	1.76668	0.114555	0.114555	0.114555	0.114555	0.114555	0.114555	0.114555
AC005822.1	2.1859	2.37495	2.29566	3.52058	3.24847	2.73865	0.868245	2.95388	3.53194	2.58731	4.06615	3.84187	0.868245	2.36818	3.28479	2.80241	2.35797	2.31582	2.31689	2.24515	0.868245	1.84998	2.79615	2.43834	2.2951	2.68521	2.31804	0.868245	0.868245	2.10588	2.17561	3.17715	0.868245	2.05867	2.95093	3.25345	2.10549	2.68696	3.08393	2.4577	2.24583	2.24691	1.86526	3.06069	2.59295	1.26631	1.68468	2.63196
AC005831.1	3.98863	3.67019	3.09788	2.68114	2.99807	3.04276	2.43365	1.6887	3.40755	3.04276	5.53493	3.53046	5.4261	3.75965	2.40753	3.80206	3.48917	3.92534	2.95632	3.04276	2.31766	3.56916	4.32752	3.78902	3.11549	2.52559	3.62958	3.06708	3.40103	3.4512	3.27731	4.08608	3.53251	4.17397	4.12524	1.23554	3.40975	3.78999	3.58	3.97607	4.05554	2.92188	4.20644	4.15916	2.60751	3.42671	2.82405	2.62398
AC005841.1	1.40107	1.40107	1.40107	1.40107	1.40107	1.685	1.40107	3.02578	1.40107	0.579384	1.40107	1.40107	1.40107	1.40107	1.40107	1.40107	1.40107	1.40107	1.40107	2.19684	1.40107	1.40107	1.40107	1.40107	1.40107	1.40107	1.40107	1.40107	1.40107	1.40107	1.40107	1.40107	1.40107	1.40107	1.40107	0.877042	1.32386	2.65269	0.0971271	1.34253	0.900059	1.40182	2.53123	2.11153	1.22511	2.17443	1.90722	1.24439
AC005863.1	1.2123	1.63812	1.59959	0.116829	0.116829	1.21796	0.116829	0.95632	0.116829	1.21796	2.56865	0.116829	0.116829	1.63112	2.21443	3.58508	1.36248	1.32548	1.78246	1.21796	0.116829	1.24561	1.38338	1.43343	0.116829	1.9613	3.63923	0.116829	0.116829	1.53984	1.20339	0.116829	0.116829	2.34466	7.62011	0.496998	2.35935	0.496998	1.66774	6.17843	3.2041	1.74733	0.496998	0.496998	0.496998	0.496998	0.496998	0.496998
AC005884.1	0.216818	1.66993	1.92603	3.73217	3.51716	0.94219	2.26545	4.18054	0.216818	1.44783	0.216818	2.74734	0.216818	3.14874	3.93975	2.27376	0.216818	0.216818	0.216818	1.57147	0.216818	0.216818	1.6768	0.216818	0.216818	1.49947	0.216818	0.216818	0.216818	0.216818	0.216818	0.216818	0.216818	1.5956	2.66597	0.439898	0.439898	1.52729	0.439898	1.45201	0.439898	0.439898	1.49277	0.439898	4.66276	0.439898	0.439898	5.25628
AC005932.1	0.716339	0.716339	3.58066	1.90364	1.8122	1.14447	3.68565	1.55491	2.21786	2.46717	0.716339	3.69611	0.716339	1.61647	0.716339	0.716339	3.02271	1.92366	0.716339	1.95811	2.99855	1.84388	1.62527	0.716339	0.716339	0.716339	0.716339	1.8831	1.88593	1.55934	0.716339	2.17848	0.716339	2.36246	2.83867	-0.227829	1.67176	1.58252	1.73803	1.79203	2.34444	1.52244	2.70786	2.80662	1.19615	3.21893	2.82955	1.21325
AC005943.4	3.16391	3.12655	2.73038	3.18071	3.29495	3.25245	3.18065	2.07968	0.776983	1.38956	3.0328	3.52157	6.08518	3.36955	2.7069	2.14422	2.35291	2.60808	3.62122	3.07222	0.776983	2.49661	3.98851	3.00663	2.28641	2.19193	2.31068	3.42538	2.55556	2.56428	1.77668	2.61228	0.776983	2.59069	2.98019	2.23454	1.62863	2.38841	2.81002	3.30106	4.47739	1.7529	3.30747	2.78874	1.22141	3.16943	3.32758	2.65328
AC005943.5	4.55153	4.40771	6.02703	4.92591	4.09311	4.69872	4.54185	4.55239	2.85727	4.33475	4.86466	5.97658	5.65736	5.23671	3.50464	3.53614	5.12272	6.58572	5.08976	4.89817	4.55235	4.08356	4.65067	2.95096	2.78472	3.49567	5.84926	5.14912	4.60616	3.41272	3.19016	4.60436	5.4158	5.19604	4.54854	3.9811	4.17284	4.58623	4.476	4.45648	3.63698	5.98757	6.09778	4.02883	4.45751	4.70054	4.66749	5.5532
AC005944.2	1.38803	0.876227	1.36094	1.11394	0.115845	0.773148	0.115845	0.115845	0.115845	0.773148	0.115845	0.115845	0.115845	4.43248	1.87723	0.115845	2.05467	1.78703	1.13156	0.773148	0.115845	1.0637	0.115845	0.115845	1.76406	1.0502	1.1324	1.09667	0.115845	0.115845	1.02824	0.115845	1.57646	0.115845	1.20636	0.820812	0.820812	0.820812	0.820812	0.820812	0.820812	0.820812	0.820812	0.820812	0.820812	0.820812	0.820812	0.820812
AC005954.3	0.688596	0.688596	2.23302	3.05033	0.688596	1.90989	0.688596	0.688596	0.688596	0.4139	0.688596	0.688596	0.688596	1.98781	0.688596	0.688596	0.688596	0.688596	0.688596	0.4139	0.688596	0.688596	0.688596	0.688596	0.688596	0.688596	0.688596	2.37266	0.688596	0.688596	0.688596	0.688596	0.688596	0.688596	0.688596	0.748202	1.88243	0.79872	1.04071	1.67944	-0.192722	-0.192722	2.00951	-0.192722	0.875493	0.727637	1.04409	1.28056
AC005954.4	2.11521	2.19667	2.36824	1.45329	1.07437	1.69738	2.66916	0.778269	1.06243	1.69738	3.47226	1.65463	3.45682	2.74246	-0.223833	1.5074	3.07079	1.88446	2.42143	1.69738	2.34376	2.17261	2.76302	2.59892	0.794883	1.09213	2.70852	1.64282	2.1212	0.993829	2.09973	1.48307	2.40122	2.0235	1.301	1.73919	1.73919	1.73919	1.73919	3.68731	1.73919	1.73919	1.73919	1.73919	1.73919	1.73919	1.73919	1.73919
AC006000.5	0.391686	2.85474	0.391686	0.391686	0.391686	0.696748	0.391686	0.391686	0.391686	0.696748	0.391686	0.391686	0.391686	0.391686	0.391686	0.391686	0.391686	0.391686	0.391686	0.696748	0.391686	0.391686	0.391686	0.391686	1.91554	0.391686	2.85573	4.62924	0.391686	0.391686	1.40094	0.391686	0.391686	0.391686	0.391686	1.95725	1.57552	1.49596	1.34939	-0.0234885	1.4422	-0.0234885	1.44773	-0.0234885	-0.0234885	-0.0234885	-0.0234885	2.23442
AC006001.1	0.628874	2.45277	1.75666	1.88028	2.22616	0.805039	2.49998	1.51271	1.77283	0.805039	0.628874	2.57032	0.628874	1.5776	0.628874	0.628874	1.94033	0.628874	0.628874	2.23359	0.628874	1.81728	1.96234	0.628874	0.628874	0.628874	1.90343	1.85862	2.32891	1.86819	1.77283	0.628874	0.628874	0.628874	0.628874	1.58288	1.77703	0.872745	2.12484	2.34551	1.61246	1.28729	2.0902	2.64368	0.971726	-0.40549	1.18909	0.988258
AC006004.1	0.356406	0.356406	0.356406	0.356406	0.356406	0.567239	0.356406	0.356406	0.356406	0.567239	0.356406	0.356406	0.356406	1.36148	0.356406	0.356406	0.356406	0.356406	0.356406	0.567239	2.2452	0.356406	1.76907	0.356406	0.356406	0.356406	3.10827	0.356406	0.356406	1.29769	0.356406	0.356406	0.356406	0.356406	0.356406	0.134903	0.134903	1.67089	1.14808	2.25235	0.134903	0.134903	0.134903	1.14117	0.134903	0.134903	1.15099	1.35758
AC006011.4	0.238068	2.09206	0.238068	0.238068	0.238068	0.412934	1.73076	0.238068	0.238068	0.412934	0.238068	0.238068	0.238068	0.238068	0.238068	0.238068	0.238068	0.238068	0.238068	0.412934	0.238068	0.238068	0.238068	0.238068	2.10148	0.238068	0.238068	0.238068	0.238068	0.238068	1.5006	0.238068	0.238068	0.238068	0.238068	0.422478	0.422478	0.422478	0.422478	0.422478	0.422478	0.422478	0.422478	0.422478	0.422478	0.422478	0.422478	0.422478
AC006014.1	1.01276	1.01276	1.01276	1.01276	1.01276	0.587136	1.01276	1.01276	1.01276	1.79997	1.01276	1.01276	1.01276	1.01276	1.01276	1.01276	1.01276	1.01276	1.01276	0.587136	1.01276	1.01276	1.01276	1.01276	1.01276	1.01276	1.01276	1.01276	1.01276	1.01276	1.01276	1.01276	1.01276	1.01276	1.01276	1.92573	0.577144	1.09047	0.747237	1.55292	0.818027	0.499604	0.822223	1.1253	1.53692	1.17016	2.03927	1.91025
AC006014.7	2.66588	2.38317	2.35414	3.24936	2.98096	2.07312	2.82953	1.5826	1.81698	2.07312	3.64245	1.49789	-0.338159	1.60517	2.36306	2.35877	2.9453	1.87758	2.34794	2.07312	1.91123	2.60318	2.44293	1.87749	2.90471	2.27059	2.68267	2.53228	2.68105	2.54856	2.52331	3.17995	3.25591	2.29269	2.67793	2.28346	2.28346	2.28346	2.28346	2.28346	2.28346	2.28346	2.28346	2.28346	2.28346	2.28346	2.28346	2.28346
AC006014.8	0.582938	0.582938	0.582938	0.582938	0.582938	1.35264	0.582938	0.582938	0.582938	0.320469	0.582938	0.582938	0.582938	3.03565	0.582938	0.582938	0.582938	0.582938	0.582938	0.320469	0.582938	0.582938	0.582938	0.582938	0.582938	0.582938	0.582938	0.582938	0.582938	0.582938	0.582938	0.582938	0.582938	0.582938	0.582938	-0.0183679	-0.0183679	1.24818	-0.0183679	1.57644	0.87356	-0.0183679	0.876922	-0.0183679	-0.0183679	1.72372	1.13511	-0.0183679
AC006019.3	0.963075	2.04526	1.44025	1.04451	1.33175	1.12543	0.00526928	1.24323	2.12307	1.12543	3.22011	1.61757	0.00526928	1.92712	1.83927	1.94968	1.09438	1.06203	1.46159	1.12543	2.35676	0.00526928	2.48798	0.00526928	1.43968	2.01123	1.46274	2.25645	0.00526928	1.42429	0.00526928	1.28508	0.00526928	0.00526928	1.56332	0.99143	0.99143	0.99143	0.99143	0.99143	0.99143	0.99143	0.99143	0.99143	3.01655	0.99143	0.99143	0.99143
AC006023.8	2.04568	0.488134	1.57755	0.488134	0.488134	0.247756	0.488134	0.488134	0.488134	0.247756	0.488134	0.488134	0.488134	1.76936	0.488134	0.488134	0.488134	0.488134	0.488134	1.69623	0.488134	0.488134	0.488134	0.488134	0.488134	0.488134	0.488134	0.488134	0.488134	0.488134	0.488134	2.56931	0.488134	0.488134	0.488134	0.0352069	1.12765	0.0352069	0.0352069	1.36369	0.0352069	0.0352069	1.04035	0.966772	0.0352069	1.61789	1.33021	0.0352069
AC006024.4	0.554212	0.554212	0.554212	2.59743	2.45201	0.184848	0.554212	0.554212	0.554212	1.59252	0.554212	1.95793	0.554212	0.554212	0.554212	1.67348	0.554212	0.554212	1.81519	1.0847	0.554212	0.554212	0.554212	2.43617	0.554212	1.71419	0.554212	0.554212	0.554212	1.43399	0.554212	0.554212	0.554212	0.554212	0.554212	1.83363	1.68241	1.12322	1.74653	-0.155507	-0.155507	1.07842	-0.155507	0.991999	1.22224	1.03154	1.0032	1.23878
AC006026.11	2.09764	0.719762	1.6835	0.719762	2.09964	1.93987	0.719762	1.77567	0.719762	0.664426	0.719762	1.93893	0.719762	1.85318	0.719762	0.719762	0.719762	2.24	2.24118	1.17152	0.719762	0.719762	2.31282	0.719762	0.719762	0.719762	0.719762	0.719762	0.719762	1.78125	0.719762	0.719762	0.719762	0.719762	0.719762	-0.146545	1.63235	2.45198	1.40314	1.4457	1.49821	0.858795	1.50383	1.14117	1.3844	1.44186	-0.146545	1.40164
AC006026.13	1.00121	1.00121	1.00121	1.00121	1.00121	1.37715	1.00121	1.00121	1.00121	2.01691	1.00121	1.00121	1.00121	1.00121	1.00121	1.00121	1.00121	1.00121	1.00121	0.232675	1.00121	1.00121	1.00121	1.00121	1.00121	1.00121	1.00121	1.00121	1.00121	1.00121	1.00121	1.00121	1.00121	1.00121	1.00121	1.1781	1.32619	1.2516	0.874408	1.50254	-0.338543	0.602277	0.605488	1.44607	1.36158	0.906029	1.30388	2.43331
AC006026.9	2.8183	2.82728	1.70313	1.83554	2.54807	2.12538	2.4993	2.50778	0.495153	1.54398	0.495153	0.495153	0.495153	2.43997	2.8606	0.495153	2.42673	0.495153	1.8592	0.938311	2.40483	1.76807	2.21858	0.495153	1.83769	0.495153	1.86034	0.495153	0.495153	0.495153	3.02933	0.495153	0.495153	1.289	0.495153	1.11543	0.0533084	1.58628	2.11381	1.09498	1.8201	1.82067	1.13692	0.0533084	3.72922	0.0533084	1.06741	3.56103
AC006028.11	1.00126	2.16732	1.00126	1.00126	1.00126	0.90811	1.00126	1.00126	1.00126	1.39987	1.00126	1.00126	1.00126	1.00126	3.70237	1.00126	1.00126	1.00126	1.00126	1.86019	3.18194	1.00126	1.00126	1.00126	1.00126	1.00126	1.00126	1.00126	1.00126	1.00126	1.00126	1.00126	1.00126	1.00126	1.00126	-0.362367	-0.362367	2.24998	1.63649	0.577483	1.23173	1.43507	1.44041	1.74763	0.725577	1.54008	2.14765	1.81384
AC006030.1	2.74061	1.807	1.97651	2.88584	2.00298	1.91539	2.2055	1.73944	2.41849	1.92756	0.880515	2.54004	0.880515	2.64504	0.880515	0.880515	0.880515	2.11715	2.11811	0.812779	2.61316	0.880515	1.81151	0.880515	0.880515	2.454	0.880515	0.880515	0.880515	2.33647	1.99223	0.880515	0.880515	0.880515	0.880515	1.98004	2.05185	2.24482	0.76967	1.93658	0.41057	2.95732	2.29873	1.52311	1.41175	2.19958	1.72082	2.45411
AC006033.22	0.336205	0.336205	1.22428	1.71385	0.336205	0.769619	1.83717	0.336205	1.59556	1.73048	0.336205	0.336205	0.336205	0.336205	2.7674	0.336205	0.336205	0.336205	0.336205	-0.113222	0.336205	0.336205	1.39086	0.336205	0.336205	0.336205	0.336205	0.336205	2.87004	0.336205	0.336205	0.336205	0.336205	0.336205	0.336205	0.283047	0.283047	0.283047	2.00946	1.36335	1.40264	0.283047	0.283047	0.283047	0.283047	0.283047	0.283047	0.283047
AC006035.1	1.13281	0.212776	0.856284	0.212776	0.212776	0.487377	0.212776	0.212776	0.212776	0.487377	0.212776	0.212776	0.212776	0.212776	0.212776	2.22646	0.212776	0.212776	0.212776	0.487377	1.63502	0.212776	0.212776	0.212776	0.212776	0.212776	0.212776	0.212776	0.212776	1.2014	1.12533	0.212776	0.212776	1.04074	2.5735	0.504808	0.504808	0.504808	0.504808	0.504808	0.504808	0.504808	0.504808	0.504808	0.504808	0.504808	0.504808	0.504808
AC006042.6	1.63704	3.37706	1.63704	1.63704	1.63704	1.74148	1.63704	1.63704	1.63704	3.24547	1.63704	1.63704	1.63704	3.3686	1.63704	1.63704	1.63704	1.63704	1.63704	0.659217	1.63704	1.63704	1.63704	1.63704	1.63704	1.63704	1.63704	1.63704	1.63704	1.63704	1.63704	1.63704	1.63704	1.63704	1.63704	1.7019	2.4627	2.45825	2.03875	0.598855	-1.08668	1.45803	1.95805	3.25948	2.22317	2.36704	2.25587	1.60611
AC006042.7	2.65474	2.34383	0.861607	0.861607	0.861607	0.120591	2.98136	0.861607	0.861607	2.20777	0.861607	0.861607	0.861607	0.861607	0.861607	0.861607	0.861607	0.861607	0.861607	1.38202	0.861607	0.861607	0.861607	0.861607	0.861607	0.861607	0.861607	0.861607	0.861607	0.861607	0.861607	0.861607	0.861607	0.861607	0.861607	1.93055	2.34129	1.10311	1.4179	1.62878	0.692393	0.692741	1.32036	1.57007	-0.285466	2.00306	1.22636	-0.285466
AC006042.8	3.65402	3.41254	1.737	0.715758	3.04396	2.26198	2.73616	2.25546	2.66542	3.89465	3.05324	3.78376	4.81652	4.8166	2.71553	3.14804	1.90332	1.86804	2.61449	2.37989	3.81823	2.2022	3.76928	2.43683	4.03344	2.18192	3.53925	2.79547	2.55872	1.52033	2.14884	2.61749	3.34012	2.50116	4.6341	4.59118	3.80824	3.0538	3.44972	2.70521	1.29467	2.44609	4.32593	2.2634	2.24754	3.70302	2.91698	1.95384
AC006050.2	0.275497	0.275497	0.275497	2.13065	0.275497	0.423436	0.275497	0.275497	0.275497	0.423436	0.275497	0.275497	0.275497	0.275497	0.275497	0.275497	0.275497	0.275497	0.275497	0.423436	0.275497	0.275497	0.275497	0.275497	0.275497	1.73115	0.275497	0.275497	1.80389	0.275497	0.275497	0.275497	0.275497	0.941809	0.275497	1.64927	0.275163	0.275163	0.275163	0.275163	0.275163	0.275163	0.275163	0.275163	0.275163	0.275163	0.275163	0.275163
AC006070.11	0.400759	0.400759	0.400759	0.400759	0.400759	0.437742	0.400759	0.400759	0.400759	0.437742	0.400759	0.400759	0.400759	0.400759	0.400759	0.400759	0.400759	0.400759	0.400759	0.437742	0.400759	0.400759	0.400759	0.400759	0.400759	0.400759	0.400759	0.400759	0.400759	0.400759	0.400759	0.400759	0.400759	2.19499	0.400759	1.67996	0.145427	0.145427	1.44645	0.145427	0.145427	0.145427	0.145427	0.145427	1.08783	0.145427	0.145427	1.68694
AC006111.1	2.86466	2.78739	2.19082	2.7023	1.2243	2.89905	2.39276	2.50183	2.85229	1.13155	1.2243	2.88814	1.2243	3.08225	1.2243	2.83435	2.34823	1.2243	2.31569	2.89058	1.2243	4.96857	3.3382	2.85316	3.97935	2.22828	1.2243	2.96463	3.19682	1.98576	1.2243	3.02413	1.2243	2.7112	2.39607	3.4553	2.2086	2.72792	2.22616	2.33553	3.01501	2.34041	2.60484	2.20116	1.44256	1.58076	2.95508	1.95899
AC006115.3	2.24179	1.96415	2.0824	2.29539	1.51878	1.26151	1.25972	1.63103	3.67778	2.34722	2.54662	2.27366	3.5496	2.64267	2.16807	2.6508	3.06785	2.4502	0.744774	2.22129	1.18372	2.1881	2.98995	1.59898	1.13576	2.15886	1.69011	2.76093	1.11231	2.39316	1.84484	1.79356	2.66301	2.17717	2.19744	3.47499	1.85317	3.56207	1.85317	1.85317	1.85317	1.85317	1.85317	1.85317	1.85317	1.85317	1.85317	1.85317
AC006116.12	0.448677	1.90939	1.68466	0.448677	0.448677	0.723856	2.53766	0.448677	0.448677	-0.104375	0.448677	0.448677	0.448677	0.448677	0.448677	0.448677	0.448677	0.448677	0.448677	1.57194	0.448677	0.448677	0.448677	0.448677	0.448677	0.448677	0.448677	0.448677	0.448677	0.448677	0.448677	0.448677	0.448677	0.448677	0.448677	0.168097	0.168097	1.12963	2.07149	1.6376	1.68606	0.168097	0.168097	0.168097	0.168097	0.168097	0.168097	0.168097
AC006116.15	0.204086	1.06984	1.44472	0.204086	1.65458	0.260641	0.204086	0.204086	0.204086	0.260641	2.54822	1.49146	0.204086	2.53504	0.204086	1.23058	0.204086	1.35965	0.204086	2.00271	0.204086	1.99104	1.07405	0.204086	0.204086	0.204086	0.204086	0.204086	1.32354	1.01095	0.204086	0.204086	0.204086	1.14663	2.23543	0.493345	0.493345	0.493345	0.493345	0.493345	2.14615	0.493345	0.493345	0.493345	0.493345	2.08393	0.493345	0.493345
AC006116.17	2.10648	3.03961	3.16509	3.34881	2.55854	1.9243	2.90791	3.11177	2.87185	2.30828	2.74582	2.76523	0.272638	1.53821	0.272638	2.69118	2.60166	3.5103	1.95278	3.51898	1.98083	1.41125	2.20931	2.09363	2.72597	2.13317	1.95411	3.03155	2.22259	3.38693	2.71593	2.95051	2.63497	3.13594	4.41846	3.78808	1.86912	2.29326	1.67026	2.17295	3.0636	1.75233	2.8486	2.6947	0.462907	3.47953	2.45572	3.34276
AC006116.19	3.18628	2.22113	2.84906	1.9219	2.89111	2.0841	2.0176	2.91843	3.03145	2.0841	3.0581	2.51142	0.8528	2.56462	0.8528	2.85307	3.29593	2.34985	2.87656	2.0841	3.27185	2.25519	2.8466	2.47655	1.92361	2.23606	0.8528	2.81491	0.8528	1.91158	1.83011	2.64699	0.8528	1.73952	3.53252	3.03354	2.63888	2.65039	1.28403	1.63327	2.96468	1.97163	3.51689	1.97121	1.74987	2.06856	2.18162	1.7835
AC006116.20	1.92164	1.92164	1.92164	1.92164	1.92164	2.1872	1.92164	1.92164	1.92164	1.96063	1.92164	1.92164	1.92164	1.92164	1.92164	1.92164	3.83227	1.92164	1.92164	2.80391	1.92164	1.92164	1.92164	1.92164	1.92164	1.92164	1.92164	1.92164	1.92164	1.92164	1.92164	1.92164	1.92164	3.00139	1.92164	2.4607	2.2921	2.51545	1.76625	1.82131	2.87916	1.69417	3.07481	1.50761	2.26562	2.41733	2.39341	1.33288
AC006116.21	0.325401	0.325401	1.88952	0.325401	0.325401	0.139506	0.325401	0.325401	0.325401	0.139506	0.325401	0.325401	0.325401	0.325401	0.325401	0.325401	0.325401	0.325401	0.325401	1.12973	0.325401	0.325401	1.65405	0.325401	0.325401	0.325401	0.325401	0.325401	0.325401	0.325401	0.325401	0.325401	0.325401	0.325401	0.325401	0.247562	0.247562	0.247562	1.50896	0.247562	0.247562	0.247562	0.247562	0.247562	0.247562	0.247562	0.247562	0.247562
AC006116.22	1.71631	0.524364	0.524364	0.524364	2.17511	0.843989	2.4581	2.28162	0.524364	1.14041	0.524364	0.524364	0.524364	0.524364	0.524364	2.14127	0.524364	0.524364	1.84049	1.29217	0.524364	0.524364	1.51444	0.524364	0.524364	0.524364	0.524364	0.524364	0.524364	0.524364	1.70662	0.524364	0.524364	1.29032	0.524364	1.24209	1.36145	1.30096	0.145628	1.22098	0.145628	0.145628	1.68059	1.1824	0.145628	0.145628	1.19252	0.145628
AC006116.24	0.323275	1.54963	0.323275	0.323275	0.323275	1.22135	0.323275	0.323275	0.323275	0.189523	0.323275	0.323275	0.323275	0.323275	0.323275	0.323275	0.323275	1.96015	0.323275	0.189523	0.323275	1.85198	2.03857	0.323275	0.323275	0.323275	0.323275	0.323275	0.323275	0.323275	0.323275	0.323275	0.323275	0.323275	0.323275	0.227669	0.227669	0.227669	1.47052	1.95076	2.00544	0.227669	0.227669	0.227669	0.227669	0.227669	0.227669	0.227669
AC006116.26	0.442103	0.442103	3.29015	0.442103	0.442103	0.109527	2.37761	0.442103	0.442103	0.109527	0.442103	0.442103	0.442103	0.442103	0.442103	0.442103	0.442103	0.442103	0.442103	1.77738	0.442103	0.442103	0.442103	0.442103	0.442103	0.442103	0.442103	0.442103	0.442103	0.442103	0.442103	0.442103	0.442103	0.442103	0.442103	0.125245	0.125245	1.48783	2.42131	1.05113	0.125245	1.44261	0.125245	0.125245	0.125245	0.125245	0.125245	0.125245
AC006126.3	0.245491	0.245491	0.999274	2.17364	0.245491	0.582023	0.245491	1.07136	0.245491	0.582023	0.245491	0.245491	0.245491	2.4079	0.245491	1.70741	0.245491	0.245491	0.245491	0.582023	0.245491	0.245491	1.14066	0.245491	1.41669	0.245491	2.20628	1.39458	0.245491	0.245491	0.245491	0.245491	0.245491	0.245491	0.245491	0.318138	0.318138	0.318138	0.318138	0.318138	0.318138	0.318138	1.61016	0.318138	2.27895	2.02148	0.318138	0.318138
AC006126.4	1.24775	0.28559	0.958566	0.28559	1.24915	0.347522	0.28559	0.28559	0.28559	1.56511	0.28559	0.28559	0.28559	0.28559	2.12793	0.28559	6.41582	0.28559	0.28559	0.347522	0.28559	0.28559	0.28559	0.28559	1.33123	0.28559	0.28559	1.3115	3.52522	0.28559	0.28559	0.28559	0.28559	0.28559	0.28559	0.282968	2.27419	0.282968	0.282968	0.282968	2.78791	0.282968	0.282968	1.98094	0.282968	0.282968	0.282968	0.282968
AC006129.1	0.843524	0.843524	0.843524	4.3603	0.843524	0.884431	0.843524	0.843524	0.843524	0.884431	0.843524	0.843524	0.843524	0.843524	0.843524	0.843524	0.843524	0.843524	0.843524	0.884431	0.843524	0.843524	0.843524	0.843524	0.843524	0.843524	0.843524	0.843524	0.843524	0.843524	0.843524	0.843524	0.843524	0.843524	0.843524	-0.277607	1.55874	-0.277607	-0.277607	0.845163	1.55539	-0.277607	-0.277607	1.65078	0.667677	2.64478	2.19852	0.679024
AC006129.2	0.175986	0.175986	1.09516	0.175986	1.11736	0.64772	0.175986	1.18088	0.175986	0.64772	0.175986	0.175986	3.86691	1.25257	0.175986	1.09727	0.175986	0.175986	0.175986	0.64772	1.6291	1.14457	0.175986	0.175986	0.175986	0.175986	1.60637	1.17826	1.18069	0.900147	0.175986	1.432	0.175986	1.02192	0.175986	0.571916	0.571916	0.571916	0.571916	0.571916	0.571916	0.571916	0.571916	0.571916	0.571916	0.571916	0.571916	0.571916
AC006130.3	0.627583	0.627583	0.627583	0.627583	0.627583	0.820391	0.627583	0.627583	0.627583	-0.00340493	0.627583	0.627583	0.627583	0.627583	0.627583	0.627583	0.627583	0.627583	0.627583	1.39722	0.627583	0.627583	0.627583	0.627583	0.627583	0.627583	0.627583	0.627583	0.627583	0.627583	0.627583	0.627583	0.627583	0.627583	0.627583	0.0464206	0.0464206	1.27469	0.85662	1.19395	1.23353	0.0464206	1.23777	0.0464206	0.0464206	0.878827	0.0464206	0.0464206
AC006132.1	3.8683	3.29952	2.99528	4.39921	3.33081	3.09165	3.78962	3.99688	5.2967	3.09165	2.1118	4.09459	5.12431	5.15176	4.404	2.32725	5.30165	-0.114562	5.75911	3.09165	1.96006	3.45358	1.89828	3.36433	3.27386	4.20212	2.69434	2.05806	4.47117	3.28152	2.56997	3.78026	2.90384	3.16296	4.76708	3.78468	3.70855	2.56183	0.940897	3.73665	4.09567	5.80922	3.09446	2.39549	2.68735	4.22228	4.15727	4.14678
AC006159.3	1.56948	2.58928	2.41653	2.06713	5.08062	1.78401	2.19475	1.63885	1.5613	1.78401	0.564762	1.79973	0.564762	2.31028	2.4886	2.42036	0.564762	0.564762	2.82601	1.78401	3.31679	1.60003	1.72639	2.53774	0.564762	4.58886	2.99778	1.63604	2.04573	1.86989	2.62582	1.90725	0.564762	1.95612	0.564762	1.44623	1.65692	2.5531	2.70307	2.3676	2.88171	2.19703	1.48563	2.02389	2.99183	2.10358	1.35783	-0.607828
AC006159.4	1.74974	0.764677	1.45367	0.764677	2.96065	2.13259	0.764677	0.764677	0.764677	0.98058	0.764677	0.764677	0.764677	3.13971	0.764677	0.764677	0.764677	0.764677	2.55556	0.98058	2.81913	0.764677	0.764677	0.764677	2.23991	4.15264	1.85327	2.4991	1.81755	1.52355	0.764677	0.764677	2.32879	1.84024	0.764677	0.455044	1.30541	0.543789	2.46175	2.5505	2.6592	2.19288	1.91163	0.954811	1.36143	1.79912	0.380316	0.70118
AC006159.5	1.71384	1.71384	1.71384	1.71384	1.71384	1.64558	1.71384	1.71384	1.71384	3.02912	1.71384	1.71384	1.71384	1.71384	1.71384	1.71384	1.71384	1.71384	1.71384	1.49301	1.71384	1.71384	1.71384	1.71384	1.71384	1.71384	1.71384	1.71384	1.71384	1.71384	1.71384	1.71384	1.71384	1.71384	1.71384	0.816028	0.527447	2.7823	1.02091	2.18516	3.33008	2.00176	2.22179	2.00149	1.61898	2.31639	1.83881	1.01932
AC006160.5	2.5492	2.01698	2.89022	2.65664	2.18424	2.51573	1.22627	3.47947	2.53886	2.63262	1.22627	3.48797	6.26416	4.46093	1.22627	1.22627	3.87124	2.96412	1.22627	3.82715	3.57473	3.78348	3.63086	3.1047	2.65883	3.3845	3.68514	2.63301	2.24869	3.14427	2.17506	2.50443	1.22627	2.55096	3.8278	3.70979	2.45673	2.26922	2.86538	1.79694	3.35951	1.92106	3.5927	2.70856	2.54486	3.20962	3.86794	3.60139
AC006195.2	0.56346	1.92239	1.96232	1.84479	1.7461	0.564467	1.95948	0.56346	0.56346	2.40081	0.56346	1.60836	0.56346	0.56346	0.56346	1.72086	3.66977	2.35769	0.56346	0.564467	2.389	0.56346	2.21096	0.56346	0.56346	0.56346	0.56346	2.30012	0.56346	0.56346	1.73478	0.56346	0.56346	0.56346	0.56346	1.40803	1.0888	1.824	0.899688	0.934293	2.40637	-0.248437	-0.248437	1.87388	1.12066	0.931157	2.09686	-0.248437
AC006196.1	0.348063	0.348063	0.348063	0.348063	0.348063	0.396185	0.348063	0.348063	0.348063	0.396185	0.348063	0.348063	0.348063	0.348063	0.348063	0.348063	0.348063	0.348063	0.348063	0.396185	0.348063	0.348063	2.36083	0.348063	0.348063	0.348063	0.348063	0.348063	0.348063	0.348063	0.348063	0.348063	0.348063	0.348063	0.348063	1.93443	0.190094	0.190094	0.190094	1.03584	0.190094	0.190094	0.190094	0.190094	0.190094	0.190094	0.190094	0.190094
AC006262.10	0.430003	0.430003	0.430003	0.430003	0.430003	0.175133	0.430003	0.430003	0.430003	1.40608	0.430003	0.430003	0.430003	0.430003	0.430003	2.10161	2.3694	0.430003	0.430003	0.175133	0.430003	0.430003	0.430003	0.430003	0.430003	0.430003	0.430003	0.430003	0.430003	0.430003	0.430003	0.430003	0.430003	0.430003	0.430003	0.132603	0.132603	0.132603	0.132603	0.132603	1.40816	1.06235	1.06552	0.132603	0.132603	2.08311	0.132603	1.18318
AC006262.4	0.862856	2.02518	0.862856	0.862856	0.862856	2.43292	3.14407	2.36606	0.862856	0.368902	0.862856	0.862856	0.862856	5.61769	0.862856	3.15332	0.862856	0.862856	2.41547	1.34893	0.862856	0.862856	0.862856	0.862856	0.862856	2.29112	0.862856	2.36214	0.862856	0.862856	0.862856	0.862856	0.862856	0.862856	0.862856	3.94814	0.651742	-0.423528	1.59911	0.884066	1.18954	-0.423528	0.93399	-0.423528	1.35818	3.1556	2.03192	0.690578
AC006262.5	9.1668	8.61079	2.24709	2.56044	9.02898	5.24647	9.51907	11.1293	9.30665	9.86075	10.4173	7.02436	7.95214	11.5958	5.28744	10.7527	11.1277	1.82182	5.53759	6.17997	2.87972	6.87031	6.70745	6.95156	7.66354	11.2415	3.67471	9.65856	6.69268	9.01681	8.79903	2.95931	6.30124	3.32396	4.44859	10.5428	9.4632	1.24455	6.19786	9.6112	10.5069	7.75594	9.89894	5.92213	4.14864	8.30531	5.43299	9.29014
AC006262.6	6.2634	6.50152	3.06924	2.49777	5.51893	3.57517	6.26212	6.09724	6.0011	6.44012	7.08984	4.78244	5.71941	6.8251	3.58618	7.28828	6.27827	2.53317	3.2964	2.88421	0.120297	3.38859	4.63574	3.17068	4.12476	6.32846	3.14213	4.97149	2.19478	5.37327	3.16928	1.69109	3.9197	2.87571	2.40035	7.90899	5.57407	2.15973	3.77659	5.1662	6.10803	3.84959	6.49993	3.28987	0.488334	6.03442	2.74042	5.9377
AC006272.1	0.386989	0.386989	1.41315	4.44577	0.386989	0.426705	0.386989	0.386989	2.11543	0.426705	0.386989	1.94077	0.386989	1.58888	0.386989	3.08287	2.34671	0.386989	0.386989	2.48266	0.386989	1.46831	1.85102	0.386989	0.386989	0.386989	0.386989	1.93025	1.50864	1.19544	0.386989	0.386989	0.386989	2.18099	1.63106	0.0138111	0.0138111	0.0138111	1.44797	2.43963	0.0138111	2.11585	1.55069	1.4382	1.72399	2.03998	1.4521	0.0138111
AC006273.5	4.21155	4.87938	1.32071	6.32116	5.51239	4.63128	5.67641	2.57113	3.12674	5.4965	3.48599	5.52546	5.9285	7.53695	6.38492	4.91158	5.74057	5.88591	6.64377	5.47624	6.89288	6.70407	7.26518	5.04437	4.54646	5.1194	3.3092	4.92292	6.01474	5.25505	6.39647	6.35298	3.38895	2.37703	5.81504	6.7757	4.21287	4.07803	3.20832	6.42012	6.532	4.3801	5.51358	2.93192	5.09021	5.93057	5.11003	5.8783
AC006273.7	1.63129	2.26904	1.60698	3.15042	2.35724	1.33248	1.83109	1.37497	0.534361	2.64714	0.534361	3.12791	0.534361	4.32862	2.63475	2.02237	2.58281	1.74462	2.20221	3.17237	4.00764	4.13369	3.86396	2.34203	2.75591	1.64855	3.19066	2.1475	2.47005	2.73378	2.34107	3.43097	2.2761	1.52151	2.31871	3.13124	1.83318	2.37253	-0.110611	3.52038	3.70572	1.68038	2.30391	1.103	2.53707	3.07678	2.57291	3.18658
AC006277.2	1.65145	0.621329	2.70835	0.621329	0.621329	1.90428	1.83908	1.41074	2.54437	2.81787	0.621329	3.25493	0.621329	4.0629	3.23408	2.87596	2.99852	1.75788	2.49413	1.75233	0.621329	0.621329	2.93267	2.3189	1.74083	2.58582	0.621329	2.67265	0.621329	1.41492	2.89903	1.99776	2.82356	1.90841	3.56396	1.32255	2.45481	2.6469	1.76302	2.48069	2.81136	1.88281	2.57114	2.1125	-0.0943217	1.81144	3.05001	-0.0943217
AC006296.3	2.2734	2.46058	1.03169	1.03169	1.03169	1.06191	1.03169	2.35913	3.07686	1.06191	1.03169	2.13038	1.03169	2.98653	1.03169	2.24868	1.03169	2.4017	2.40276	2.94693	2.95121	1.03169	2.0631	1.03169	1.03169	2.29295	2.4039	3.218	1.03169	1.03169	2.2633	1.03169	1.03169	1.03169	2.50374	2.63808	1.48642	1.71621	1.75258	1.23308	0.849967	0.850597	1.78342	0.725577	1.31901	3.14985	2.9097	1.91327
AC006369.2	1.54279	1.70791	1.51851	0.447305	0.447305	0.967502	0.447305	1.2868	1.53387	0.967502	2.89916	0.447305	0.447305	0.447305	0.447305	1.52097	0.447305	1.65597	0.447305	0.967502	0.447305	0.447305	1.71387	0.447305	0.447305	1.56003	0.447305	0.447305	0.447305	2.07029	1.53388	1.91107	2.18675	1.64343	0.447305	1.59513	-0.0944621	1.20165	1.518	1.56421	1.15579	-0.0944621	1.62754	1.82141	-0.0944621	1.10872	1.07999	1.31878
AC006372.1	0.331962	1.55329	0.331962	0.331962	0.331962	-0.25487	0.331962	0.331962	0.331962	1.83395	4.24076	0.331962	0.331962	1.20501	0.331962	0.331962	0.331962	0.331962	0.331962	0.994194	0.331962	1.42558	1.21356	0.331962	0.331962	0.331962	0.331962	0.331962	0.331962	0.331962	0.331962	0.331962	2.01721	0.331962	0.331962	0.39206	0.39206	0.39206	2.56239	0.39206	0.39206	0.39206	0.39206	0.39206	0.39206	0.39206	0.39206	0.39206
AC006372.4	0.597376	1.67493	1.50915	0.597376	0.597376	0.81507	0.597376	0.597376	0.597376	0.81507	0.597376	0.597376	0.597376	0.597376	0.597376	0.597376	0.597376	2.57796	0.597376	0.81507	0.597376	0.597376	2.88206	0.597376	0.597376	1.92147	0.597376	0.597376	0.597376	1.99813	0.597376	0.597376	0.597376	0.597376	0.597376	-0.188284	-0.188284	0.868592	1.90385	1.80744	0.831198	1.21135	0.835041	1.37396	1.36475	1.63035	0.769393	0.964101
AC006372.5	0.421324	0.421324	0.421324	2.40798	0.421324	0.50376	0.421324	0.421324	0.421324	0.50376	0.421324	0.421324	0.421324	0.421324	0.421324	0.421324	0.421324	0.421324	0.421324	0.50376	0.421324	0.421324	1.9422	0.421324	0.421324	0.421324	0.421324	0.421324	0.421324	0.421324	0.421324	0.421324	0.421324	0.421324	0.421324	2.4096	0.108745	0.108745	0.916909	0.108745	0.971542	0.108745	0.108745	1.21427	0.108745	1.47242	0.108745	0.108745
AC006377.1	0.412457	0.412457	0.412457	0.412457	0.412457	0.398407	0.412457	0.412457	0.412457	0.398407	0.412457	0.412457	0.412457	0.412457	0.412457	0.412457	0.412457	0.412457	0.412457	0.398407	0.412457	0.412457	0.412457	0.412457	0.412457	0.412457	0.412457	0.412457	0.412457	0.412457	0.412457	0.412457	0.412457	0.412457	0.412457	0.15718	0.15718	1.54167	0.15718	0.15718	0.15718	2.03766	0.15718	0.15718	0.15718	0.15718	0.15718	0.15718
AC006378.2	1.36487	1.36487	1.36487	1.36487	1.36487	0.891759	1.36487	1.36487	1.36487	0.891759	1.36487	1.36487	1.36487	1.36487	1.36487	1.36487	1.36487	1.36487	1.36487	2.18177	1.36487	1.36487	1.36487	1.36487	1.36487	1.36487	1.36487	1.36487	1.36487	1.36487	1.36487	1.36487	1.36487	1.36487	1.36487	1.55231	1.55121	2.61243	0.777307	0.81996	0.679864	1.93395	1.29606	2.00722	1.21254	1.59292	1.38436	0.85602
AC006445.6	0.402621	0.402621	0.402621	3.24435	0.402621	0.553451	0.402621	0.402621	0.402621	0.553451	0.402621	0.402621	0.402621	0.402621	0.402621	3.49825	0.402621	0.402621	0.402621	0.553451	0.402621	0.402621	0.402621	0.402621	0.402621	0.402621	0.402621	0.402621	0.402621	0.402621	0.402621	0.402621	0.402621	0.402621	0.402621	0.102482	0.102482	0.102482	0.102482	0.102482	0.102482	0.102482	0.102482	0.896862	3.51283	0.102482	0.102482	4.02337
AC006445.7	0.955066	0.955066	0.955066	2.93002	0.955066	1.61715	0.955066	0.955066	0.955066	0.657786	0.955066	0.955066	0.955066	0.955066	0.955066	0.955066	0.955066	0.955066	0.955066	0.657786	0.955066	0.955066	0.955066	0.955066	0.955066	0.955066	0.955066	0.955066	0.955066	0.955066	0.955066	0.955066	0.955066	0.955066	0.955066	1.51069	0.93402	1.45942	0.755527	1.19959	0.829234	0.829647	1.25556	1.29717	0.60159	0.463826	1.65238	-0.393714
AC006445.8	0.363902	3.45156	1.22637	0.363902	2.91474	3.07389	0.363902	0.363902	0.363902	0.321623	0.363902	0.363902	0.363902	1.37822	2.725	3.23566	0.363902	0.363902	3.69536	0.321623	2.27007	0.363902	2.32265	0.363902	0.363902	0.363902	0.363902	3.44257	0.363902	4.73317	0.363902	0.363902	0.363902	0.363902	0.363902	1.6863	2.94333	2.51289	4.50424	1.65823	0.152365	0.152365	2.89773	0.152365	2.66362	0.152365	0.152365	0.152365
AC006449.1	1.01029	0.8508	0.090462	1.08849	0.090462	0.846155	0.090462	0.090462	0.090462	0.846155	0.090462	0.904342	3.70217	3.5207	1.85174	0.090462	2.37119	0.090462	1.48903	0.846155	0.090462	1.39963	0.854502	0.090462	1.73859	1.38177	1.10696	1.44316	0.090462	1.07886	1.35263	0.090462	0.090462	0.918238	1.18091	0.902103	0.902103	0.902103	0.902103	0.902103	0.902103	0.902103	0.902103	0.902103	0.902103	0.902103	0.902103	0.902103
AC006460.2	2.30073	2.45548	1.27414	4.69323	3.39782	3.0886	1.27414	1.27414	2.29238	1.08096	1.27414	1.27414	1.27414	1.27414	1.27414	1.27414	1.27414	1.27414	2.40768	2.03423	4.32377	3.02567	3.46967	3.7567	2.3898	3.73701	1.27414	3.97166	1.27414	2.37726	2.68281	1.27414	1.27414	1.27414	1.27414	2.60612	1.99735	1.84325	3.18712	0.494799	4.59295	2.49423	3.41386	2.43074	1.75716	2.28513	2.21101	0.553599
AC006461.2	0.70613	0.70613	0.70613	2.88266	0.70613	1.34591	0.70613	0.70613	0.70613	0.000968958	0.70613	0.70613	0.70613	0.70613	0.70613	0.70613	0.70613	0.70613	0.70613	1.20793	0.70613	0.70613	0.70613	0.70613	0.70613	0.70613	0.70613	0.70613	0.70613	0.70613	0.70613	0.70613	0.70613	0.70613	0.70613	0.797053	1.23642	0.842906	1.72438	-0.0569773	1.82311	0.811376	-0.0569773	1.59018	1.26537	1.76473	0.758443	-0.0569773
AC006465.3	9.43965	8.91102	9.04441	9.23688	9.34937	8.67665	7.977	9.05413	8.85677	8.99146	9.13949	8.42262	8.24939	8.36953	8.47336	9.1099	9.64784	8.66552	8.86942	9.25704	9.02108	9.42074	8.3397	8.70795	10.0756	9.44091	8.32661	8.95581	9.56855	8.69652	9.20126	8.51707	9.11654	8.45418	9.056	9.32905	8.86195	8.62872	9.31172	8.91062	9.27565	8.93781	8.47286	8.82577	8.15605	8.59838	9.07352	9.13265
AC006465.4	0.81502	2.33715	2.10846	2.79294	0.81502	1.28414	0.81502	0.81502	0.81502	0.31735	0.81502	0.81502	0.81502	0.81502	0.81502	0.81502	0.81502	0.81502	0.81502	1.51767	0.81502	0.81502	0.81502	0.81502	0.81502	0.81502	2.27678	0.81502	0.81502	0.81502	0.81502	0.81502	0.81502	0.81502	0.81502	0.620993	1.15446	2.07388	0.943346	1.64726	1.03052	1.52898	0.641981	1.40893	1.91585	1.24985	-0.415945	0.775404
AC006483.5	0.59555	1.62316	0.59555	0.59555	0.59555	0.456193	3.00051	1.54822	0.59555	1.80577	0.59555	0.59555	0.59555	1.61816	0.59555	0.59555	0.59555	0.59555	2.48575	0.456193	0.59555	0.59555	0.59555	0.59555	0.59555	0.59555	0.59555	0.59555	0.59555	1.55326	0.59555	0.59555	2.56949	0.59555	0.59555	2.02024	1.01407	0.953331	1.51879	1.27784	-0.206732	1.62525	-0.206732	1.2271	1.04316	0.870159	1.24043	-0.206732
AC006486.1	4.49401	3.87166	5.1744	4.32585	4.90401	4.58025	5.52238	5.08621	3.57683	4.92743	5.35214	4.46633	5.08815	5.60688	3.97893	4.37246	4.53851	4.95308	4.27971	4.38863	4.22628	4.00363	5.2832	4.29651	3.9202	4.46701	4.18303	5.22509	5.13609	4.78692	4.40394	4.58534	5.75314	5.09351	4.9614	5.32175	5.53211	4.30901	3.76952	4.35157	4.47984	4.67168	5.9895	5.10003	4.70406	5.15365	4.28186	4.35609
AC006486.9	0.131739	0.131739	0.131739	3.77659	0.131739	0.740861	0.131739	1.96804	0.131739	0.740861	4.91378	0.131739	0.131739	2.85452	0.131739	2.27437	0.131739	0.131739	0.131739	0.740861	0.131739	0.131739	0.131739	0.131739	2.17434	0.131739	2.20381	0.131739	0.131739	1.49476	0.131739	0.131739	0.131739	1.86402	0.131739	0.78089	0.78089	0.78089	0.78089	0.78089	0.78089	0.78089	0.78089	0.78089	0.78089	0.78089	0.78089	0.78089
AC006499.1	0.580447	0.580447	0.580447	0.580447	0.580447	0.549485	0.580447	0.580447	0.580447	0.549485	0.580447	0.580447	0.580447	0.580447	0.580447	0.580447	0.580447	0.580447	0.580447	0.549485	0.580447	0.580447	0.580447	0.580447	0.580447	0.580447	0.580447	0.580447	0.580447	0.580447	0.580447	0.580447	0.580447	0.580447	0.580447	0.0164073	0.0164073	0.865072	0.0164073	0.806321	0.0164073	0.835337	1.14394	0.777983	0.0164073	1.61535	1.28207	0.0164073
AC006499.3	0.496219	0.496219	0.496219	0.496219	0.496219	0.473781	0.496219	0.496219	0.496219	0.473781	0.496219	0.496219	0.496219	0.496219	0.496219	0.496219	0.496219	0.496219	0.496219	0.473781	0.496219	0.496219	0.496219	0.496219	0.496219	0.496219	0.496219	0.496219	0.496219	0.496219	0.496219	0.496219	0.496219	0.496219	0.496219	0.0875917	0.0875917	1.25026	0.0875917	0.0875917	0.0875917	0.0875917	1.74484	0.849292	1.00212	1.1711	0.856726	0.0875917
AC006499.4	0.570682	0.570682	0.570682	0.570682	0.570682	0.540782	0.570682	0.570682	0.570682	0.540782	0.570682	0.570682	0.570682	0.570682	0.570682	0.570682	0.570682	0.570682	0.570682	0.540782	0.570682	0.570682	0.570682	0.570682	0.570682	0.570682	0.570682	0.570682	0.570682	0.570682	0.570682	0.570682	0.570682	0.570682	0.570682	0.0260483	0.0260483	0.0260483	0.79273	1.11194	0.0260483	0.0260483	1.1534	0.787505	0.940287	0.0260483	0.794937	0.951261
AC006499.5	0.418695	0.418695	0.418695	0.418695	0.418695	0.404098	0.418695	0.418695	0.418695	0.404098	0.418695	0.418695	0.418695	0.418695	0.418695	0.418695	0.418695	0.418695	0.418695	0.404098	0.418695	0.418695	0.418695	0.418695	0.418695	0.418695	0.418695	0.418695	0.418695	0.418695	0.418695	0.418695	0.418695	0.418695	0.418695	0.153202	0.153202	0.153202	0.153202	0.153202	0.153202	0.153202	1.4979	0.153202	0.153202	1.2368	0.153202	0.153202
AC006499.6	0.566247	0.566247	0.566247	0.566247	0.566247	0.536723	0.566247	0.566247	0.566247	0.536723	0.566247	0.566247	0.566247	0.566247	0.566247	0.566247	0.566247	0.566247	0.566247	0.536723	0.566247	0.566247	0.566247	0.566247	0.566247	0.566247	0.566247	0.566247	0.566247	0.566247	0.566247	0.566247	0.566247	0.566247	0.566247	0.83386	0.0284142	1.19093	0.0284142	0.0284142	0.847076	0.847368	1.80701	0.790013	0.0284142	1.48881	0.0284142	0.0284142
AC006499.7	0.579315	0.579315	0.579315	0.579315	0.579315	0.257597	0.579315	0.579315	0.579315	1.26911	0.579315	0.579315	0.579315	0.579315	0.579315	0.579315	0.579315	0.579315	0.579315	0.257597	0.579315	0.579315	0.579315	0.579315	0.579315	0.579315	0.579315	0.579315	0.579315	0.579315	0.579315	0.579315	0.579315	0.579315	0.579315	0.0416569	0.0416569	0.0416569	0.827879	0.0416569	0.0416569	0.881327	1.7406	1.63441	0.0416569	0.849429	0.830142	0.0416569
AC006499.8	0.677785	0.677785	0.677785	0.677785	0.677785	0.636917	0.677785	0.677785	0.677785	0.636917	0.677785	0.677785	0.677785	0.677785	0.677785	0.677785	0.677785	0.677785	0.677785	0.636917	0.677785	0.677785	0.677785	0.677785	0.677785	0.677785	0.677785	0.677785	0.677785	0.677785	0.677785	0.677785	0.677785	0.677785	0.677785	-0.0666657	-0.0666657	-0.0666657	0.700049	-0.0666657	-0.0666657	-0.0666657	2.0768	1.35061	1.18027	1.39352	0.991913	0.858587
AC006509.7	4.40871	5.23566	5.55218	4.64042	5.37723	6.03774	5.01837	5.10712	4.80688	4.37238	4.00868	5.06802	3.77899	2.5154	-0.0945965	5.95482	4.8524	6.13303	4.81898	4.50426	5.3507	4.85285	4.3419	4.61604	5.15794	4.74287	5.7431	4.15332	4.94764	4.37148	5.28377	4.92492	5.82047	4.55936	4.66629	4.33267	5.41317	4.44894	4.65563	2.04282	5.4616	5.16966	4.82539	4.97665	3.93542	3.67346	4.23413	5.51699
AC006538.1	4.03148	4.3307	8.14877	3.99194	3.53226	3.82198	5.57039	4.38529	3.51159	4.69282	5.17857	5.32739	4.75511	4.45927	5.47814	3.98484	4.33801	4.52249	5.22995	4.14208	4.44464	2.92598	5.18615	3.56292	3.48032	3.20807	3.05934	4.54943	5.17919	3.4561	2.85592	3.64021	3.32331	5.38075	5.06329	3.2746	4.0078	2.50078	4.90161	3.94861	4.33398	5.85836	4.4672	5.1622	3.09144	4.01231	5.12796	4.29833
AC006539.1	0.523937	0.523937	0.523937	0.523937	0.523937	1.5474	0.523937	0.523937	0.523937	0.133116	0.523937	0.523937	0.523937	0.523937	0.523937	0.523937	0.523937	0.523937	0.523937	0.133116	0.523937	0.523937	0.523937	0.523937	0.523937	0.523937	0.523937	0.523937	0.523937	0.523937	0.523937	0.523937	0.523937	0.523937	0.523937	0.972084	2.0209	1.3578	0.102022	0.102022	0.102022	0.102022	0.102022	0.102022	0.102022	0.953069	1.6464	0.102022
AC006539.2	1.67544	2.03021	1.85859	2.67844	1.01857	1.07377	2.86395	0.783884	1.66295	1.07377	2.25293	0.902149	0.0189989	0.840036	0.0189989	1.86239	1.15395	1.12024	0.0189989	1.07377	0.0189989	1.43959	0.848068	1.66383	1.10371	1.42021	2.07053	1.48683	0.0189989	1.09152	2.06651	0.0189989	0.0189989	1.40121	1.20226	2.37413	0.850971	3.04938	0.850971	0.850971	0.850971	0.850971	0.850971	0.850971	0.850971	0.850971	0.850971	0.850971
AC006539.3	0.672161	0.672161	0.672161	0.672161	0.672161	0.253306	0.672161	0.672161	0.672161	0.253306	0.672161	0.672161	0.672161	0.672161	0.672161	0.672161	0.672161	0.672161	0.672161	1.5565	0.672161	0.672161	0.672161	0.672161	0.672161	0.672161	0.672161	0.672161	0.672161	0.672161	0.672161	0.672161	0.672161	0.672161	0.672161	1.95609	2.21061	1.37995	-0.0308972	1.29115	-0.0308972	-0.0308972	-0.0308972	-0.0308972	0.901138	1.07335	1.791	-0.0308972
AC006547.13	2.46019	2.46019	2.46019	2.46019	2.46019	2.80626	2.46019	2.46019	2.46019	2.83538	2.46019	2.46019	2.46019	2.46019	2.46019	2.46019	2.46019	2.46019	2.46019	2.8626	2.46019	2.46019	2.46019	2.46019	2.46019	2.46019	2.46019	2.46019	2.46019	2.46019	2.46019	2.46019	2.46019	2.46019	2.46019	2.8067	2.80982	2.72621	2.79651	2.8374	2.76025	2.80085	2.7503	2.68579	2.80163	2.83074	2.75011	2.83108
AC006547.14	1.32316	2.20339	1.32316	3.22837	1.32316	2.76405	1.32316	3.33171	1.32316	1.64966	1.32316	1.32316	1.32316	3.89062	1.32316	1.32316	3.56758	1.32316	1.32316	1.47046	3.9375	1.32316	1.32316	1.32316	3.47979	1.32316	2.94355	2.45858	1.32316	1.32316	1.32316	1.32316	1.32316	1.32316	2.58556	1.15615	2.02923	2.01076	0.352995	2.02813	1.1949	3.6764	2.03337	3.02893	2.78993	2.20337	0.628768	2.97568
AC006547.15	1.43449	0.162364	0.162364	0.162364	1.43627	0.629321	0.162364	0.867266	0.162364	0.629321	0.162364	0.162364	0.162364	1.21586	0.162364	1.06389	1.60061	1.83348	1.56096	0.629321	0.162364	1.47155	0.162364	0.162364	1.16201	1.09668	1.17888	0.162364	0.162364	1.15078	0.162364	0.162364	1.62292	0.753459	0.162364	0.663711	0.663711	0.663711	0.663711	0.663711	0.663711	0.663711	0.663711	0.663711	0.663711	0.663711	0.663711	0.663711
AC006547.8	0.925993	1.7422	1.50099	2.04495	0.927332	1.0777	1.09345	1.93394	1.89255	1.0777	0.00666088	2.51008	0.00666088	2.22322	0.00666088	1.70455	2.12819	1.89358	0.00666088	1.0777	1.42782	0.953947	2.06942	1.11157	1.86854	1.55456	1.02261	0.986899	0.00666088	1.20087	2.0394	0.00666088	0.00666088	1.15532	1.09653	1.1633	1.1633	1.1633	1.1633	1.1633	1.1633	1.1633	1.1633	1.1633	1.1633	1.1633	1.1633	1.1633
AC006552.1	1.16714	0.147945	1.8046	0.147945	0.147945	0.793189	1.35279	0.147945	1.15885	0.793189	0.147945	0.147945	0.147945	2.60528	0.147945	0.147945	1.30687	1.69646	0.147945	0.793189	1.72348	1.59854	0.994525	0.147945	0.147945	0.147945	1.27426	1.23466	1.2373	0.933117	0.147945	2.3489	1.76626	1.68114	0.147945	0.536441	0.536441	0.536441	0.536441	0.536441	1.99455	0.536441	0.536441	2.40476	0.536441	0.536441	2.42213	0.536441
AC006557.1	0.824665	0.824665	0.824665	0.824665	0.824665	1.16331	0.824665	0.824665	0.824665	-0.0614367	0.824665	0.824665	0.824665	0.824665	0.824665	0.824665	0.824665	0.824665	0.824665	1.73029	0.824665	0.824665	0.824665	0.824665	0.824665	0.824665	0.824665	0.824665	0.824665	0.824665	0.824665	0.824665	0.824665	0.824665	0.824665	1.93058	1.40866	0.782317	1.21387	1.89985	1.6201	0.751297	1.96257	-0.10303	1.63028	-0.10303	-0.10303	1.2126
AC006942.4	1.95185	2.19684	0.170535	2.34127	1.24545	0.450193	0.170535	1.75296	0.170535	0.450193	0.170535	1.12026	0.170535	1.65426	2.22579	1.62657	3.26897	0.170535	1.80255	2.45579	0.170535	0.170535	1.0621	1.46056	1.33702	0.170535	0.170535	1.315	0.170535	0.99743	0.170535	0.170535	1.87485	1.51164	3.23668	0.503782	0.503782	0.503782	0.503782	1.9142	0.503782	0.503782	2.90419	1.8636	0.503782	0.503782	0.503782	2.15604
AC006946.12	0.855242	0.855242	0.855242	0.855242	0.855242	1.6737	0.855242	0.855242	0.855242	0.445799	0.855242	0.855242	0.855242	0.855242	0.855242	0.855242	0.855242	0.855242	0.855242	0.445799	0.855242	0.855242	0.855242	0.855242	0.855242	0.855242	0.855242	0.855242	0.855242	0.855242	0.855242	0.855242	0.855242	0.855242	0.855242	0.94536	-0.208312	1.41664	1.65127	0.615419	0.645374	0.645678	1.5196	1.09986	1.52431	1.58326	0.895712	0.756663
AC006946.15	0.544415	0.544415	0.544415	2.84798	0.544415	0.243176	0.544415	0.544415	0.544415	1.9554	0.544415	0.544415	0.544415	0.544415	0.544415	0.544415	0.544415	0.544415	0.544415	0.243176	0.544415	0.544415	0.544415	0.544415	0.544415	0.544415	0.544415	0.544415	0.544415	2.19978	0.544415	2.60284	0.544415	0.544415	0.544415	-0.0371592	-0.0371592	1.71216	-0.0371592	-0.0371592	1.87152	0.997841	-0.0371592	0.925355	1.11848	0.958522	1.56244	1.85314
AC006947.1	0.795712	0.795712	0.795712	0.795712	2.14469	2.25737	0.795712	0.795712	0.795712	0.798343	0.795712	1.98757	0.795712	2.33844	0.795712	0.795712	2.32739	0.795712	0.795712	0.798343	0.795712	2.18368	3.52139	0.795712	2.25959	2.16393	0.795712	0.795712	2.23545	0.795712	0.795712	0.795712	2.93455	2.26648	0.795712	0.933623	-0.446856	0.612129	0.509978	1.55285	0.955098	-0.446856	2.02386	1.32186	2.44617	2.31491	2.2666	1.64761
AC006953.1	1.12063	1.12063	1.12063	1.12063	1.12063	1.03356	1.12063	1.12063	1.12063	1.03356	1.12063	1.12063	1.12063	1.12063	1.12063	1.12063	1.12063	1.12063	1.12063	1.03356	1.12063	1.12063	1.12063	1.12063	1.12063	1.12063	1.12063	1.12063	1.12063	1.12063	1.12063	1.12063	1.12063	1.12063	1.12063	1.80808	1.19748	0.957246	1.52264	0.664033	0.913626	0.701249	1.6277	0.990015	1.05142	1.38858	1.35395	1.52106
AC006960.7	0.418287	0.418287	1.74515	0.418287	0.418287	0.481249	0.418287	0.418287	0.418287	0.481249	0.418287	0.418287	0.418287	0.418287	0.418287	0.418287	0.418287	0.418287	0.418287	0.481249	0.418287	0.418287	0.418287	0.418287	0.418287	0.418287	0.418287	0.418287	0.418287	1.87973	0.418287	0.418287	0.418287	0.418287	0.418287	0.119877	0.119877	0.119877	1.22166	0.119877	0.119877	0.119877	0.119877	0.914619	1.42127	0.119877	0.119877	1.68069
AC006967.1	0.183787	1.52091	0.857248	0.183787	0.183787	0.593396	0.183787	1.21312	0.183787	0.593396	0.183787	1.03574	0.183787	0.975821	0.183787	1.12747	0.183787	1.24612	0.183787	0.593396	0.183787	0.183787	1.52706	0.183787	0.183787	1.5355	0.183787	1.21043	0.183787	1.43454	1.505	1.47034	0.183787	0.802524	0.183787	0.522173	0.522173	0.522173	0.522173	0.522173	0.522173	0.522173	0.522173	0.522173	0.522173	2.22852	0.522173	0.522173
AC006978.6	7.1339	7.33763	6.25484	6.6224	6.74448	6.51562	6.3745	5.9588	5.86205	7.15941	5.72054	6.7979	6.76147	7.22621	7.17391	6.33639	6.66426	5.84781	6.95141	6.73194	7.18164	6.89178	7.22655	5.9754	8.53927	7.28533	7.27462	6.85178	6.92897	6.77411	6.91823	5.65332	7.79958	5.2403	7.5058	6.98768	6.34117	7.5538	7.49863	6.80935	7.78204	6.26599	6.48686	6.86362	5.41624	6.0656	6.44412	7.67155
AC006994.1	1.16711	2.74253	1.16711	1.16711	1.16711	0.718143	1.16711	1.16711	1.16711	0.718143	1.16711	1.16711	1.16711	1.16711	1.16711	1.16711	1.16711	1.16711	1.16711	2.49834	1.16711	1.16711	1.16711	1.16711	1.16711	1.16711	1.16711	3.19925	1.16711	1.16711	1.16711	1.16711	1.16711	1.16711	1.16711	0.194801	0.981358	1.98218	1.38975	0.175848	0.210952	0.848354	2.27351	1.59172	1.71585	1.83527	2.19569	1.73907
AC006994.2	0.635721	1.68824	0.635721	2.53969	1.91087	1.54169	0.635721	1.61148	0.635721	0.194872	0.635721	0.635721	0.635721	2.09402	0.635721	0.635721	0.635721	2.04057	0.635721	1.85001	0.635721	0.635721	2.41209	0.635721	0.635721	0.635721	0.635721	0.635721	1.99666	1.61664	2.38291	0.635721	0.635721	3.0332	0.635721	1.28007	0.996237	1.64992	-0.192716	1.25312	-0.192716	-0.192716	1.30833	1.47731	-0.192716	1.52978	2.04911	1.48616
AC007000.10	2.46511	2.47208	2.42922	2.10194	2.80494	1.24152	0.779497	0.779497	2.45193	1.24152	3.5074	2.27763	0.779497	2.69829	0.779497	1.97404	2.68522	0.779497	2.12529	2.28118	0.779497	2.03538	1.79189	0.779497	2.10407	0.779497	0.779497	0.779497	0.779497	1.71846	2.45194	2.40806	0.779497	0.779497	2.2244	1.21365	1.99527	2.65901	0.471107	-0.55788	2.20616	1.65928	1.66565	2.49622	2.32573	1.74757	2.78063	2.35179
AC007000.11	1.16147	1.16147	1.16147	1.16147	1.16147	1.54545	1.16147	1.16147	1.16147	0.86265	1.16147	1.16147	1.16147	1.16147	1.16147	1.16147	1.16147	1.16147	1.16147	1.75908	1.16147	1.16147	1.16147	1.16147	1.16147	1.16147	1.16147	1.16147	1.16147	1.16147	1.16147	1.16147	1.16147	2.51162	1.16147	1.22179	0.943363	2.0971	0.773713	0.498631	0.843769	0.52865	2.10587	1.69728	0.971601	1.90346	1.71252	0.638758
AC007000.12	2.23477	2.05838	2.98706	3.27484	1.21747	1.38523	2.42007	2.71725	2.22649	2.91249	1.21747	3.10429	1.21747	2.38258	1.21747	1.21747	4.37078	3.06565	3.50703	1.92825	1.21747	2.2657	1.21747	1.21747	1.21747	2.25078	1.21747	2.30216	3.01264	1.21747	1.21747	1.21747	1.21747	1.21747	2.8723	1.70514	1.38078	3.47232	1.20018	1.05505	2.05822	1.37567	2.44389	2.59967	2.53578	3.35006	2.63	3.03722
AC007009.1	0.88117	-0.390034	0.508772	-0.390034	2.28198	2.23931	2.71141	1.23226	3.23725	2.23931	-0.390034	3.22782	3.21911	2.82344	2.83446	2.93698	-0.390034	4.61172	2.89855	2.23931	2.12768	3.92002	3.97232	3.61038	2.52991	4.06348	3.11328	1.90489	4.94761	2.61591	3.67124	5.19529	-0.390034	4.06559	5.63348	2.45173	2.45173	2.45173	2.45173	2.45173	2.45173	2.45173	2.45173	2.45173	2.45173	2.45173	2.45173	2.45173
AC007009.2	0.753748	0.753748	0.753748	0.753748	0.753748	1.79798	0.753748	0.753748	0.753748	0.319318	0.753748	0.753748	0.753748	0.753748	0.753748	0.753748	0.753748	0.753748	0.753748	0.319318	0.753748	0.753748	0.753748	0.753748	0.753748	0.753748	0.753748	0.753748	0.753748	0.753748	0.753748	0.753748	0.753748	0.753748	0.753748	-0.132689	-0.132689	1.38332	-0.132689	0.732489	-0.132689	-0.132689	1.52686	1.0162	1.23321	0.730195	1.25357	1.24859
AC007014.1	2.75289	1.70584	1.85608	0.884629	2.75533	2.26577	2.05905	2.50317	2.24784	2.11452	3.78283	0.884629	0.884629	2.25792	0.884629	2.23229	3.49785	2.39404	2.69079	1.64469	2.42039	0.884629	3.11372	2.83551	1.96429	0.884629	0.884629	2.34562	0.884629	1.64998	2.24785	0.884629	0.884629	1.77867	0.884629	2.57779	3.0733	1.66493	1.02868	1.08732	1.579	1.57984	1.91889	1.72948	2.20243	3.00779	2.01807	1.8811
AC007016.3	0.539552	2.1457	0.539552	0.539552	0.539552	0.22345	0.539552	2.02858	0.539552	1.76596	0.539552	0.539552	0.539552	0.539552	0.539552	0.539552	0.539552	0.539552	0.539552	0.22345	0.539552	0.539552	0.539552	0.539552	0.539552	0.539552	0.539552	0.539552	0.539552	0.539552	0.539552	0.539552	0.539552	0.539552	0.539552	1.33364	0.0207916	1.66333	0.930751	0.958178	0.0207916	0.0207916	0.995927	0.0207916	1.77693	0.0207916	1.27714	0.0207916
AC007036.4	0.771262	1.89185	1.71945	0.771262	0.771262	1.2824	0.771262	2.22049	0.771262	1.2824	0.771262	0.771262	0.771262	2.64519	0.771262	0.771262	2.89092	0.771262	0.771262	1.2824	0.771262	2.70071	1.8973	0.771262	3.20027	0.771262	2.26937	0.771262	0.771262	1.81562	0.771262	0.771262	2.9238	1.6424	2.37837	2.02287	0.643228	2.5979	1.59446	-0.436422	1.38925	-0.436422	2.39651	1.44146	0.668954	2.72241	1.72432	1.77465
AC007036.5	0.23999	0.23999	0.23999	0.23999	0.23999	0.410622	0.23999	0.23999	0.23999	0.410622	0.23999	0.23999	0.23999	0.23999	0.23999	0.23999	0.23999	0.23999	2.1298	0.410622	0.23999	0.23999	0.23999	0.23999	0.23999	0.23999	0.23999	0.23999	0.23999	2.72871	0.23999	0.23999	2.20703	0.23999	0.23999	0.418972	0.418972	0.418972	0.418972	0.418972	0.418972	0.418972	0.418972	0.418972	0.418972	0.418972	0.418972	0.418972
AC007036.6	0.834583	0.834583	1.74944	0.834583	0.834583	1.1903	0.834583	2.23286	0.834583	1.1903	0.834583	2.44231	0.834583	1.91051	0.834583	0.834583	0.834583	0.834583	0.834583	1.1903	0.834583	0.834583	1.92104	3.40308	0.834583	0.834583	2.82491	2.22921	0.834583	2.24007	2.13192	0.834583	0.834583	0.834583	0.834583	1.64602	0.988416	2.52216	1.24441	0.454833	2.03105	0.869395	1.35508	1.03147	1.31124	2.36806	-0.525659	2.63322
AC007038.7	4.13905	4.20903	3.55139	5.18415	5.51331	3.61439	4.28202	5.14099	4.36407	5.36898	4.85832	6.01668	5.14298	5.42117	4.65406	3.67912	5.73917	4.20601	4.87687	5.33029	5.28637	4.98131	5.86858	5.12263	4.76277	3.64359	3.38474	4.21581	5.38392	4.83259	5.20981	4.36309	5.47322	4.75239	5.98308	4.85079	4.56474	6.16321	4.50033	4.64976	4.13064	3.2868	5.54442	5.14409	5.31906	5.05631	5.26936	3.71646
AC007040.10	6.43743	2.43155	0.572882	6.39772	6.83303	6.38618	4.43406	3.03682	0.572882	1.9337	3.20343	3.46913	0.572882	2.93119	3.55393	4.71039	0.572882	2.98522	3.74829	1.9337	3.79221	6.00005	3.52736	3.41511	2.6788	3.22466	3.75038	4.34999	6.22276	2.65708	2.767	6.01505	5.18334	4.31927	0.572882	1.30059	4.53364	3.4311	5.42465	5.10193	1.84822	2.2252	3.33955	3.34057	-0.879712	5.5559	4.2039	2.5375
AC007040.11	1.21672	1.21672	1.21672	4.09094	1.21672	0.821035	1.21672	1.21672	1.21672	2.01752	1.21672	1.21672	1.21672	1.21672	1.21672	1.21672	1.21672	1.21672	1.21672	2.18691	1.21672	1.21672	1.21672	3.86409	1.21672	1.21672	1.21672	1.21672	1.21672	1.21672	1.21672	1.21672	1.21672	1.21672	3.12119	0.992501	1.13666	-0.483914	0.696866	1.66324	0.431627	1.20559	0.435078	2.83198	1.91932	2.05951	2.98362	1.56162
AC007040.5	0.207086	0.207086	0.207086	4.01005	0.207086	2.1584	0.207086	0.207086	1.31566	0.170409	0.207086	0.207086	0.207086	1.12647	0.207086	0.207086	0.207086	1.44024	0.207086	0.170409	0.207086	0.207086	0.207086	2.40187	0.207086	0.207086	0.207086	1.85074	2.17938	1.65894	1.31567	1.7005	0.207086	0.207086	2.02519	0.468013	1.92191	0.468013	0.468013	0.468013	0.468013	0.468013	0.468013	0.468013	0.468013	0.468013	0.468013	3.9978
AC007040.6	2.28845	0.891209	0.891209	0.891209	0.891209	1.05966	0.891209	0.891209	0.891209	1.05966	0.891209	0.891209	0.891209	2.04056	0.891209	0.891209	0.891209	0.891209	0.891209	1.05966	3.05115	0.891209	0.891209	0.891209	0.891209	0.891209	0.891209	0.891209	0.891209	0.891209	2.80848	0.891209	0.891209	2.41682	0.891209	2.41608	1.7415	-0.510598	0.397058	1.02466	1.27703	0.819749	2.11176	1.69739	0.571748	1.94802	1.48272	1.25982
AC007040.7	0.18562	0.18562	4.71186	2.73916	0.18562	0.977704	2.69705	1.88359	2.54824	3.50005	0.18562	3.02373	0.18562	3.46017	2.39094	0.18562	0.18562	1.93549	2.77773	0.977704	1.96603	2.15065	1.14229	2.0836	1.43728	2.78416	1.45839	2.70114	1.88328	0.18562	2.54825	3.79086	2.64783	2.52786	2.70324	1.55681	3.04153	0.325127	0.325127	1.98598	1.57702	1.57746	1.58174	3.17768	1.72343	1.52989	4.06063	0.325127
AC007041.2	2.97846	2.84218	2.59411	3.12103	2.98093	2.87533	3.03273	1.08813	2.96465	2.56636	4.46204	1.08813	1.08813	3.42202	3.01288	2.72551	1.08813	2.91432	2.61651	1.50014	1.08813	2.80316	2.68489	1.08813	1.08813	1.08813	1.08813	2.15992	1.08813	2.16827	2.74376	1.08813	1.08813	2.18568	2.72327	2.03029	2.33315	2.36608	3.4722	2.31656	1.36786	2.07791	2.08771	1.67554	3.19318	1.96769	1.70154	2.95835
AC007050.17	1.27363	1.27363	1.27363	1.27363	1.27363	1.45407	1.27363	1.27363	1.27363	0.628523	1.27363	1.27363	1.27363	1.27363	1.27363	1.27363	1.27363	1.27363	1.27363	1.98795	1.27363	1.27363	1.27363	1.27363	1.27363	1.27363	1.27363	1.27363	1.27363	1.27363	1.27363	1.27363	1.27363	1.27363	1.27363	1.64323	1.61828	2.19657	1.23099	1.14093	0.583678	1.67343	1.77044	1.54337	1.97372	1.50543	0.939777	1.0166
AC007050.18	1.26795	1.26795	1.26795	1.26795	1.26795	1.16585	1.26795	1.26795	1.26795	1.16585	1.26795	1.26795	1.26795	1.26795	1.26795	1.26795	1.26795	1.26795	1.26795	1.16585	1.26795	1.26795	1.26795	1.26795	1.26795	1.26795	1.26795	1.26795	1.26795	1.26795	1.26795	1.26795	1.26795	1.26795	1.26795	1.68884	1.85793	1.37838	1.72628	1.16937	1.93614	1.32524	2.15819	1.39275	0.701652	1.51943	0.88152	0.946586
AC007064.24	0.330643	1.2652	1.43618	0.330643	0.330643	0.932845	0.330643	0.330643	1.88201	0.932845	2.86107	0.330643	0.330643	1.6255	2.49548	0.330643	2.44195	1.57804	0.330643	0.932845	2.07837	0.330643	1.6378	2.19378	0.330643	0.330643	0.330643	0.330643	2.99332	0.330643	0.330643	0.330643	0.330643	2.0314	0.330643	1.30024	0.129988	1.36307	1.24412	1.708	0.129988	0.129988	0.129988	1.65407	2.76156	2.25183	2.2072	0.129988
AC007078.4	1.60879	1.60879	1.60879	1.60879	1.60879	1.77939	1.60879	1.60879	1.60879	2.62923	1.60879	1.60879	1.60879	1.60879	1.60879	1.60879	1.60879	1.60879	1.60879	0.924631	1.60879	1.60879	1.60879	1.60879	1.60879	1.60879	1.60879	1.60879	1.60879	1.60879	1.60879	1.60879	1.60879	1.60879	1.60879	0.993485	1.88271	2.46041	2.15982	2.07207	2.15919	0.878048	2.42727	1.5088	0.931218	2.45479	1.53091	2.13204
AC007092.1	2.09329	2.80781	1.24628	2.25427	1.27562	1.00092	0.0313681	1.63722	1.73621	1.00092	0.0313681	1.87095	0.0313681	2.36679	0.0313681	3.96493	2.35155	2.82577	0.0313681	3.44719	1.95201	2.66603	2.38695	3.0359	1.38161	2.83457	3.22506	3.92383	2.22383	2.76317	3.81938	0.0313681	3.51069	1.38795	0.0313681	3.86924	3.70621	2.62469	1.54733	0.503509	2.03291	2.91783	3.69355	0.503509	2.76524	0.503509	0.503509	0.503509
AC007099.1	3.62029	4.05954	2.96613	3.87197	3.47441	1.76225	2.85811	2.07331	2.09874	3.98613	4.5318	2.39434	-0.245573	3.41562	-0.245573	3.06927	4.42598	3.19655	3.41065	3.88451	2.72295	2.5038	3.33234	3.44767	1.30126	2.96577	2.9601	3.49445	2.59487	2.88398	3.86199	2.82813	2.79729	6.00117	2.515	2.50481	1.99206	1.93871	3.59776	2.22375	5.424	2.5289	4.2815	1.83414	0.91973	4.19316	2.19089	0.91973
AC007106.1	0.333662	2.07104	0.333662	0.333662	0.333662	1.36473	0.333662	1.49067	0.333662	0.136027	0.333662	0.333662	0.333662	0.333662	0.333662	0.333662	0.333662	0.333662	0.333662	0.136027	0.333662	1.88937	0.333662	0.333662	0.333662	0.333662	0.333662	0.333662	0.333662	0.333662	0.333662	0.333662	0.333662	0.333662	0.333662	0.238118	0.238118	0.238118	0.238118	1.23524	2.1445	0.238118	0.238118	0.238118	0.238118	0.238118	0.238118	0.238118
AC007126.1	4.69022	5.22916	5.54013	3.61959	3.55358	3.90099	3.5371	2.73737	4.59441	3.1441	6.11101	3.96028	6.12172	5.58804	4.62607	4.28849	5.75839	4.96298	4.85203	5.09837	4.62781	3.67844	5.37701	4.41772	4.30632	3.70125	4.61935	4.47393	4.32288	4.36959	4.87035	4.87291	4.95738	5.1887	4.32232	5.40757	3.68318	3.68318	3.68318	6.19096	3.68318	3.68318	3.68318	5.53465	3.68318	5.09823	4.68766	5.33046
AC007128.1	6.23381	6.66866	7.57189	7.26586	6.06071	4.60073	0.945313	2.0157	2.59445	3.35052	0.945313	2.4278	0.945313	2.09206	4.20795	5.74313	6.47441	2.46657	0.945313	3.35052	6.73639	0.945313	2.53582	4.9719	7.2251	1.96233	5.20599	7.18887	0.945313	6.56812	2.99928	3.10754	6.45638	6.38576	5.65977	4.91604	3.57083	1.44109	4.88058	5.80741	4.85627	2.94572	-0.219211	5.91596	5.64865	5.89094	5.79085	2.13221
AC007131.2	0.603353	0.603353	0.603353	0.603353	0.603353	1.3152	0.603353	0.603353	0.603353	0.264789	0.603353	0.603353	0.603353	0.603353	0.603353	0.603353	0.603353	0.603353	0.603353	0.264789	0.603353	0.603353	0.603353	0.603353	0.603353	0.603353	0.603353	0.603353	0.603353	0.603353	0.603353	0.603353	0.603353	0.603353	0.603353	1.36792	1.26563	0.0224145	0.0224145	0.0224145	0.0224145	0.0224145	0.0224145	1.09151	1.71582	1.51082	1.47951	0.0224145
AC007161.5	0.997193	0.997193	0.997193	0.997193	0.997193	1.01679	0.997193	0.997193	0.997193	1.01679	0.997193	0.997193	0.997193	2.47198	0.997193	2.75435	0.997193	0.997193	0.997193	1.01679	0.997193	0.997193	0.997193	0.997193	0.997193	0.997193	0.997193	0.997193	0.997193	0.997193	0.997193	0.997193	0.997193	0.997193	0.997193	0.956098	0.504768	2.21364	0.676723	-0.439115	0.976851	1.15747	1.44056	1.70045	1.72753	1.37659	1.07181	1.74762
AC007163.3	3.02596	4.06999	1.90207	2.43651	2.60847	2.3312	0.892154	0.892154	2.82019	1.83584	4.6958	2.16164	0.892154	2.31981	0.892154	3.15264	0.892154	0.892154	2.4625	1.86442	0.892154	0.892154	2.53275	0.892154	0.892154	2.34206	0.892154	1.99337	2.41451	2.23376	0.892154	0.892154	0.892154	3.61385	3.36109	2.32772	1.9359	0.589254	2.75932	2.09732	2.1859	1.97717	3.06446	1.80649	2.25171	-0.876564	2.03203	0.721718
AC007163.4	0.523566	1.58153	1.41877	0.523566	0.523566	0.729309	0.523566	0.523566	2.27979	0.729309	0.523566	0.523566	0.523566	0.523566	0.523566	0.523566	0.523566	0.523566	0.523566	0.729309	0.523566	0.523566	0.523566	0.523566	0.523566	0.523566	1.93796	0.523566	0.523566	0.523566	0.523566	0.523566	2.55581	1.67537	0.523566	0.924704	-0.0938572	-0.0938572	1.24134	-0.0938572	0.941418	1.60102	1.33205	-0.0938572	-0.0938572	1.54242	0.878655	1.07638
AC007163.6	0.72721	1.67027	2.07863	0.72721	0.72721	0.904717	0.72721	0.72721	0.72721	0.904717	0.72721	2.12954	0.72721	0.72721	0.72721	1.84537	0.72721	0.72721	0.72721	0.904717	0.72721	0.72721	0.72721	2.09838	0.72721	0.72721	0.72721	0.72721	0.72721	0.72721	0.72721	0.72721	0.72721	2.44345	0.72721	1.37059	1.22676	0.694942	1.7179	0.61075	-0.521209	1.08935	1.09456	1.27647	1.59945	0.607749	0.995924	0.804845
AC007182.6	2.53283	1.79742	0.289652	0.289652	0.289652	0.742725	0.289652	0.289652	0.289652	0.742725	0.289652	1.25033	0.289652	0.289652	2.36861	1.35376	0.289652	1.48756	0.289652	0.742725	0.289652	0.289652	0.289652	0.289652	1.46959	1.39248	0.289652	0.289652	1.45012	0.289652	0.289652	0.289652	2.01362	0.98735	2.0558	1.46722	1.60323	0.21788	0.21788	1.90255	0.21788	0.21788	0.21788	1.39921	0.21788	1.8983	0.21788	1.65326
AC007193.6	1.39195	3.07634	1.39195	1.39195	1.39195	0.711255	1.39195	2.9535	1.39195	3.35183	1.39195	1.39195	1.39195	4.20871	1.39195	1.39195	1.39195	1.39195	1.39195	0.711255	1.39195	1.39195	1.39195	1.39195	1.39195	1.39195	1.39195	1.39195	1.39195	1.39195	1.39195	1.39195	1.39195	1.39195	1.39195	3.59964	2.7196	0.114763	1.02558	2.28726	3.19628	1.24472	3.26166	0.88691	0.551284	2.70001	0.901101	2.03829
AC007204.1	0.733119	0.733119	0.733119	0.733119	0.733119	-0.14942	0.733119	0.733119	0.733119	1.38411	0.733119	0.733119	0.733119	0.733119	0.733119	0.733119	0.733119	0.733119	0.733119	1.60407	0.733119	0.733119	0.733119	0.733119	0.733119	0.733119	0.733119	0.733119	0.733119	0.733119	0.733119	0.733119	0.733119	0.733119	0.733119	1.19393	-0.00250714	0.915298	1.36267	2.0738	-0.00250714	-0.00250714	1.45138	-0.00250714	-0.00250714	1.39678	1.69146	-0.00250714
AC007204.2	0.366324	0.366324	1.54326	0.366324	0.366324	1.00931	2.31897	0.366324	0.366324	-0.0259856	0.366324	0.366324	0.366324	0.366324	0.366324	3.16942	0.366324	1.69428	0.366324	1.52231	0.366324	2.07938	0.366324	0.366324	0.366324	0.366324	0.366324	2.13634	1.65278	0.366324	0.366324	0.366324	0.366324	1.44948	0.366324	1.33509	1.91262	0.212509	1.68407	1.31347	0.212509	0.212509	0.212509	0.212509	0.212509	2.44108	1.97656	0.212509
AC007228.1	2.0992	1.83174	3.52101	0.506497	0.506497	0.0469112	1.86791	0.506497	0.506497	1.87406	0.506497	0.506497	0.506497	2.31954	0.506497	2.06873	1.81602	1.77713	2.87186	2.34211	0.506497	0.506497	2.11315	0.506497	2.2312	0.506497	2.60183	0.506497	0.506497	2.39179	0.506497	0.506497	0.506497	0.506497	4.29758	1.18865	1.8133	3.28432	1.13043	-0.025514	1.20857	-0.025514	1.67423	-0.025514	-0.025514	1.60759	1.57046	-0.025514
AC007228.11	2.49515	1.85838	3.55752	0.418318	0.418318	0.420164	2.44855	0.418318	0.418318	0.420164	0.418318	0.418318	0.418318	0.418318	0.418318	2.9588	0.418318	3.63091	0.418318	3.66609	0.418318	0.418318	1.86519	0.418318	3.90644	0.418318	3.44876	2.62173	2.9157	2.27234	0.418318	0.418318	0.418318	0.418318	3.40989	-0.00114338	3.61007	2.72279	2.65916	-0.00114338	2.8027	-0.00114338	2.95273	-0.00114338	-0.00114338	1.17416	-0.00114338	-0.00114338
AC007228.9	1.76332	3.49162	5.27573	4.218	4.12322	2.30437	4.25084	5.0321	3.10062	4.96859	4.64595	4.95155	5.81241	3.52556	3.27195	5.05849	5.00673	3.21269	4.79314	4.77584	4.02326	4.40085	3.97241	3.85525	3.54531	2.18463	3.1071	4.93982	3.99559	3.46873	5.17588	4.27905	5.43133	4.83554	3.631	3.54266	4.06159	2.95327	3.4291	5.16833	4.05575	3.27419	5.18977	2.74827	4.55589	4.14514	4.53671	5.07664
AC007229.3	2.91224	2.70221	2.41639	2.55629	3.54709	3.31685	3.36659	2.27324	2.10796	1.66082	2.58317	2.60566	-0.281055	2.80445	4.20828	3.48589	2.10877	3.0042	2.81579	2.55085	3.22426	3.40282	2.14523	2.54994	2.77506	2.78911	2.34932	1.08346	1.97722	2.14398	2.34416	2.48253	2.93471	2.12854	2.20099	3.08635	3.08523	2.4759	2.33637	2.65187	0.955387	0.955387	3.1227	2.59622	3.63687	0.955387	2.61086	3.90813
AC007237.2	0.305675	0.305675	1.84969	0.305675	0.305675	0.38108	0.305675	0.305675	0.305675	0.38108	0.305675	0.305675	0.305675	0.305675	0.305675	0.305675	0.305675	0.305675	0.305675	0.38108	0.305675	0.305675	1.61725	0.305675	0.305675	0.305675	0.305675	0.305675	0.305675	0.305675	0.305675	0.305675	0.305675	0.305675	0.305675	0.228344	1.58392	0.228344	0.228344	0.228344	0.228344	0.228344	0.228344	0.228344	1.61425	0.228344	0.228344	0.228344
AC007238.1	2.68467	2.17727	2.65064	4.27478	2.90747	3.67084	3.20419	3.37862	2.89132	2.20996	3.93881	2.70835	5.77917	2.17184	1.02978	3.05411	3.13152	1.02978	3.27405	2.77329	1.02978	1.02978	2.18269	1.02978	2.11347	2.42967	2.13176	2.49623	2.78944	2.32511	2.67219	1.02978	3.16158	2.2757	1.02978	2.83803	3.48547	2.07041	2.30933	2.59688	2.2539	2.49307	1.65062	2.06092	5.37605	2.15029	1.818	3.07303
AC007246.3	8.34075	7.83419	5.39385	9.11329	8.30832	7.72737	6.55702	7.36382	7.05111	7.46063	7.30353	7.45478	7.83546	9.15535	8.20691	8.58943	6.96019	7.30295	8.02717	8.01491	7.07297	8.01336	7.59217	6.07889	8.89113	9.0938	7.24342	8.25276	8.57335	8.83273	7.86409	7.96924	8.01859	7.46735	7.81147	7.09198	7.75026	7.68858	8.93319	7.46235	6.43152	8.60376	7.44677	7.65256	8.57122	7.83437	7.62375	7.93372
AC007249.3	1.88451	1.70075	2.6682	3.1744	1.88605	1.09044	0.824732	2.19449	1.87588	1.09044	0.824732	2.12737	0.824732	0.824732	2.85398	0.824732	0.824732	0.824732	2.43609	2.38668	2.463	2.63288	1.70502	0.824732	2.41185	0.824732	0.824732	0.824732	1.95746	2.20138	0.824732	0.824732	0.824732	2.41897	2.08109	2.60865	1.47492	0.447963	1.15555	1.73749	0.396602	1.82245	1.58803	1.65342	1.8383	2.54916	0.807225	2.34421
AC007250.4	3.08373	2.67473	2.92948	1.47344	1.561	1.65194	2.86902	1.32423	2.22385	1.65194	2.93549	1.18564	-0.19555	1.67621	-0.19555	2.20086	3.52147	2.87655	2.87826	1.65194	1.74999	1.78259	2.22245	1.86806	0.818227	2.0424	1.90541	1.66205	2.56531	1.45865	-0.19555	1.50307	1.79871	1.76568	2.58446	1.68799	1.68799	1.68799	1.68799	1.68799	1.68799	1.68799	1.68799	3.63015	1.68799	1.68799	1.68799	1.68799
AC007251.2	0.636705	0.636705	0.636705	0.636705	0.636705	0.238235	0.636705	0.636705	0.636705	0.238235	0.636705	0.636705	0.636705	0.636705	0.636705	0.636705	0.636705	0.636705	0.636705	1.62357	0.636705	0.636705	0.636705	0.636705	0.636705	0.636705	0.636705	0.636705	0.636705	0.636705	0.636705	0.636705	0.636705	0.636705	0.636705	0.860251	0.955387	0.907171	-0.0136739	-0.0136739	-0.0136739	-0.0136739	1.20976	1.79885	-0.0136739	0.84115	1.13507	-0.0136739
AC007255.7	3.92292	3.69217	5.2904	4.79626	5.09658	4.0548	4.39504	4.59436	4.65644	5.17975	5.13793	5.38192	0.749657	3.9459	4.29295	3.94748	5.39543	4.54068	4.54262	5.37328	5.16439	5.70113	6.04702	4.86488	5.21415	4.28206	5.00924	4.56259	5.40602	5.27806	5.07202	4.1595	5.43809	3.94065	5.85714	5.77198	5.06093	3.91681	4.14848	5.04226	3.93111	4.6961	4.16877	5.61955	3.29366	5.53179	5.11813	5.10504
AC007255.8	5.86737	5.00969	1.80594	5.86156	6.59312	7.36238	6.16108	3.94412	6.31507	4.04289	0.798216	5.61539	4.84472	5.85345	7.40069	6.17284	5.53832	4.10806	6.49772	4.52267	6.06394	7.04984	6.03417	5.32568	7.09428	7.02672	5.69227	4.88207	6.47856	4.98923	6.36685	6.43591	5.58184	4.08317	6.05694	5.77278	5.3973	5.78178	6.06894	6.48751	3.0292	4.27539	5.68454	5.23927	6.6824	6.62804	4.21304	7.31934
AC007256.5	3.72713	2.78009	4.33485	4.46601	4.27158	3.67631	3.8912	3.54268	4.11583	4.28744	4.8829	4.09892	0.848479	3.93229	0.848479	3.7746	4.58231	3.32291	3.32451	2.76448	2.98246	3.33241	3.77894	2.53463	3.44311	2.79976	3.61469	3.87122	3.25822	3.34639	4.42551	3.32807	4.33039	3.45303	3.08513	3.71248	2.15585	4.13227	2.44149	3.24234	3.22717	3.85334	5.09084	4.36923	4.37536	4.04422	3.65757	3.15151
AC007272.1	0.708895	0.708895	0.708895	0.708895	0.708895	0.393297	0.708895	0.708895	0.708895	0.393297	0.708895	0.708895	0.708895	0.708895	0.708895	0.708895	0.708895	0.708895	0.708895	1.32029	0.708895	0.708895	0.708895	0.708895	0.708895	0.708895	0.708895	0.708895	0.708895	0.708895	0.708895	0.708895	0.708895	0.708895	0.708895	-0.0734889	1.17086	1.33851	-0.0734889	0.732332	0.761635	1.07304	1.07675	1.20624	1.43617	0.730195	1.52441	0.870504
AC007272.2	1.41845	1.41845	1.41845	3.44323	3.48957	2.90302	3.35528	3.18549	1.41845	1.4971	1.41845	1.41845	1.41845	3.83236	1.41845	3.26751	2.98388	1.41845	1.41845	2.42595	1.41845	1.41845	3.17315	1.41845	1.41845	1.41845	1.41845	1.41845	1.41845	1.41845	3.06746	3.24152	1.41845	2.31944	1.41845	2.3163	1.40702	2.96605	2.04784	2.02265	0.916606	0.307661	2.26875	2.68294	2.73793	2.87271	2.71515	2.10068
AC007272.3	2.92284	2.61941	1.1917	2.28119	1.96177	2.22154	1.91047	2.01005	3.88537	2.22154	3.14907	3.88107	5.54214	3.63473	3.52868	3.01827	2.77112	-0.38639	2.90666	2.22154	1.24191	2.83178	3.35816	2.7855	1.19108	2.27546	2.4613	1.91422	3.1602	3.01759	2.45629	1.88828	2.26046	2.08248	1.32705	1.4811	2.94769	3.75402	1.4811	1.4811	1.4811	1.4811	2.83048	1.4811	3.52897	1.4811	2.74392	4.23741
AC007276.5	4.05006	2.14126	4.35849	5.07758	3.15776	3.18554	2.14126	3.63768	3.14802	3.12778	2.14126	3.38889	2.14126	3.73921	4.08481	2.14126	2.14126	2.14126	3.68457	4.46739	4.6332	3.87304	3.55731	2.14126	3.66135	3.5662	2.14126	5.03859	3.22615	3.80289	3.53405	2.14126	2.14126	3.40947	5.16616	4.1234	2.81146	2.45269	2.63264	3.64041	2.99026	2.79923	2.5257	4.25023	2.10483	4.37851	4.48063	4.33679
AC007277.3	1.80757	1.58446	1.42082	2.4449	0.520824	0.540061	0.520824	1.50689	0.520824	0.540061	3.40075	0.520824	0.520824	0.520824	0.520824	0.520824	0.520824	0.520824	0.520824	2.04668	0.520824	0.520824	0.520824	2.0673	1.91921	0.520824	0.520824	1.89281	0.520824	0.520824	1.7971	0.520824	0.520824	1.92578	2.04625	0.960721	-0.0931748	-0.0931748	-0.0931748	2.00377	-0.0931748	1.37745	1.66592	1.76154	-0.0931748	1.59987	0.913074	2.30011
AC007279.2	1.74568	1.74568	2.60288	1.74568	3.44297	1.89081	1.74568	3.05584	1.74568	2.19353	1.74568	1.74568	1.74568	1.74568	1.74568	1.74568	1.74568	1.74568	1.74568	1.9406	1.74568	1.74568	1.74568	1.74568	1.74568	1.74568	3.61058	1.74568	1.74568	1.74568	1.74568	1.74568	1.74568	1.74568	1.74568	2.32937	1.34102	2.04496	2.14585	1.48422	1.33627	1.1576	3.0374	2.29735	2.40071	2.7248	1.66843	2.08817
AC007283.4	1.50756	1.50756	1.50756	1.50756	1.50756	1.08959	1.50756	1.50756	1.50756	2.01339	1.50756	1.50756	1.50756	1.50756	1.50756	1.50756	1.50756	1.50756	1.50756	2.04981	1.50756	1.50756	1.50756	1.50756	1.50756	1.50756	1.50756	1.50756	1.50756	1.50756	1.50756	1.50756	1.50756	1.50756	1.50756	1.28724	1.3403	2.13197	1.40325	1.13798	1.19537	1.31499	2.01589	1.47663	2.16426	1.6879	1.40814	2.6219
AC007283.5	3.978	3.26054	3.33431	4.2143	4.08611	3.23549	3.23569	3.21646	3.85874	3.23549	3.37772	3.76799	5.19915	4.88664	4.32669	4.0836	3.18079	2.34419	4.75827	3.23549	3.11711	2.26354	3.75173	3.95306	3.95073	4.65458	4.3606	3.70592	3.73124	4.86127	4.10007	3.98471	3.44354	3.47247	2.9989	3.62364	3.62364	3.62364	3.62364	3.62364	3.62364	3.62364	3.62364	3.62364	3.62364	3.62364	3.62364	3.62364
AC007285.6	2.78392	4.11824	3.58064	3.92668	4.00726	3.53996	3.02186	3.16364	2.77318	3.4458	3.63405	3.75954	1.40909	2.78326	3.9305	3.5849	1.40909	2.5059	1.40909	3.36893	4.13205	3.32935	3.42066	3.36123	4.48084	3.3049	2.50767	3.74559	4.02632	3.17194	3.04645	3.8182	3.90713	3.10855	4.58645	3.62856	2.8838	4.32873	4.08226	4.11424	2.28475	4.16568	3.365	3.67074	4.01887	3.34002	3.08028	1.77112
AC007285.7	1.42043	1.42043	1.42043	1.42043	1.42043	1.6365	1.42043	1.42043	1.42043	1.97235	1.42043	1.42043	1.42043	1.42043	1.42043	1.42043	1.42043	1.42043	1.42043	1.72857	1.42043	1.42043	1.42043	1.42043	1.42043	1.42043	1.42043	1.42043	1.42043	1.42043	1.42043	1.42043	1.42043	1.42043	1.42043	1.81017	1.03942	1.64947	1.28189	1.77753	1.68066	1.10414	1.10885	1.37996	1.67049	2.02202	1.57931	1.57304
AC007292.1	0.894187	0.894187	0.894187	0.894187	0.894187	1.17466	0.894187	0.894187	0.894187	0.329206	0.894187	0.894187	0.894187	0.894187	0.894187	0.894187	0.894187	0.894187	0.894187	1.56606	0.894187	0.894187	0.894187	0.894187	0.894187	0.894187	0.894187	0.894187	0.894187	0.894187	0.894187	0.894187	0.894187	0.894187	0.894187	1.2398	0.749375	1.31328	0.60433	0.970979	1.01399	-0.276281	1.62663	0.598329	1.15589	0.628467	0.939551	1.44138
AC007292.3	3.95001	3.6865	3.58928	5.29599	4.20629	4.09779	3.89323	3.44769	4.52062	5.09431	5.28393	4.24004	5.03657	5.95394	5.45592	4.54908	4.80817	3.04561	4.91206	3.15817	3.77507	4.42254	4.64184	2.95129	3.22378	3.98658	3.98168	4.57674	4.51436	3.37831	2.32286	2.28461	3.84019	3.29566	4.15078	4.05964	4.64695	5.07547	4.116	4.51827	4.36882	2.6411	4.93776	3.83064	2.79706	3.7504	4.62227	4.60982
AC007292.4	1.82378	0.494278	1.42419	2.4823	0.494278	1.57146	2.06595	1.91557	0.494278	0.000108494	0.494278	2.12846	0.494278	2.58733	0.494278	0.494278	2.00605	0.494278	0.494278	1.41515	0.494278	0.494278	0.494278	0.494278	0.494278	0.494278	0.494278	0.494278	0.494278	0.494278	0.494278	0.494278	0.494278	1.34863	0.494278	1.47297	0.0472247	2.0554	0.0472247	1.44688	1.49515	0.0472247	0.0472247	0.0472247	0.0472247	1.06252	0.0472247	1.97476
AC007292.6	2.4882	2.49429	3.85592	3.37553	2.49026	2.0686	3.74023	2.39194	2.4767	2.88855	4.12029	4.95847	1.01705	3.15148	3.7151	2.46005	3.00354	2.63325	3.20189	3.60203	1.01705	3.07183	3.03385	2.29552	3.37878	2.09754	3.20349	3.13533	3.6782	3.25711	1.01705	1.01705	2.70611	2.17853	3.74654	3.8216	3.86687	3.59484	2.16111	3.71572	2.97697	1.13129	3.67554	1.681	1.36374	3.18145	2.80379	3.32816
AC007292.7	2.331	0.840725	2.60603	2.45771	0.840725	2.07267	0.840725	1.98277	0.840725	0.182892	0.840725	0.840725	0.840725	0.840725	0.840725	2.30133	0.840725	0.840725	0.840725	1.81422	0.840725	0.840725	0.840725	2.63183	0.840725	2.35446	0.840725	0.840725	0.840725	0.840725	0.840725	0.840725	0.840725	1.79839	0.840725	1.49994	-0.377874	1.08825	1.98748	1.64327	0.654596	1.03959	2.57769	1.20427	-0.377874	0.615727	1.21838	1.92891
AC007308.6	2.62025	3.60835	3.34369	3.33971	3.18534	2.98597	3.33965	3.23081	3.54671	3.94885	4.62717	3.67516	0.974098	4.11293	2.87341	1.94626	3.58324	2.77615	3.77323	2.22314	3.92071	3.23935	3.61832	2.60871	0.974098	1.98162	2.77881	0.974098	3.31017	2.85373	3.16732	2.29948	3.09464	3.05952	3.80759	3.34171	3.31007	2.97914	2.11081	2.57626	2.31342	2.31454	4.32543	2.45884	4.40848	2.72958	3.29365	2.92164
AC007312.3	0.47643	0.47643	0.47643	0.47643	0.47643	0.455975	0.47643	0.47643	0.47643	0.455975	0.47643	0.47643	0.47643	0.47643	0.47643	0.47643	0.47643	0.47643	0.47643	0.455975	0.47643	0.47643	0.47643	0.47643	0.47643	0.47643	0.47643	0.47643	0.47643	0.47643	0.47643	0.47643	0.47643	0.47643	0.47643	0.10402	0.10402	0.10402	1.16004	0.894096	0.10402	0.10402	1.23178	1.77481	0.10402	0.10402	0.873187	0.10402
AC007318.5	4.252	2.10478	4.97864	4.58338	2.10478	4.4939	2.10478	4.46928	2.10478	3.56496	2.10478	2.10478	2.10478	3.74094	2.10478	3.12337	2.10478	2.10478	4.44383	2.5143	4.9515	2.10478	3.30638	2.10478	2.10478	4.2814	4.24095	2.10478	4.84096	2.10478	4.23676	2.10478	3.755	3.97498	2.10478	3.76955	2.27619	3.43543	3.19181	2.33919	3.66565	2.80767	2.7541	2.72362	5.83882	2.86125	2.50749	5.54247
AC007319.1	4.04277	3.53055	4.1732	2.5387	3.38977	4.13755	3.44473	5.94478	1.38151	2.91462	5.30933	3.35961	1.38151	3.75511	4.08658	4.896	3.0491	4.50638	4.12114	4.2835	5.24226	4.23263	3.87768	2.66331	3.54147	4.20046	3.32196	2.51868	5.30162	5.40064	4.02516	1.38151	3.66155	4.14506	4.28204	4.49066	5.00829	5.88164	3.67968	4.59962	3.56277	3.49262	4.75143	4.7757	4.70985	3.22541	3.54147	2.40069
AC007347.1	4.28137	3.98207	4.40758	4.34657	4.18593	3.3356	3.59957	5.26183	4.21348	3.3356	5.70427	3.37308	5.44237	4.91721	4.53771	4.17513	4.6287	3.4364	3.84127	3.3356	4.33072	3.39085	4.27751	4.41004	4.00602	3.78695	4.16836	3.91685	4.11378	4.00027	4.24277	4.26941	4.10993	2.96884	4.1103	4.01201	4.01201	4.01201	4.01201	4.01201	4.01201	4.01201	4.01201	4.01201	4.01201	4.01201	4.01201	4.01201
AC007362.1	8.81152	8.26935	2.15566	7.32678	9.48255	6.53865	8.57618	8.20543	8.80733	6.04793	6.78283	3.44795	4.92466	8.60569	7.8953	8.04396	9.7141	3.55189	9.13353	8.4314	5.63315	5.69471	6.81633	6.10281	7.67791	8.84609	7.01669	6.76272	6.96501	7.64987	6.68509	6.52772	8.80366	4.54514	5.6508	6.98166	6.26728	7.51451	4.78248	4.88224	8.0513	8.62123	9.2181	7.77361	10.6048	6.41637	6.33204	4.59898
AC007362.3	1.53888	1.53888	1.53888	1.53888	1.53888	0.993482	1.53888	3.11596	1.53888	0.993482	1.53888	1.53888	1.53888	3.23174	1.53888	1.53888	1.53888	1.53888	1.53888	2.73475	1.53888	1.53888	1.53888	1.53888	1.53888	1.53888	1.53888	1.53888	1.53888	1.53888	1.53888	1.53888	1.53888	1.53888	1.53888	1.73044	1.80653	2.52928	1.1732	-0.0949774	2.50941	2.15367	2.73834	2.11683	3.10163	1.4492	1.59206	0.416225
AC007364.1	0.672483	0.672483	0.672483	0.672483	0.672483	2.03373	0.672483	2.06685	0.672483	0.552604	0.672483	0.672483	0.672483	2.16632	0.672483	0.672483	0.672483	0.672483	0.672483	0.552604	0.672483	2.01646	2.7444	0.672483	0.672483	0.672483	2.11388	0.672483	0.672483	2.07403	0.672483	0.672483	0.672483	0.672483	4.39839	2.82061	0.867358	1.4948	1.07526	2.06006	0.772207	2.35886	-0.27387	-0.27387	1.31968	0.732826	2.01011	-0.27387
AC007365.1	0.551156	1.54345	0.551156	1.85365	2.21366	1.19379	1.97025	0.551156	1.74182	1.19379	0.551156	0.551156	0.551156	1.53862	0.551156	0.551156	0.551156	0.551156	0.551156	1.19379	2.40686	2.2597	1.54828	1.99391	2.34893	2.57235	0.551156	1.83112	0.551156	2.11052	0.551156	0.551156	2.45725	2.71133	0.551156	-0.219365	1.73164	-0.219365	1.48025	1.24291	2.1679	-0.219365	1.82067	1.46965	2.2192	2.09378	0.816028	1.79441
AC007365.3	2.7473	3.12059	1.32117	3.16613	3.45438	2.73183	3.56977	2.65399	2.34398	2.97247	3.62915	3.05701	1.32117	2.94459	3.2957	1.32117	1.32117	2.45891	1.32117	2.96413	3.47185	2.38373	3.4078	2.56052	3.61063	2.3686	2.46075	1.32117	3.57814	3.3888	2.34398	3.54805	3.5257	3.73817	3.32119	4.20674	2.99488	1.67295	2.28297	2.26833	2.56277	2.47028	1.58859	3.76916	3.6763	3.26937	3.24803	1.90645
AC007365.4	0.686482	0.686482	1.81421	2.43589	2.30116	0.961237	3.30221	1.92206	0.686482	0.961237	0.686482	2.1131	0.686482	0.686482	0.686482	2.2667	0.686482	0.686482	0.686482	0.961237	0.686482	0.686482	0.686482	0.686482	0.686482	0.686482	0.686482	0.686482	0.686482	0.686482	0.686482	0.686482	0.686482	0.686482	0.686482	0.660867	-0.226036	-0.226036	0.936579	-0.226036	1.59279	1.24977	0.678819	1.72675	2.73752	2.27827	2.09697	1.16266
AC007382.1	0.895183	2.33754	2.12549	0.895183	3.35787	0.690023	0.895183	2.96825	0.895183	2.86798	0.895183	2.17183	0.895183	2.08472	0.895183	1.91313	2.51917	0.895183	2.04202	1.92454	0.895183	0.895183	2.09602	0.895183	2.45064	2.64395	0.895183	2.72392	0.895183	2.73698	1.92536	2.78644	2.54436	1.56261	3.37806	2.96886	1.83549	1.6923	3.28987	1.15861	2.13119	0.80494	1.89401	2.13182	1.0566	1.15221	1.70888	1.56447
AC007383.3	4.52516	4.56701	5.45022	4.95488	4.99847	5.31685	4.75476	4.85372	6.1939	5.06403	5.13709	5.93408	5.5753	6.11288	5.44698	5.20992	5.90709	5.25688	5.68654	5.67756	5.23712	4.89677	5.88523	5.55618	6.32044	5.43476	4.78401	5.91447	6.92097	5.85678	5.65805	5.39149	5.62855	6.22027	4.97043	5.72962	5.54167	4.7303	5.07346	5.6961	4.56356	5.23513	5.94569	5.50245	6.12842	5.81451	6.33385	4.51059
AC007383.4	0.0684064	0.828704	0.967803	0.0684064	0.989524	0.909529	0.0684064	0.0684064	1.58333	0.909529	2.12701	0.882244	4.44916	2.68348	0.0684064	1.76712	1.78604	2.1371	0.0684064	0.909529	1.49026	1.01615	1.35158	0.0684064	0.0684064	1.00266	1.74187	0.0684064	0.0684064	0.776988	0.980703	1.2974	1.52886	0.659461	0.0684064	0.9727	0.9727	0.9727	0.9727	0.9727	0.9727	0.9727	0.9727	0.9727	0.9727	0.9727	0.9727	0.9727
AC007386.2	1.84621	1.98311	2.15559	-0.0684105	2.20125	1.11659	1.58331	1.85195	1.32863	1.11659	3.34886	2.70401	-0.0684105	4.33777	1.88107	1.59001	3.27317	2.02126	1.05577	2.17826	1.50546	-0.0684105	1.54887	1.15522	1.99354	-0.0684105	1.48084	1.01716	1.96337	1.73701	-0.0684105	1.29198	2.10816	1.84859	1.58775	2.4952	1.03	2.57387	1.03	1.03	1.03	1.03	1.03	2.41544	3.72212	1.03	1.03	1.03
AC007386.3	0.323321	1.29396	1.71427	0.323321	1.49927	0.305135	1.71145	0.323321	0.323321	0.305135	0.323321	2.06193	0.323321	1.66818	0.323321	0.323321	1.65855	0.323321	0.323321	1.68527	2.13854	0.323321	0.323321	0.323321	0.323321	0.323321	0.323321	1.57536	0.323321	0.323321	0.323321	0.323321	0.323321	0.323321	1.71538	1.4063	0.21052	0.21052	0.21052	0.21052	0.21052	1.42635	0.21052	1.3412	2.06201	0.21052	0.21052	1.58436
AC007386.4	1.66081	0.42155	1.63335	0.42155	0.42155	0.437054	1.88654	1.37123	2.12203	0.437054	0.42155	2.72004	0.42155	0.42155	0.42155	0.42155	0.42155	0.42155	1.78991	1.93037	0.42155	0.42155	0.42155	0.42155	0.42155	0.42155	0.42155	0.42155	0.42155	2.03134	1.65073	2.67813	0.42155	1.96994	0.42155	0.0493864	0.0493864	1.20409	1.48593	1.5271	1.87231	0.0493864	0.0493864	2.16297	1.29351	2.03636	1.09571	0.0493864
AC007387.2	0.577551	1.42352	1.29338	0.577551	0.577551	1.91647	0.577551	1.36183	1.59265	0.71997	0.577551	1.4831	4.59604	3.66207	5	1.58059	0.577551	0.577551	2.13364	0.71997	0.577551	1.63209	0.577551	0.577551	0.577551	0.577551	0.577551	0.577551	0.577551	0.577551	0.577551	0.577551	0.577551	0.577551	0.577551	0.99973	1.74331	-0.445611	0.930425	1.50335	-0.445611	1.95943	1.96686	1.43674	1.19526	-0.445611	1.82563	-0.445611
AC007389.1	0.815437	0.815437	0.815437	0.815437	0.815437	0.760708	0.815437	0.815437	0.815437	0.760708	0.815437	0.815437	0.815437	0.815437	0.815437	0.815437	0.815437	0.815437	0.815437	0.760708	0.815437	0.815437	0.815437	0.815437	0.815437	0.815437	0.815437	0.815437	0.815437	0.815437	0.815437	0.815437	0.815437	0.815437	0.815437	0.925121	1.03849	-0.18019	0.874661	0.609011	1.32867	0.638001	-0.18019	1.59159	2.45643	0.606918	1.08433	-0.18019
AC007389.3	2.96474	4.01678	3.17843	4.02585	2.62172	2.57325	3.0316	3.02984	3.57145	3.59845	4.41152	3.25602	5.10195	4.20348	3.15761	2.69559	4.19821	2.95443	2.87701	2.57325	1.84378	2.7185	3.88406	2.90661	3.12238	3.41712	2.8799	3.87601	3.43744	2.78296	3.86045	3.47326	3.03648	3.22907	3.12669	2.67609	4.61062	2.67609	2.67609	2.67609	4.63842	3.64901	2.67609	3.92228	2.67609	4.21327	2.67609	3.77545
AC007389.4	0.947967	2.06634	0.947967	4.7983	4.46871	2.67603	2.09687	2.9854	1.91193	2.03179	0.947967	4.91197	0.947967	2.06106	0.947967	2.92094	0.947967	0.947967	2.02109	1.11675	2.45035	1.9494	0.947967	2.11602	2.00417	2.80139	2.71623	1.98423	0.947967	0.947967	0.947967	0.947967	0.947967	1.5725	0.947967	2.59006	1.01471	2.76433	1.1066	2.70864	0.806845	0.807663	3.16455	2.21009	1.07365	2.09055	2.01706	3.43032
AC007390.5	9.79786	8.83365	9.25367	11.0974	9.91689	10.1499	9.3703	10.0748	10.1185	10.4082	10.6802	10.2022	10.3747	10.6146	9.78802	9.98477	9.81265	8.45885	9.4121	10.1304	10.466	9.88159	10.5013	10.0568	10.5763	10.3787	9.05186	10.526	10.1522	10.3154	10.0216	10.7085	10.6122	10.4587	10.9173	10.7622	9.71074	9.1991	10.0169	9.65206	10.4581	9.58667	9.54008	10.5032	10.1721	10.0548	10.3519	10.1798
AC007392.3	0.67972	0.67972	0.67972	0.67972	0.67972	1.89139	0.67972	0.67972	0.67972	-0.0151587	0.67972	0.67972	0.67972	0.67972	0.67972	0.67972	0.67972	3.43077	0.67972	1.12921	0.67972	0.67972	2.79227	0.67972	0.67972	0.67972	0.67972	0.67972	2.91177	0.67972	0.67972	0.67972	0.67972	0.67972	0.67972	-0.119089	-0.119089	1.26132	-0.119089	1.17058	-0.119089	0.853361	-0.119089	1.56407	-0.119089	1.921	2.21218	1.65697
AC007394.3	0.426027	0.426027	0.426027	0.426027	0.426027	0.576695	0.426027	0.426027	0.426027	0.576695	0.426027	0.426027	0.426027	0.426027	0.426027	0.426027	1.96742	2.88872	0.426027	0.576695	0.426027	0.426027	1.552	0.426027	0.426027	0.426027	0.426027	0.426027	0.426027	0.426027	0.426027	0.426027	0.426027	1.29711	0.426027	1.03616	1.53735	0.0619561	0.0619561	0.0619561	1.05214	0.0619561	1.05588	0.983125	0.0619561	1.62697	0.0619561	0.0619561
AC007395.4	0.255985	0.255985	0.255985	1.54268	0.255985	0.470574	1.65786	0.255985	1.8832	0.470574	0.255985	0.255985	0.255985	0.255985	0.255985	0.255985	0.255985	0.255985	0.255985	0.470574	0.255985	1.47791	1.24101	0.255985	0.255985	0.255985	0.255985	0.255985	0.255985	0.255985	0.255985	0.255985	0.255985	1.5508	0.255985	0.291648	0.291648	1.87863	0.291648	0.291648	0.291648	0.291648	0.291648	0.291648	0.291648	0.291648	0.291648	2.01329
AC007401.1	3.98425	3.21089	4.41577	3.71217	3.55581	2.50659	2.83053	3.80964	1.25907	4.64588	5.46743	4.91616	1.25907	3.50808	1.25907	2.57306	3.807	2.73077	3.74729	2.94486	1.25907	3.13014	4.29867	3.92228	3.57228	3.44453	3.02144	3.80432	3.80925	3.87907	2.21983	1.25907	3.97165	3.08292	4.44773	3.09415	3.03781	3.19917	4.0148	3.94441	1.88355	2.93737	3.37972	3.79075	3.72946	4.12939	3.69044	2.72728
AC007401.2	2.55691	0.927014	2.07944	2.6893	2.10727	1.33896	0.927014	1.83016	0.927014	2.76279	3.56476	3.11289	0.927014	0.927014	0.927014	0.927014	2.26712	0.927014	3.57946	1.19052	0.927014	0.927014	2.28961	0.927014	0.927014	2.1241	0.927014	0.927014	2.18668	0.927014	0.927014	2.50176	0.927014	2.21383	2.32417	2.26674	0.638886	1.33927	1.16556	1.97024	0.532675	2.30377	-0.635008	1.15433	2.77753	2.09777	2.84923	2.15678
AC007405.2	3.50364	4.73603	1.5382	3.20289	3.50701	3.5023	4.19316	3.98001	2.68769	3.5023	0.491163	3.89272	0.491163	3.16193	5.4599	4.08396	2.748	1.67255	6.18545	3.5023	5.50783	3.46803	3.09328	4.79725	5.91053	3.53994	4.51429	5.67971	5.4556	4.5805	4.54347	5.02977	4.29653	5.56969	5.02132	2.91935	3.41098	2.63605	3.82328	4.45956	-0.443051	5.74788	5.82362	4.19471	3.67021	4.15524	4.22195	5.16939
AC007405.4	3.32673	2.78864	2.76398	3.75516	3.33012	2.23334	2.57001	3.28059	2.87958	4.17422	4.16172	4.07768	0.404451	3.71737	4.0521	3.15233	2.49489	2.10523	2.70362	2.75768	4.13887	2.77823	3.02443	0.404451	3.3909	1.54149	2.44114	2.8494	3.48438	2.52569	3.30776	2.44281	3.53926	5.06191	4.3698	3.30877	3.56294	2.79659	2.36997	4.20881	1.43264	4.17349	5.44656	3.29348	2.09382	2.98197	2.58655	3.51546
AC007405.6	2.61531	4.25001	4.32487	4.47658	4.42265	2.28244	3.42319	3.55376	3.38683	5.97617	0.766716	5.21672	0.766716	2.86052	4.67431	4.56816	2.03332	4.03042	3.05456	4.13772	5.1717	3.86352	4.94668	4.98383	5.1327	4.13404	2.46171	5.92416	5.08673	2.8775	5.02948	5.61024	4.14671	6.53603	5.74951	2.68937	2.84165	2.69783	3.61802	5.47927	0.96329	4.99332	4.46012	4.90741	4.0917	4.89984	3.91853	6.33697
AC007405.8	2.0087	1.77737	1.6077	0.674536	2.01064	1.47674	0.674536	2.10081	0.674536	2.50319	0.674536	0.674536	0.674536	2.20255	0.674536	0.674536	0.674536	0.674536	2.7031	0.653585	0.674536	0.674536	0.674536	0.674536	2.12446	2.0297	0.674536	2.63656	0.674536	1.70235	1.99785	3.10394	0.674536	2.95533	0.674536	-0.0763666	2.17751	-0.0763666	1.90623	2.10833	-0.0763666	2.02006	2.64368	-0.0763666	2.52487	1.29822	0.899391	1.5238
AC007421.1	0.959533	0.959533	0.959533	0.959533	0.959533	1.37446	0.959533	0.959533	0.959533	0.832616	0.959533	0.959533	0.959533	0.959533	0.959533	0.959533	0.959533	0.959533	0.959533	1.6012	0.959533	0.959533	0.959533	0.959533	0.959533	0.959533	0.959533	0.959533	0.959533	0.959533	0.959533	0.959533	0.959533	0.959533	0.959533	1.07801	1.4275	0.815291	1.23711	1.05737	1.31608	1.09594	0.78782	1.65325	0.882302	1.58034	1.54712	0.893494
AC007422.1	0.816563	0.816563	0.816563	0.816563	0.816563	0.273346	0.816563	0.816563	0.816563	2.0422	0.816563	0.816563	0.816563	0.816563	0.816563	0.816563	0.816563	0.816563	0.816563	0.273346	0.816563	0.816563	0.816563	0.816563	0.816563	0.816563	0.816563	0.816563	0.816563	0.816563	0.816563	0.816563	0.816563	0.816563	0.816563	-0.157556	-0.157556	-0.157556	0.95375	0.985603	-0.157556	-0.157556	1.43727	0.946532	-0.157556	1.76084	0.651879	1.41675
AC007461.1	1.2321	1.66376	1.43704	1.32652	0.121601	2.16721	1.43437	0.121601	1.22306	0.658746	2.60706	0.121601	0.121601	2.20902	2.93822	1.93051	0.121601	0.121601	1.81009	0.658746	0.121601	0.121601	0.121601	0.121601	0.121601	1.99137	2.62269	1.7547	2.08124	2.09085	1.64541	3.05405	0.121601	1.50911	1.43809	0.542996	2.42525	0.542996	0.542996	1.76192	0.542996	0.542996	0.542996	3.27951	1.95398	0.542996	2.74908	0.542996
AC007461.2	0.979576	0.979576	0.979576	0.979576	0.979576	0.26609	0.979576	0.979576	0.979576	1.26831	0.979576	0.979576	0.979576	0.979576	0.979576	0.979576	0.979576	0.979576	0.979576	1.49682	0.979576	0.979576	0.979576	0.979576	0.979576	0.979576	0.979576	0.979576	0.979576	0.979576	0.979576	0.979576	0.979576	0.979576	0.979576	0.868009	-0.265872	2.50158	1.19569	1.37662	-0.265872	0.573468	1.11199	1.32625	1.01229	1.37292	1.66072	0.682549
AC007464.1	0.424243	0.424243	0.424243	1.92986	0.424243	0.627332	0.424243	1.90768	0.424243	0.627332	0.424243	0.424243	0.424243	0.424243	3.08128	1.78424	0.424243	0.424243	0.424243	0.627332	0.424243	0.424243	0.424243	0.424243	0.424243	0.424243	0.424243	0.424243	0.424243	0.424243	0.424243	0.424243	0.424243	1.31595	0.424243	1.83206	0.0593376	1.44341	0.0593376	0.0593376	1.03402	0.0593376	0.0593376	0.0593376	0.0593376	1.34917	0.974935	1.16109
AC007486.1	0.672135	0.672135	0.672135	0.672135	0.672135	0.357784	0.672135	0.672135	0.672135	0.357784	0.672135	0.672135	0.672135	0.672135	0.672135	0.672135	0.672135	0.672135	0.672135	1.29458	0.672135	0.672135	0.672135	0.672135	0.672135	0.672135	0.672135	0.672135	0.672135	0.672135	0.672135	0.672135	0.672135	0.672135	0.672135	1.08671	1.43601	1.54729	-0.0407384	0.764271	-0.0407384	-0.0407384	-0.0407384	1.40379	-0.0407384	0.762137	1.03819	-0.0407384
AC007528.1	1.03881	1.03881	1.03881	1.03881	1.03881	1.91413	1.03881	1.03881	1.03881	0.566552	1.03881	1.03881	1.03881	1.03881	1.03881	1.03881	1.03881	1.03881	1.03881	0.566552	1.03881	1.03881	1.03881	1.03881	1.03881	1.03881	1.03881	1.03881	1.03881	1.03881	1.03881	1.03881	1.03881	1.03881	1.03881	0.470246	0.89597	1.5187	0.939692	-0.35726	0.483824	1.0197	0.486995	2.18208	3.05506	1.40787	1.25205	0.59347
AC007551.1	0.69711	0.69711	0.69711	0.69711	0.69711	0.654379	0.69711	0.69711	0.69711	0.654379	0.69711	0.69711	0.69711	0.69711	0.69711	0.69711	0.69711	0.69711	0.69711	0.654379	0.69711	0.69711	0.69711	0.69711	0.69711	0.69711	0.69711	0.69711	0.69711	0.69711	0.69711	0.69711	0.69711	0.69711	0.69711	1.02488	-0.080902	0.767359	1.18084	-0.080902	1.57004	-0.080902	0.740431	1.17297	0.833045	0.706542	0.687741	1.74726
AC007551.3	2.47414	3.03589	3.68813	5.92	3.11358	2.45684	3.61481	3.78382	3.48997	3.57903	4.3266	3.29998	1.50794	2.61453	1.50794	3.99005	3.54439	1.50794	3.68249	4.24258	3.52306	2.88311	4.33289	1.50794	1.50794	3.94961	3.49388	3.61824	3.92506	2.25228	4.11547	3.26731	3.04211	3.40237	4.77458	3.38996	2.73369	3.01188	2.99001	3.43441	2.86633	2.16027	2.17346	4.37449	3.85224	4.25303	3.85061	3.08821
AC007556.3	1.80313	0.568231	0.568231	0.568231	2.27847	2.52798	0.568231	1.51457	0.568231	0.698741	0.568231	0.568231	0.568231	5.13538	0.568231	3.44422	1.97243	0.568231	0.568231	0.698741	0.568231	0.568231	1.99599	0.568231	0.568231	1.82257	1.93292	0.568231	0.568231	1.89519	2.26274	0.568231	3.67134	3.16452	0.568231	0.89226	-0.185543	-0.185543	0.840578	2.59954	3.01922	-0.185543	-0.185543	1.49317	3.76683	1.95413	2.06794	-0.185543
AC007560.1	0.864626	0.864626	0.864626	0.864626	0.864626	0.736388	0.864626	0.864626	0.864626	1.30507	0.864626	0.864626	0.864626	0.864626	0.864626	0.864626	0.864626	0.864626	0.864626	1.08446	0.864626	0.864626	0.864626	0.864626	0.864626	0.864626	0.864626	0.864626	0.864626	0.864626	0.864626	0.864626	0.864626	0.864626	0.864626	1.07654	1.19086	0.816975	0.734501	0.757786	1.09388	0.787018	0.789833	1.52697	1.45288	1.26551	-0.0380188	1.2325
AC007566.10	3.05913	2.70047	2.5434	4.94386	3.06205	2.2899	3.01048	3.55402	4.66255	4.1118	4.25568	2.82343	0.701361	3.34267	0.701361	4.80828	4.81243	2.6252	3.80591	4.21648	3.84711	3.2721	3.73424	3.89018	2.846	3.61279	4.19278	3.19026	3.93347	3.79614	4.08291	2.98817	3.36233	3.4453	6.88784	3.84908	4.0704	5.10754	3.70765	3.09733	2.36243	1.45928	3.73741	2.57057	4.4544	3.61684	3.6345	5.63656
AC007620.3	4.10542	4.29353	4.33992	4.65067	3.9697	6.29243	2.5973	4.40529	3.02761	3.40513	6.05908	4.84346	-0.412851	4.90997	4.65743	4.51344	5.62788	4.94343	3.08912	2.40085	2.83236	2.59278	4.82055	3.62463	3.53289	3.32011	3.98094	4.32783	1.88071	4.05519	3.44412	4.2351	2.05782	3.47419	4.84786	2.50597	3.10291	5.1884	6.464	4.99146	3.45482	4.88157	4.53144	4.92411	5.09753	2.09044	2.57388	1.63376
AC007679.3	0.613808	0.613808	0.613808	0.613808	0.613808	0.669267	0.613808	0.613808	0.613808	0.669267	0.613808	0.613808	0.613808	1.96975	0.613808	0.613808	0.613808	2.4325	0.613808	0.669267	0.613808	0.613808	0.613808	0.613808	0.613808	0.613808	0.613808	0.613808	0.613808	0.613808	0.613808	0.613808	0.613808	0.613808	0.613808	0.786969	0.882638	-0.0918492	1.28553	0.770047	-0.0918492	-0.0918492	0.804757	1.45476	1.52287	0.767762	0.747238	-0.0918492
AC007679.4	0.849129	0.849129	0.849129	0.849129	0.849129	0.790961	0.849129	0.849129	0.849129	0.790961	0.849129	0.849129	0.849129	0.849129	0.849129	0.849129	0.849129	0.849129	0.849129	0.790961	0.849129	0.849129	0.849129	0.849129	0.849129	0.849129	0.849129	0.849129	0.849129	0.849129	0.849129	0.849129	0.849129	0.849129	0.849129	-0.209181	0.683163	1.81915	-0.209181	-0.209181	1.29976	1.30023	1.44639	1.81355	1.4509	1.38841	0.848621	0.715393
AC007682.1	1.92509	1.22192	1.41732	0.11319	0.11319	0.788585	0.11319	1.3585	0.11319	0.788585	0.11319	0.965707	0.11319	2.15679	0.11319	0.11319	1.61969	1.57707	1.17706	0.788585	1.60262	1.10598	1.22716	0.11319	0.11319	1.73545	0.11319	1.14051	0.11319	0.855448	0.11319	0.11319	1.64306	1.56259	2.21934	0.704483	0.704483	0.704483	0.704483	0.704483	0.704483	0.704483	0.704483	2.96857	0.704483	0.704483	0.704483	0.704483
AC007690.1	0.625428	3.2749	2.68781	2.3983	0.625428	1.24989	2.91907	3.11096	0.625428	1.24989	3.27903	2.62122	0.625428	4.26065	0.625428	3.2204	4.51678	4.32994	1.93457	4.39484	3.09817	0.625428	4.15954	0.625428	0.625428	1.82971	3.29571	3.21498	3.88752	2.72789	1.80141	0.625428	0.625428	4.30164	4.01227	-0.521928	3.12782	4.35231	0.634222	1.11559	3.84223	4.42121	4.71265	2.53045	2.56909	2.36677	1.83976	0.873287
AC007731.1	1.09442	1.49064	1.60224	1.18109	1.76902	1.14287	0.0751107	1.39257	1.47379	1.14287	2.35649	2.11775	0.0751107	3.03384	0.0751107	1.07412	0.0751107	0.0751107	0.0751107	1.14287	2.201	1.52588	1.69429	1.30018	0.0751107	1.11047	0.0751107	2.10491	1.57759	2.00666	1.08613	0.0751107	2.63648	2.46425	2.05207	2.10255	0.668889	0.668889	0.668889	0.668889	0.668889	0.668889	0.668889	0.668889	2.2965	2.07122	0.668889	0.668889
AC007743.1	7.93539	7.21506	6.78995	7.53311	6.8558	6.08305	7.66401	6.51965	7.60763	6.0981	9.69792	8.37266	8.81829	9.43423	6.7531	7.44086	9.18465	8.47372	7.18133	9.34376	6.78942	7.57875	9.45833	7.16398	7.32256	6.04817	7.37165	7.90078	6.89503	7.17169	7.06037	6.59629	8.32559	7.36579	7.98187	7.51827	5.53419	6.9499	9.35659	9.5203	7.37339	8.57954	7.1714	5.53419	8.53102	6.49362	7.92509	7.76165
AC007750.5	2.17675	0.514049	0.514049	0.514049	0.514049	0.589181	0.514049	0.514049	0.514049	0.589181	0.514049	0.514049	0.514049	0.514049	0.514049	0.514049	2.40469	0.514049	0.514049	0.589181	0.514049	0.514049	0.514049	0.514049	0.514049	0.514049	0.514049	0.514049	0.514049	0.514049	0.514049	0.514049	0.514049	0.514049	0.514049	1.21261	0.98062	0.93227	0.00884373	0.00884373	0.00884373	1.80662	1.47163	0.00884373	0.00884373	0.866064	0.00884373	1.01572
AC007773.1	0.78477	0.78477	0.78477	0.78477	0.78477	0.733205	0.78477	0.78477	0.78477	0.733205	0.78477	0.78477	0.78477	0.78477	0.78477	0.78477	0.78477	0.78477	0.78477	0.733205	0.78477	0.78477	0.78477	0.78477	0.78477	0.78477	0.78477	0.78477	0.78477	0.78477	0.78477	0.78477	0.78477	0.78477	0.78477	0.952702	0.739835	-0.15184	-0.15184	0.636812	0.665491	0.665782	0.973891	1.26333	1.32566	1.30618	1.41202	-0.15184
AC007773.2	3.36231	4.14966	3.79224	4.17921	2.38299	3.59906	4.90836	3.97449	4.09637	4.29026	3.18706	5.0497	5.93277	3.94652	2.74189	2.49946	5.223	3.88078	4.65792	3.55776	4.51001	3.69111	3.38628	2.9909	4.18382	2.41448	3.7206	4.00097	4.41599	3.76768	2.67458	3.08009	3.93109	4.2969	5.71458	4.48232	1.17625	4.13175	5.0574	3.41386	3.28494	2.31971	4.36218	4.19095	4.41346	4.64354	4.12182	4.44143
AC007787.2	0.900599	0.900599	0.900599	0.900599	0.900599	0.837224	0.900599	0.900599	0.900599	0.837224	0.900599	0.900599	0.900599	0.900599	0.900599	0.900599	0.900599	0.900599	0.900599	0.837224	0.900599	0.900599	0.900599	0.900599	0.900599	0.900599	0.900599	0.900599	0.900599	0.900599	0.900599	0.900599	0.900599	0.900599	0.900599	-0.251582	0.640449	0.909506	-0.251582	1.46815	1.0866	0.870969	1.40341	1.77044	0.994003	1.82301	1.53367	-0.251582
AC007790.4	4.7743	4.46015	4.30075	3.58378	2.6378	3.86691	4.29536	3.47203	3.21376	2.14716	2.36573	2.38411	0.0244907	2.24322	2.02748	3.81078	3.90697	4.90479	4.84863	3.69584	3.67089	3.93752	4.01229	2.90055	2.81524	3.8497	4.26348	3.21153	4.12958	3.48461	4.6464	4.39721	4.12789	3.0652	4.07764	3.86597	2.17353	4.17359	2.82307	2.51298	2.57887	3.25995	4.72488	5.02568	4.53889	4.60312	3.90917	2.82093
AC007842.1	0.563022	0.563022	0.563022	0.563022	0.563022	0.533854	0.563022	0.563022	0.563022	0.533854	0.563022	0.563022	0.563022	0.563022	0.563022	0.563022	0.563022	0.563022	0.563022	0.533854	0.563022	0.563022	0.563022	0.563022	0.563022	0.563022	0.563022	0.563022	0.563022	0.563022	0.563022	0.563022	0.563022	0.563022	0.563022	1.13796	0.031667	0.880317	0.798455	0.031667	0.031667	0.031667	1.54682	1.08059	0.946032	0.819472	0.031667	0.031667
AC007875.2	0.397076	0.397076	0.397076	0.397076	0.397076	0.189187	0.397076	0.397076	1.96428	0.189187	0.397076	0.397076	0.397076	2.20673	0.397076	0.397076	0.397076	0.397076	0.397076	1.64712	0.397076	0.397076	1.70954	0.397076	0.397076	0.397076	0.397076	2.08182	0.397076	0.397076	0.397076	0.397076	0.397076	1.41244	0.397076	0.146202	0.146202	1.7807	0.146202	0.146202	0.146202	0.146202	0.146202	1.04554	0.146202	1.07653	1.64081	2.12832
AC007875.3	0.225184	0.225184	1.08814	0.225184	0.225184	1.08004	0.225184	1.17067	2.25729	1.08004	0.225184	1.31686	0.225184	2.54434	0.225184	2.23491	2.15431	0.225184	2.46826	1.08004	2.13244	1.49648	2.18505	0.225184	0.225184	0.225184	2.10261	2.39753	0.225184	1.17567	1.91816	0.225184	2.18423	1.57232	2.61812	0.256992	0.256992	1.36731	1.26021	1.29045	0.256992	2.01042	0.256992	1.89823	0.256992	0.256992	2.92524	3.09379
AC007879.1	0.767569	0.767569	0.767569	0.767569	0.767569	1.50485	0.767569	0.767569	0.767569	0.445566	0.767569	0.767569	0.767569	0.767569	0.767569	0.767569	0.767569	0.767569	0.767569	0.445566	0.767569	0.767569	0.767569	0.767569	0.767569	0.767569	0.767569	0.767569	0.767569	0.767569	0.767569	0.767569	0.767569	0.767569	0.767569	-0.199638	-0.199638	0.765945	1.00162	1.03605	1.07866	0.732113	0.735292	1.22765	1.4841	0.696716	0.675315	1.23522
AC007879.2	2.02287	3.26247	2.65082	3.24487	3.84667	3.41606	2.64769	3.12364	3.50753	3.38746	3.26596	3.58568	1.01888	3.81068	1.01888	3.97417	1.01888	1.01888	3.08098	1.76597	1.01888	3.14789	4.1694	2.22553	3.05222	3.77921	2.54663	3.52557	2.79057	2.9214	2.89315	1.01888	1.01888	2.82555	3.74937	1.54312	2.77466	3.56499	4.21957	1.76815	2.67344	3.33812	3.11296	3.39969	3.59311	3.21103	1.42576	1.91852
AC007879.3	0.621325	1.79043	1.61057	0.621325	2.58006	1.79185	0.621325	2.1333	0.621325	0.473674	0.621325	2.35978	0.621325	0.621325	0.621325	2.00749	0.621325	0.621325	0.621325	0.473674	0.621325	0.621325	0.621325	0.621325	0.621325	0.621325	0.621325	0.621325	0.621325	0.621325	0.621325	0.621325	0.621325	1.53018	0.621325	0.820006	1.83172	1.74555	1.12783	1.16504	1.47697	1.8611	1.21602	1.1194	-0.170211	-0.170211	1.13139	-0.170211
AC007879.4	0.655017	0.655017	0.655017	0.655017	0.655017	0.817108	2.52247	0.655017	0.655017	0.817108	0.655017	0.655017	0.655017	0.655017	0.655017	0.655017	0.655017	0.655017	0.655017	0.817108	3.05574	0.655017	1.61115	0.655017	0.655017	1.82423	0.655017	0.655017	0.655017	0.655017	0.655017	0.655017	0.655017	1.39471	0.655017	-0.381418	1.34635	1.26518	-0.381418	0.737455	0.778142	0.778555	0.782513	1.39547	0.913759	0.734488	1.11818	1.40489
AC007879.5	2.42623	3.91022	3.34681	3.30536	2.72009	4.30083	2.21456	2.68571	4.70879	1.65617	0.968662	4.0647	0.968662	4.61419	4.07587	4.2317	2.93681	2.88338	4.52231	3.22914	3.55613	3.78613	4.75233	2.70547	4.99665	3.63202	2.5724	3.27057	2.52216	3.08187	2.41484	0.968662	3.61701	2.77038	3.83496	2.73396	3.70252	3.60204	4.95836	1.87455	1.59283	3.4817	3.63036	4.14872	4.4124	3.73239	3.53387	2.5223
AC007879.7	4.38032	5.93209	1.83461	0.807946	3.14851	3.25083	3.31185	3.69711	0.807946	1.33753	3.87086	2.91193	4.93049	2.01042	0.807946	1.83696	2.00181	0.807946	3.17093	1.33753	2.43098	0.807946	0.807946	0.807946	0.807946	1.8744	0.807946	1.92743	0.807946	2.1718	0.807946	0.807946	0.807946	5.30763	0.807946	2.35927	1.81356	0.48816	2.23369	0.388285	6.71961	2.40251	2.25004	1.45504	1.56116	2.91155	2.38287	1.89883
AC007880.1	0.369932	0.369932	0.369932	1.77747	0.369932	0.20622	0.369932	0.369932	1.65661	1.62605	0.369932	0.369932	0.369932	0.369932	2.85388	0.369932	0.369932	0.369932	0.369932	0.20622	0.369932	0.369932	1.44746	0.369932	0.369932	0.369932	1.80351	0.369932	0.369932	0.369932	0.369932	0.369932	0.369932	1.20355	0.369932	0.164409	0.164409	1.74354	0.164409	1.23744	1.69062	0.164409	0.164409	0.164409	0.164409	1.2346	0.164409	1.42143
AC007881.1	0.698119	0.698119	0.698119	0.698119	0.698119	0.391065	0.698119	0.698119	0.698119	0.391065	0.698119	0.698119	0.698119	0.698119	0.698119	0.698119	0.698119	0.698119	0.698119	1.29581	0.698119	0.698119	0.698119	0.698119	0.698119	0.698119	0.698119	0.698119	0.698119	0.698119	0.698119	0.698119	0.698119	0.698119	0.698119	-0.0658634	1.18212	0.802424	1.01435	1.04531	-0.0658634	1.30534	1.08774	-0.0658634	-0.0658634	1.25793	1.01731	-0.0658634
AC007899.3	1.41341	1.41341	1.41341	1.41341	1.41341	2.10807	1.41341	1.41341	1.41341	1.35982	1.41341	1.41341	1.41341	1.41341	3.38433	1.41341	1.41341	1.41341	1.41341	1.62532	1.41341	2.47402	1.41341	2.6505	1.41341	2.45892	1.41341	1.41341	1.41341	1.41341	1.41341	1.41341	1.41341	2.33971	2.63365	1.37762	2.55151	1.20026	1.37876	1.80885	2.19993	0.917133	1.69733	1.98643	2.13064	2.32674	1.25202	2.38404
AC007919.1	0.711016	0.711016	0.711016	0.711016	0.711016	0.666935	0.711016	0.711016	0.711016	0.666935	0.711016	0.711016	0.711016	0.711016	0.711016	0.711016	0.711016	0.711016	0.711016	0.666935	0.711016	0.711016	0.711016	0.711016	0.711016	0.711016	0.711016	0.711016	0.711016	0.711016	0.711016	0.711016	0.711016	0.711016	0.711016	-0.0906859	-0.0906859	1.0706	0.964029	0.99426	1.03167	1.24815	0.730191	1.46112	0.822753	0.991525	0.67753	-0.0906859
AC007919.18	1.01289	1.01289	1.01289	1.01289	1.01289	0.983633	1.01289	2.60811	1.01289	0.983633	1.01289	1.01289	1.01289	1.01289	1.01289	1.01289	1.01289	1.01289	1.01289	0.983633	1.01289	1.01289	1.01289	1.01289	1.01289	1.01289	1.01289	1.01289	1.01289	1.01289	1.01289	1.01289	1.01289	1.01289	1.01289	0.957637	1.42162	1.02271	-0.385136	0.934103	1.52653	2.05137	1.86824	1.67401	1.45708	1.10025	0.397053	1.13617
AC007919.19	1.55029	1.55029	1.55029	1.55029	1.55029	1.25615	1.55029	1.55029	1.55029	2.63228	1.55029	1.55029	1.55029	1.55029	1.55029	1.55029	1.55029	1.55029	1.55029	1.52848	1.55029	1.55029	1.55029	1.55029	1.55029	1.55029	1.55029	1.55029	1.55029	1.55029	1.55029	1.55029	1.55029	1.55029	1.55029	1.06622	0.631036	2.05725	1.4976	1.03791	0.528707	1.75394	1.43915	2.0507	2.19523	2.55003	2.39014	1.11864
AC007919.2	1.40605	1.40605	1.40605	1.40605	1.40605	1.56964	1.40605	1.40605	1.40605	0.689914	1.40605	1.40605	1.40605	1.40605	1.40605	1.40605	1.40605	1.40605	1.40605	2.13856	1.40605	1.40605	1.40605	1.40605	1.40605	1.40605	1.40605	1.40605	1.40605	1.40605	1.40605	1.40605	1.40605	1.40605	1.40605	0.439945	1.1983	1.83063	1.64387	0.655794	1.19464	1.42295	1.20082	1.3932	1.50817	2.31295	2.30323	1.83461
AC007950.1	0.329792	0.329792	0.329792	1.65239	0.329792	0.223827	0.329792	0.329792	0.329792	0.223827	0.329792	0.329792	0.329792	0.329792	0.329792	0.329792	0.329792	0.329792	0.329792	1.40546	0.329792	2.40954	1.73913	0.329792	0.329792	1.56794	0.329792	0.329792	1.63266	0.329792	1.53884	0.329792	0.329792	0.329792	0.329792	1.34628	0.2168	0.2168	0.2168	0.2168	0.2168	0.2168	0.2168	1.2848	1.49908	0.2168	0.2168	1.98533
AC007952.4	0.228756	0.989252	1.12839	1.227	0.228756	0.43498	0.228756	1.58512	0.228756	0.43498	0.228756	1.04281	0.228756	0.228756	0.228756	0.228756	1.66728	0.228756	0.228756	0.43498	0.228756	0.228756	0.228756	0.228756	0.228756	0.228756	0.228756	0.228756	0.228756	0.937522	0.228756	0.228756	0.228756	0.819965	0.228756	0.44839	0.44839	0.44839	0.44839	0.44839	0.44839	0.44839	0.44839	0.44839	0.44839	0.44839	0.44839	0.44839
AC007952.5	4.05696	3.07986	3.94128	3.85973	3.68453	3.33415	3.91035	1.41761	2.55712	1.81769	4.93891	3.82877	5.07594	4.39811	3.54469	2.10583	5.60982	2.21495	5.05631	4.03617	2.88891	4.28566	2.83172	2.21484	3.73006	3.89939	2.21891	2.61498	3.87772	1.26153	4.12516	3.51421	-0.736157	2.89396	3.76153	4.29874	1.54583	2.69425	5.01941	1.54583	3.35884	1.54583	1.54583	3.64791	1.54583	4.35655	3.25853	5.51936
AC007952.6	3.8252	2.53974	3.17773	3.36267	2.91294	2.33277	2.8052	2.14088	1.76466	2.33277	3.01753	1.9571	-0.450063	2.77083	4.00476	2.46505	4.11561	2.40375	3.80892	2.33277	3.3625	3.87436	2.12545	1.82684	2.54096	3.60778	0.590441	3.00517	3.57807	1.53267	3.19177	3.54086	2.18665	1.94667	2.55931	2.34481	2.34481	2.34481	2.34481	2.34481	2.34481	2.34481	2.34481	2.34481	2.34481	4.23014	2.34481	2.34481
AC007956.1	0.155837	0.155837	1.05541	1.15401	0.155837	0.657189	0.155837	0.155837	2.043	0.657189	0.155837	2.231	0.155837	1.42751	0.155837	0.155837	2.43688	0.155837	0.155837	0.657189	0.155837	0.155837	0.155837	0.155837	0.155837	2.48064	1.82963	0.155837	1.51186	1.51878	0.155837	0.155837	0.155837	0.155837	2.35501	0.692007	0.692007	0.692007	0.692007	0.692007	0.692007	0.692007	0.692007	0.692007	0.692007	0.692007	0.692007	0.692007
AC007966.1	0.479581	1.64854	0.479581	0.479581	0.479581	0.870552	0.479581	0.479581	0.479581	0.870552	0.479581	0.479581	0.479581	1.64285	0.479581	0.479581	0.479581	0.479581	0.479581	0.870552	0.479581	0.479581	2.45246	0.479581	3.3436	0.479581	2.63147	2.55924	2.56406	0.479581	1.88223	0.479581	0.479581	0.479581	0.479581	1.71341	-0.0382975	2.10987	1.44685	-0.0382975	0.924835	-0.0382975	3.51532	0.857701	2.37363	0.888576	0.866446	-0.0382975
AC007969.4	0.592547	0.592547	0.592547	0.592547	0.592547	0.205065	0.592547	0.592547	0.592547	0.205065	0.592547	0.592547	0.592547	0.592547	0.592547	0.592547	0.592547	0.592547	0.592547	1.54006	0.592547	0.592547	0.592547	0.592547	0.592547	0.592547	0.592547	0.592547	0.592547	0.592547	0.592547	0.592547	0.592547	0.592547	0.592547	0.0323	0.0323	0.0323	1.16126	0.876943	0.0323	0.90797	0.910958	0.846643	0.0323	0.874704	1.16435	0.0323
AC007969.5	4.46686	4.51244	4.60862	3.3061	3.80489	5.25629	6.16234	4.39703	2.83356	3.85555	4.58457	3.18618	7.24703	6.70689	6.73679	3.12451	4.25949	4.01916	5.18173	3.50282	4.06078	3.46759	3.7022	3.50393	2.51011	3.18663	3.00299	4.10798	3.94751	2.49627	3.7843	3.72582	3.70127	1.27851	3.4765	3.65727	3.64758	3.92066	3.28256	3.63715	3.93557	3.63584	3.00569	3.60124	7.23798	3.56612	3.71326	7.59477
AC007970.1	2.34725	1.25214	2.89282	2.44036	1.25214	2.10485	1.25214	2.09135	1.25214	2.44303	4.44686	2.59821	1.25214	2.50637	1.25214	2.73768	3.56029	2.91599	1.25214	2.37144	1.25214	2.38055	2.51827	3.40261	1.25214	1.25214	1.25214	2.4198	1.25214	2.87457	2.33834	1.25214	3.5933	1.95586	3.03354	2.00711	2.14032	2.9059	2.18826	1.57112	1.30413	0.497715	3.55616	3.49109	1.74265	2.70984	2.82702	1.06571
AC008040.1	2.80289	1.53059	0.472722	4.35344	2.70239	2.32719	3.12634	1.07085	1.73478	2.32719	-0.425212	3.07272	-0.425212	3.15624	2.56704	3.13616	1.0106	3.07104	2.67107	2.32719	2.63822	3.67183	3.63968	3.05132	2.32677	3.75851	3.37408	3.55924	4.45231	2.61224	3.87241	3.29804	3.99509	3.49929	2.67942	2.55744	2.55744	2.55744	2.55744	2.55744	2.55744	2.55744	2.55744	2.55744	2.55744	2.55744	2.55744	2.55744
AC008063.2	2.2947	0.409496	0.409496	3.16629	0.409496	2.17932	2.62097	0.409496	0.409496	-0.170624	0.409496	1.61563	0.409496	0.409496	0.409496	0.409496	2.54088	0.409496	0.409496	0.945183	0.409496	0.409496	0.409496	0.409496	1.89091	0.409496	0.409496	0.409496	0.409496	0.409496	0.409496	0.409496	0.409496	0.409496	0.409496	0.216379	0.216379	0.216379	1.64255	1.28339	0.216379	1.32259	0.216379	1.24511	3.4481	0.216379	0.216379	0.216379
AC008063.3	2.32515	1.33543	0.353251	2.12998	1.54318	0.778834	2.2809	0.353251	0.353251	0.778834	0.353251	0.353251	0.353251	2.41753	0.353251	0.353251	0.353251	0.353251	0.353251	0.778834	0.353251	0.353251	0.353251	0.353251	0.353251	0.353251	1.66632	1.62017	0.353251	0.353251	1.53178	0.353251	0.353251	2.49141	0.353251	1.62053	0.113485	1.26956	0.113485	0.113485	1.64397	1.93916	1.23286	0.113485	2.12939	1.87604	0.113485	0.113485
AC008065.1	0.515151	0.515151	0.515151	0.515151	2.39093	0.956343	0.515151	2.26575	0.515151	0.640472	0.515151	2.17998	0.515151	0.515151	0.515151	2.35247	0.515151	0.515151	0.515151	1.3934	0.515151	2.44288	0.515151	0.515151	0.515151	0.515151	0.515151	0.515151	0.515151	0.515151	0.515151	0.515151	0.515151	1.38552	0.515151	0.164565	0.164565	1.8496	1.09807	0.164565	0.164565	0.164565	1.16493	2.19817	0.164565	1.73973	1.70538	0.164565
AC008070.1	0.747962	0.747962	0.747962	0.747962	0.747962	0.37076	0.747962	0.747962	0.747962	0.37076	0.747962	0.747962	0.747962	2.45343	0.747962	0.747962	0.747962	0.747962	0.747962	1.7763	0.747962	0.747962	0.747962	0.747962	0.747962	0.747962	0.747962	0.747962	0.747962	0.747962	0.747962	0.747962	0.747962	0.747962	0.747962	0.725635	0.822801	0.773557	1.00311	1.03665	-0.166939	-0.166939	1.51219	0.995509	1.67434	1.60502	1.00632	1.23064
AC008072.1	1.8394	2.56306	1.1847	1.31497	0.861184	1.26388	-0.0590154	1.775	1.65633	1.26388	2.62155	1.78233	-0.0590154	1.53734	-0.0590154	2.30149	2.35797	-0.0590154	1.61152	1.26388	2.19686	1.7159	1.90612	1.04532	1.31707	1.23094	1.3392	0.92072	1.56245	1.4452	1.45441	1.16875	2.51416	1.32324	1.72312	1.37243	1.37243	1.37243	1.37243	1.37243	1.37243	1.37243	1.37243	1.37243	1.37243	1.37243	1.37243	1.37243
AC008073.7	1.63931	0.151338	1.60763	1.31873	1.93931	0.701824	0.151338	1.30153	1.2185	0.701824	0.151338	2.30741	0.151338	1.03637	0.151338	1.61084	1.83362	2.35964	1.78724	2.01632	0.151338	1.98702	1.04503	1.44443	0.151338	2.40466	2.10889	1.73358	2.04995	1.30746	1.62769	0.151338	0.151338	1.76986	0.151338	1.83018	0.501001	1.90154	1.76645	0.501001	0.501001	0.501001	0.501001	0.501001	0.501001	2.28881	0.501001	2.02811
AC008073.9	0.477927	1.75882	0.477927	2.15925	0.477927	0.591694	0.477927	0.477927	0.477927	0.591694	0.477927	0.477927	0.477927	0.477927	0.477927	0.477927	0.477927	0.477927	0.477927	0.591694	0.477927	0.477927	0.477927	2.34029	0.477927	0.477927	0.477927	0.477927	0.477927	0.477927	0.477927	0.477927	0.477927	0.477927	0.477927	0.0286031	1.02947	1.33136	1.21181	0.0286031	0.0286031	0.0286031	0.0286031	1.43445	0.0286031	0.911488	1.21506	1.4419
AC008074.3	2.88037	2.88801	1.93121	2.04391	2.65037	2.87794	3.4106	2.26206	1.94596	1.01074	0.903067	3.0101	0.903067	2.10729	0.903067	2.61578	4.05493	0.903067	3.06264	2.54551	0.903067	2.93408	2.36993	2.16676	2.78703	1.97106	2.8161	0.903067	2.02689	3.11722	2.34585	2.30799	0.903067	2.59771	2.14955	2.42986	0.310811	1.22253	2.43106	1.6281	2.31823	2.62281	1.46587	2.41147	2.45905	2.87525	3.18812	2.67854
AC008074.5	0.988817	0.988817	2.45174	0.988817	0.988817	1.59088	0.988817	0.988817	0.988817	1.25814	0.988817	0.988817	0.988817	0.988817	0.988817	0.988817	0.988817	0.988817	0.988817	0.354917	0.988817	0.988817	0.988817	0.988817	0.988817	0.988817	0.988817	0.988817	0.988817	0.988817	0.988817	0.988817	0.988817	0.988817	0.988817	0.842566	0.963087	1.13763	0.48198	2.08759	-0.33243	0.537344	1.86148	1.44173	1.43222	1.21859	1.33118	0.650381
AC008088.4	0.222038	0.222038	1.75161	0.222038	0.222038	1.2343	0.222038	0.222038	1.51328	0.222744	2.32817	0.222038	0.222038	0.996106	0.222038	1.14431	0.222038	0.222038	0.222038	0.222744	0.222038	0.222038	1.31002	1.353	0.222038	0.222038	0.222038	1.22539	0.222038	0.222038	0.222038	0.222038	0.222038	1.06888	0.222038	0.534376	0.534376	0.534376	0.534376	0.534376	0.534376	0.534376	0.534376	0.534376	0.534376	0.534376	0.534376	0.534376
AC008103.5	2.04679	1.36781	1.60513	1.76922	1.36401	1.20414	-0.0242586	1.45358	1.62678	1.20414	2.21931	1.20788	3.91175	1.36141	1.89517	1.33555	2.28901	-0.0242586	1.49989	1.20414	-0.0242586	1.40246	1.13471	1.18051	1.06513	0.993939	1.5011	1.74072	-0.0242586	1.05289	1.35125	1.80106	-0.0242586	1.4837	1.91994	0.93334	0.93334	0.93334	0.93334	0.93334	0.93334	0.93334	0.93334	2.35384	0.93334	0.93334	2.3677	0.93334
AC008132.12	0.585661	0.585661	0.585661	0.585661	0.585661	0.613377	0.585661	0.585661	0.585661	0.613377	0.585661	0.585661	0.585661	2.68432	0.585661	0.585661	0.585661	0.585661	0.585661	0.613377	0.585661	0.585661	0.585661	0.585661	0.585661	0.585661	0.585661	0.585661	0.585661	0.585661	0.585661	0.585661	0.585661	0.585661	0.585661	1.12951	-0.0357335	-0.0357335	1.46625	-0.0357335	0.826518	-0.0357335	-0.0357335	0.766415	1.27778	1.32708	0.774244	0.938923
AC008132.14	0.242983	0.242983	0.242983	0.242983	1.772	0.396419	0.242983	0.242983	0.242983	0.396419	0.242983	0.242983	0.242983	0.242983	0.242983	0.242983	0.242983	0.242983	0.242983	0.396419	0.242983	0.242983	0.242983	0.242983	0.242983	0.242983	0.242983	0.242983	0.242983	0.242983	0.242983	1.91839	0.242983	1.62709	1.33374	0.404798	0.404798	0.404798	0.404798	0.404798	0.404798	0.404798	0.404798	0.404798	0.404798	0.404798	0.404798	0.404798
AC008147.2	0.861805	0.861805	0.861805	0.861805	0.861805	1.13302	0.861805	0.861805	0.861805	0.249462	0.861805	0.861805	0.861805	0.861805	0.861805	0.861805	0.861805	0.861805	0.861805	1.34645	0.861805	0.861805	0.861805	0.861805	0.861805	0.861805	0.861805	0.861805	0.861805	0.861805	0.861805	0.861805	0.861805	0.861805	0.861805	1.85378	0.752493	0.706163	1.30813	0.953685	0.992734	-0.178685	0.996919	1.12927	1.36427	0.642722	0.925151	1.1362
AC008155.1	1.23843	1.39171	0.932819	1.32489	1.62983	0.595486	1.42365	0.221615	1.61687	2.64211	2.49741	1.93325	4.21417	2.48462	2.16862	1.60096	2.12047	1.34349	2.07024	0.815615	0.221615	1.66883	0.221615	0.221615	0.221615	0.221615	0.221615	0.221615	0.221615	0.221615	0.221615	0.221615	1.83616	1.86044	0.221615	0.666743	0.666743	0.666743	2.23334	0.666743	0.666743	0.666743	2.34555	0.666743	0.666743	2.27628	0.666743	2.55728
AC008174.3	1.90743	2.7009	0.542697	0.542697	0.542697	0.649521	0.542697	1.58854	0.542697	0.649521	0.542697	0.542697	0.542697	2.4292	0.542697	1.88026	2.09453	0.542697	0.542697	2.30332	0.542697	0.542697	2.12057	2.18292	0.542697	0.542697	2.05086	5.03217	2.00138	0.542697	1.89633	0.542697	0.542697	1.77086	0.542697	1.71474	-0.112462	2.58199	1.4367	-0.112462	-0.112462	-0.112462	2.83425	2.17671	3.36299	1.21701	1.44077	-0.112462
AC008264.4	2.20627	0.863699	1.80275	2.87126	0.863699	1.04067	0.863699	0.863699	2.70594	1.04067	0.863699	0.863699	0.863699	1.96808	0.863699	0.863699	0.863699	0.863699	0.863699	1.04067	0.863699	0.863699	1.97889	0.863699	0.863699	0.863699	0.863699	0.863699	0.863699	0.863699	0.863699	0.863699	0.863699	0.863699	0.863699	0.832765	2.16157	0.519463	1.65593	1.06466	0.853693	1.3245	1.32996	0.76301	1.28701	1.70378	2.13178	1.71161
AC008265.2	0.594439	0.594439	1.6845	2.26136	1.71083	0.599593	1.91226	0.594439	0.594439	0.599593	0.594439	1.96467	4.97157	1.51143	0.594439	0.594439	0.594439	0.594439	0.594439	1.64921	0.594439	0.594439	0.594439	0.594439	0.594439	0.594439	0.594439	0.594439	0.594439	1.45324	0.594439	0.594439	0.594439	0.594439	0.594439	0.912777	-0.302154	-0.302154	-0.302154	0.889383	2.18938	1.97663	0.937368	0.846638	-0.302154	2.28938	0.85785	1.09369
AC008267.1	0.758706	0.758706	0.758706	2.57289	0.758706	1.02293	0.758706	0.758706	1.96208	1.02293	3.47413	3.00896	0.758706	0.758706	0.758706	1.94779	0.758706	0.758706	0.758706	1.02293	0.758706	0.758706	0.758706	0.758706	0.758706	1.99105	0.758706	0.758706	0.758706	0.758706	0.758706	0.758706	0.758706	1.53834	0.758706	0.982375	1.43838	1.352	1.40773	0.561427	-0.489513	1.00578	1.87675	2.46333	1.16966	2.05949	1.88852	0.741629
AC008268.1	0.366507	0.366507	0.366507	0.366507	0.366507	0.194766	0.366507	2.30733	0.366507	1.93436	0.366507	1.53134	0.366507	1.44941	0.366507	0.366507	0.366507	0.366507	0.366507	0.194766	0.366507	0.366507	0.366507	0.366507	0.366507	0.366507	2.36974	0.366507	1.77359	0.366507	0.366507	2.76367	0.366507	1.21247	0.366507	0.168553	2.17186	1.34183	0.168553	0.168553	0.168553	1.30072	0.168553	1.61872	0.168553	0.168553	0.168553	0.168553
AC008268.2	0.428822	0.428822	0.428822	0.428822	1.57641	1.02627	0.428822	0.428822	0.428822	1.02627	0.428822	1.44275	0.428822	0.428822	0.428822	0.428822	0.428822	0.428822	5.57689	1.02627	0.428822	0.428822	5.25346	0.428822	0.428822	1.59278	0.428822	0.428822	1.65362	0.428822	2.31622	0.428822	5.43647	1.46006	0.428822	-0.0369603	-0.0369603	-0.0369603	1.05625	1.0892	1.56482	-0.0369603	3.46355	1.4585	3.37392	-0.0369603	-0.0369603	-0.0369603
AC008269.2	2.43995	0.756535	2.4041	3.65951	2.4423	0.866779	0.756535	3.62372	3.25352	0.866779	3.48088	1.83356	0.756535	2.15063	0.756535	2.7393	4.64456	3.25489	3.25661	3.89271	0.756535	0.756535	0.756535	0.756535	0.756535	0.756535	0.756535	2.05441	0.756535	1.69427	3.61972	0.756535	0.756535	2.0856	0.756535	2.14916	2.54668	5.01818	1.69415	0.493009	0.537666	3.4928	2.81229	1.21524	2.08073	2.24353	2.43562	2.48169
AC008277.1	1.87984	1.87984	1.87984	1.87984	1.87984	1.31496	1.87984	1.87984	1.87984	3.15311	1.87984	1.87984	1.87984	1.87984	1.87984	1.87984	1.87984	1.87984	1.87984	1.88288	1.87984	1.87984	1.87984	1.87984	1.87984	1.87984	1.87984	1.87984	1.87984	1.87984	1.87984	1.87984	1.87984	1.87984	1.87984	2.20754	1.80869	2.83856	1.66097	1.98656	0.2476	1.74285	2.65981	2.53944	2.5782	1.61006	2.42206	0.983341
AC008278.3	1.46892	1.85188	1.04031	1.1537	1.47097	1.17079	0.00582783	1.72939	1.45749	1.17079	0.00582783	1.78666	0.00582783	0.876065	0.00582783	2.46966	1.65998	0.00582783	1.61438	1.17079	1.64123	1.51155	1.68634	0.00582783	1.15554	2.80208	2.1803	1.86854	1.13658	0.820836	2.17604	1.41941	1.68564	1.59728	1.72674	0.757267	0.757267	0.757267	2.00676	0.757267	2.58802	0.757267	0.757267	0.757267	2.24724	2.041	0.757267	2.26512
AC008279.1	4.18728	3.33563	4.09078	3.62371	2.93267	2.94159	4.01889	2.69933	2.43817	2.45349	2.56172	2.28245	-0.404465	2.48636	1.54243	3.36948	3.95749	3.35435	4.09834	3.20353	3.80234	3.81598	2.78615	3.44492	1.41735	2.03483	3.41579	1.81628	2.39304	2.46113	3.82144	4.11942	3.47054	3.56038	2.20447	2.06412	3.66856	4.55068	2.06412	2.06412	3.53479	4.08319	3.54033	3.43228	3.70679	2.06412	2.06412	2.06412
AC008280.1	0.861862	0.861862	0.861862	0.861862	0.861862	0.802431	0.861862	0.861862	0.861862	0.802431	0.861862	0.861862	0.861862	0.861862	0.861862	0.861862	0.861862	0.861862	0.861862	0.802431	0.861862	0.861862	0.861862	0.861862	0.861862	0.861862	0.861862	0.861862	0.861862	0.861862	0.861862	0.861862	0.861862	0.861862	0.861862	1.41054	1.40969	0.94536	0.550975	-0.213319	1.12208	0.602933	0.605718	0.545767	1.44274	0.866467	1.34792	0.709013
AC008281.1	0.958959	0.958959	0.958959	0.958959	0.958959	0.592588	0.958959	0.958959	0.958959	0.592588	0.958959	0.958959	0.958959	0.958959	0.958959	0.958959	0.958959	0.958959	0.958959	1.58778	0.958959	0.958959	0.958959	0.958959	0.958959	0.958959	0.958959	0.958959	0.958959	0.958959	0.958959	0.958959	0.958959	0.958959	0.958959	-0.283544	-0.283544	1.11621	0.491914	1.45768	1.24372	1.38734	1.24874	0.985088	1.67711	1.1933	0.996406	-0.283544
AC008372.1	0.76328	0.76328	0.76328	0.76328	0.76328	0.713864	0.76328	0.76328	0.76328	0.713864	0.76328	0.76328	0.76328	0.76328	0.76328	0.76328	0.76328	0.76328	0.76328	0.713864	0.76328	0.76328	0.76328	0.76328	0.76328	0.76328	0.76328	0.76328	0.76328	0.76328	0.76328	0.76328	0.76328	0.76328	0.76328	-0.1357	-0.1357	1.42114	0.630412	1.68914	-0.1357	0.682493	0.990818	1.28046	1.34283	0.946654	1.12882	1.35863
AC008391.1	0.81873	0.81873	0.81873	0.81873	0.81873	0.414987	0.81873	0.81873	0.81873	0.414987	0.81873	0.81873	0.81873	0.81873	0.81873	0.81873	0.81873	0.81873	0.81873	1.93019	0.81873	0.81873	0.81873	0.81873	0.81873	0.81873	0.81873	0.81873	2.93907	0.81873	0.81873	0.81873	0.81873	0.81873	0.81873	1.4164	1.88055	-0.254061	0.930487	0.964439	-0.254061	0.664729	1.44588	1.73557	1.40625	1.19759	0.608721	0.784135
AC008394.1	3.97947	3.96047	3.31954	3.83382	2.99185	3.56701	3.2602	2.76701	3.73801	3.58507	4.83661	2.97804	-0.830957	4.5047	3.61131	4.03424	4.682	4.80841	4.02212	2.96316	3.80108	3.43616	4.61866	4.01451	4.00618	2.8758	3.82132	4.10427	3.63596	3.66663	3.56825	3.1164	4.4131	4.31635	4.26709	2.74119	4.85932	2.74119	2.74119	2.74119	2.74119	4.16325	2.74119	2.74119	4.90672	2.74119	4.93899	4.34806
AC008427.2	0.760925	0.760925	0.760925	1.96581	1.87301	2.31138	0.760925	0.760925	0.760925	1.38007	3.24632	0.760925	0.760925	0.760925	0.760925	1.84928	0.760925	0.760925	3.04172	0.919882	0.760925	2.65556	0.760925	0.760925	2.42397	0.760925	3.45002	2.97225	0.760925	2.73012	0.760925	0.760925	0.760925	1.76027	0.760925	1.66865	1.01661	1.42791	2.21805	-0.34703	0.902913	-0.34703	1.96643	2.0248	3.41022	0.855856	1.58545	1.06586
AC008440.10	3.9606	2.14508	2.01566	2.40807	3.57258	1.20217	3.90914	1.30383	2.70031	2.39254	1.30383	2.20432	1.30383	2.14099	1.30383	1.30383	1.30383	1.30383	3.7666	3.02738	1.30383	1.30383	3.08749	1.30383	1.30383	4.53745	3.59593	1.30383	1.30383	2.39741	1.30383	1.30383	1.30383	1.30383	3.91518	1.9801	0.604358	2.78047	1.40355	2.04466	0.718993	2.98533	2.76246	2.25357	3.4936	3.35599	2.37759	1.76641
AC008440.5	0.180057	0.180057	0.180057	0.180057	0.180057	0.604785	0.180057	0.885143	1.09265	0.604785	0.180057	0.180057	5.02577	4.59952	3.59986	0.180057	0.180057	1.57798	0.180057	0.604785	0.180057	0.180057	0.180057	0.180057	0.180057	0.180057	0.180057	0.180057	0.180057	0.180057	0.180057	0.180057	0.180057	0.180057	0.180057	0.628639	0.628639	0.628639	0.628639	0.628639	0.628639	0.628639	0.628639	0.628639	0.628639	0.628639	0.628639	0.628639
AC008443.1	2.45101	3.08751	2.89933	3.84544	3.43194	2.85612	2.00188	2.53622	3.40959	2.85612	3.64595	4.49531	4.53894	3.57377	2.60254	1.74491	4.29637	3.24644	3.31687	2.85612	4.26719	3.82065	3.55189	3.29477	4.08999	2.98472	2.1702	1.90676	3.86955	3.42345	2.9312	3.10168	3.52033	4.1013	4.21388	3.17249	3.17249	3.17249	3.17249	3.17249	3.17249	3.17249	3.17249	3.17249	3.17249	3.17249	3.17249	3.17249
AC008498.1	0.681289	0.681289	0.681289	0.681289	0.681289	0.640129	0.681289	0.681289	0.681289	0.640129	0.681289	0.681289	0.681289	0.681289	0.681289	0.681289	0.681289	0.681289	0.681289	0.640129	0.681289	0.681289	0.681289	0.681289	0.681289	0.681289	0.681289	0.681289	0.681289	0.681289	0.681289	0.681289	0.681289	0.681289	0.681289	1.25141	-0.0683522	1.09379	-0.0683522	0.721332	1.05484	-0.0683522	0.753134	1.60161	1.59266	-0.0683522	1.49755	-0.0683522
AC008536.1	0.534187	2.179	0.534187	0.534187	0.534187	0.554081	0.534187	0.534187	0.534187	0.554081	0.534187	0.534187	0.534187	0.534187	0.534187	0.534187	0.534187	0.534187	0.534187	0.554081	0.534187	0.534187	0.534187	0.534187	0.534187	0.534187	0.534187	0.534187	0.534187	0.534187	0.534187	0.534187	0.534187	0.534187	0.534187	0.85724	0.0269896	0.901816	0.0269896	0.0269896	1.18514	0.0269896	0.0269896	0.812042	0.0269896	1.53236	0.819704	0.0269896
AC008555.2	1.63944	1.51489	1.9186	0.908603	1.18411	1.34755	0.99783	1.40852	1.62681	1.34755	1.96796	2.08392	3.51901	2.2749	-0.0881832	2.05135	2.32832	2.2702	1.58201	1.34755	-0.0881832	1.21935	1.65357	1.01594	1.55788	1.66378	1.98088	1.52935	1.92252	1.54091	0.823022	-0.0881832	1.37053	1.78011	2.10794	1.46619	1.46619	1.46619	1.46619	1.46619	1.46619	1.46619	1.46619	1.46619	1.46619	1.46619	1.46619	1.46619
AC008581.1	0.49351	0.49351	0.49351	0.49351	0.49351	0.471369	0.49351	0.49351	0.49351	0.471369	0.49351	0.49351	0.49351	0.49351	0.49351	0.49351	0.49351	0.49351	0.49351	0.471369	0.49351	0.49351	0.49351	0.49351	0.49351	0.49351	0.49351	0.49351	0.49351	0.49351	0.49351	0.49351	0.49351	0.49351	0.49351	0.0902478	0.0902478	0.939036	0.0902478	0.0902478	0.0902478	0.0902478	0.0902478	1.13935	0.0902478	1.38431	0.859368	0.0902478
AC008592.3	2.47546	0.883316	1.68854	0.883316	3.26485	2.84967	2.75101	1.76555	2.46302	1.8762	0.883316	2.29838	0.883316	3.32513	0.883316	2.445	0.883316	2.1535	2.15449	1.76664	3.28435	0.883316	2.71206	0.883316	2.60741	2.49949	2.15555	0.883316	0.883316	2.58891	3.03247	2.97963	3.34448	2.8514	0.883316	2.66476	3.2599	2.30726	2.96222	2.00291	-0.467414	2.70321	1.70647	1.76132	2.61565	0.662901	1.58374	1.94079
AC008592.4	0.445248	0.445248	0.445248	0.445248	0.445248	0.548433	2.16835	0.445248	0.445248	0.548433	0.445248	0.445248	0.445248	2.11464	0.445248	0.445248	0.445248	0.445248	0.445248	0.548433	0.445248	0.445248	0.445248	0.445248	0.445248	0.445248	0.445248	0.445248	0.445248	0.445248	0.445248	0.445248	0.445248	1.38191	0.445248	0.98996	1.46893	1.03995	0.0589518	1.31436	0.0589518	0.0589518	0.0589518	0.939277	0.0589518	0.0589518	0.947869	0.0589518
AC008592.5	0.72116	1.68146	0.72116	0.72116	0.72116	1.85373	0.72116	1.96309	0.72116	0.739649	0.72116	3.20309	0.72116	2.32704	0.72116	0.72116	2.53762	0.72116	0.72116	0.739649	0.72116	0.72116	2.34188	0.72116	0.72116	1.90117	2.48894	0.72116	0.72116	0.72116	0.72116	0.72116	0.72116	2.32995	0.72116	1.85139	1.26426	0.732018	1.32529	1.61416	-0.48509	2.0585	1.44291	1.01925	2.1124	0.644756	1.33005	-0.48509
AC008592.7	0.92503	0.92503	0.92503	0.92503	0.92503	0.859117	0.92503	0.92503	0.92503	0.859117	0.92503	0.92503	0.92503	0.92503	0.92503	0.92503	0.92503	0.92503	0.92503	0.859117	0.92503	0.92503	0.92503	0.92503	0.92503	0.92503	0.92503	0.92503	0.92503	0.92503	0.92503	0.92503	0.92503	0.92503	0.92503	1.2181	0.950142	-0.264382	0.499113	1.02703	0.550726	0.551016	1.07418	1.39886	1.66602	1.32766	1.41234	1.22484
AC008625.1	0.644753	0.644753	0.644753	0.644753	0.644753	0.607276	0.644753	0.644753	0.644753	0.607276	0.644753	0.644753	0.644753	0.644753	0.644753	0.644753	0.644753	0.644753	0.644753	0.607276	0.644753	0.644753	0.644753	0.644753	0.644753	0.644753	0.644753	0.644753	0.644753	0.644753	0.644753	0.644753	0.644753	0.644753	0.644753	-0.0379148	1.41093	0.810629	-0.0379148	-0.0379148	0.780606	-0.0379148	0.783691	1.37932	1.44173	1.5608	1.22756	-0.0379148
AC008671.1	1.10073	1.10073	1.10073	1.10073	1.10073	1.27898	1.10073	1.10073	1.10073	0.394535	1.10073	1.10073	1.10073	1.10073	1.10073	1.10073	1.10073	1.10073	1.10073	1.71723	1.10073	1.10073	1.10073	1.10073	1.10073	1.10073	1.10073	1.10073	1.10073	1.10073	1.10073	1.10073	1.10073	1.10073	1.10073	1.16226	0.541914	0.495648	1.73085	1.13608	-0.387976	1.18494	1.98775	1.86006	1.74655	1.27683	1.2429	0.925091
AC008686.1	3.1246	2.64893	2.69871	5.0873	5.2549	2.71142	2.69519	5.01619	2.41054	1.05218	0.779728	5.63897	0.779728	2.14841	0.779728	1.75014	2.62875	1.87216	0.779728	2.12408	2.31034	0.779728	1.9245	0.779728	1.85577	0.779728	2.58121	0.779728	0.779728	0.779728	0.779728	2.10273	0.779728	2.64405	0.779728	1.05562	3.53092	2.69918	2.39993	3.49694	-1.14139	1.52014	1.09777	1.34986	0.674479	2.98347	2.59158	2.96759
AC008694.2	0.214238	0.214238	1.57581	1.3057	0.214238	0.623861	0.214238	0.214238	0.214238	0.623861	0.214238	1.10431	0.214238	0.214238	0.214238	1.20014	1.35808	0.214238	1.32497	0.623861	0.214238	0.214238	0.214238	0.214238	0.214238	1.62643	1.74494	0.214238	1.28942	0.214238	1.21199	0.214238	2.36476	0.214238	1.40677	0.404499	0.404499	0.404499	0.404499	0.404499	0.404499	0.404499	0.404499	0.404499	0.404499	1.86107	1.82629	0.404499
AC008697.1	2.69731	2.94104	2.52499	4.94676	3.13415	1.93092	2.65755	1.74351	2.39043	2.83335	0.925219	3.44991	5.11795	3.06777	4.07333	3.09292	0.925219	3.11687	4.6761	3.37601	3.15223	2.02549	0.925219	3.02207	0.925219	2.42426	2.868	0.925219	3.59651	2.81875	0.925219	3.74492	0.925219	2.64622	2.19109	2.65461	2.79631	1.98931	3.18451	2.92551	2.10405	2.10489	1.40735	4.37044	2.55421	3.4021	3.19231	-0.77737
AC008703.1	1.02963	1.02963	1.02963	1.02963	1.02963	0.119746	1.02963	1.02963	1.02963	1.9266	1.02963	1.02963	1.02963	2.71754	1.02963	1.02963	1.02963	1.02963	1.02963	2.15843	1.02963	1.02963	2.73406	1.02963	1.02963	1.02963	1.02963	1.02963	1.02963	1.02963	1.02963	1.02963	1.02963	1.02963	1.02963	1.1501	0.6534	0.601717	1.08286	-0.385364	1.17294	-0.385364	0.570382	2.53917	1.33586	2.44725	1.80096	0.690918
AC008731.1	2.14942	-0.144479	3.11018	2.30495	-0.144479	1.52154	-0.144479	2.53168	1.88817	1.52154	1.91304	3.2617	-0.144479	3.10252	-0.144479	2.3133	-0.144479	-0.144479	1.9245	1.52154	2.37356	1.63126	2.90882	2.91162	2.18669	2.38298	2.55234	2.38005	-0.144479	1.79138	2.91039	1.84074	2.42991	1.78826	2.35566	1.65509	1.65509	1.65509	1.65509	1.65509	1.65509	1.65509	1.65509	1.65509	1.65509	1.65509	1.65509	1.65509
AC008738.1	4.4288	2.57988	3.30868	5.1085	3.71887	2.96529	5.17965	3.42267	3.77027	2.96529	2.97998	1.52974	-0.642393	3.7825	4.88425	4.6174	5.55612	7.82094	3.6946	2.96529	4.15767	5.53873	2.19427	2.94884	-0.642393	-0.642393	2.31159	3.37344	4.58067	1.45685	2.66443	4.44264	4.35489	5.08828	2.5401	3.26329	3.26329	3.26329	3.26329	3.26329	3.26329	3.26329	3.26329	3.26329	3.26329	3.26329	3.26329	3.26329
AC008738.2	1.23122	1.23122	2.62068	1.23122	1.23122	1.76454	1.23122	1.23122	1.23122	0.665043	1.23122	1.23122	1.23122	1.23122	1.23122	1.23122	1.23122	1.23122	1.23122	1.37534	1.23122	1.23122	1.23122	1.23122	1.23122	1.23122	1.23122	1.23122	1.23122	1.23122	1.23122	1.23122	1.23122	1.23122	1.23122	1.76062	1.77808	1.36965	1.59853	1.64913	1.62562	1.17957	1.93612	0.922586	0.371983	1.56041	1.21433	1.7444
AC008746.12	2.68664	3.80526	1.97102	4.27532	3.68807	2.76627	2.64755	3.33278	3.54656	1.87963	4.00687	3.80303	0.944561	3.56284	0.944561	2.36853	4.38986	3.30551	2.10364	4.0862	3.81984	2.73555	4.1858	3.66835	2.82542	3.14302	2.85445	3.23728	3.41678	3.34321	3.41372	4.08019	0.944561	3.00274	4.40011	4.03205	3.16013	3.2692	2.36059	2.67011	3.65355	0.810299	4.23672	3.53535	3.67666	3.75673	3.56699	3.86498
AC008746.3	2.52193	0.808666	1.81814	0.808666	1.84252	0.914197	0.808666	1.91229	2.22523	0.914197	0.808666	2.33719	0.808666	1.99102	0.808666	0.808666	0.808666	0.808666	0.808666	2.3687	0.808666	0.808666	2.24889	2.0494	0.808666	0.808666	0.808666	2.86442	1.91208	2.33812	0.808666	0.808666	3.4028	2.09853	2.03251	1.34998	0.54525	1.79865	0.851849	0.350802	1.38699	1.97576	2.59345	1.22622	0.585353	2.29678	1.24731	1.68075
AC008746.5	1.86103	1.86103	1.86103	1.86103	1.86103	2.22671	1.86103	1.86103	1.86103	2.44555	1.86103	1.86103	1.86103	1.86103	1.86103	1.86103	1.86103	1.86103	1.86103	2.14556	1.86103	1.86103	1.86103	1.86103	1.86103	1.86103	1.86103	1.86103	1.86103	1.86103	1.86103	1.86103	1.86103	1.86103	1.86103	1.89735	1.59287	2.16677	1.54111	1.81406	1.77298	1.36063	2.56694	2.17579	2.13212	2.26974	2.09499	2.05242
AC008752.2	0.732531	0.732531	0.732531	0.732531	0.732531	0.686236	0.732531	0.732531	0.732531	0.686236	0.732531	0.732531	0.732531	0.732531	0.732531	0.732531	0.732531	0.732531	0.732531	0.686236	0.732531	0.732531	0.732531	0.732531	0.732531	0.732531	0.732531	0.732531	0.732531	0.732531	0.732531	0.732531	0.732531	0.732531	0.732531	-0.109865	0.782531	-0.109865	1.15148	0.679425	0.708127	-0.109865	1.54581	0.65111	1.36883	1.48782	0.658537	1.15026
AC008752.3	0.681686	0.681686	0.681686	0.681686	0.681686	0.640488	0.681686	0.681686	0.681686	0.640488	0.681686	0.681686	0.681686	0.681686	0.681686	0.681686	0.681686	0.681686	0.681686	0.640488	0.681686	0.681686	0.681686	0.681686	0.681686	0.681686	0.681686	0.681686	0.681686	0.681686	0.681686	0.681686	0.681686	0.681686	0.681686	1.25113	0.824208	1.86472	1.19334	1.01711	0.749768	-0.0686237	1.27533	1.18547	-0.0686237	-0.0686237	0.700154	1.19211
AC008753.3	1.78209	0.264849	0.264849	1.4552	2.08798	1.85898	2.38719	1.43766	1.77023	0.703147	0.264849	1.61334	0.264849	2.70646	0.264849	2.29101	1.51232	0.264849	1.47621	1.73619	2.55292	1.82629	2.48478	0.264849	1.45711	1.80499	1.93424	0.264849	2.84859	2.46457	2.0718	2.26253	2.00682	1.63559	0.264849	2.01546	2.19187	1.61493	0.295616	0.295616	0.295616	0.295616	2.04845	2.24579	2.2343	1.52034	0.295616	2.25613
AC008753.6	1.08682	1.08682	2.00715	1.08682	1.08682	1.52866	1.08682	1.08682	2.39193	2.80919	1.08682	3.03505	1.08682	2.16919	1.08682	1.08682	1.08682	2.53858	2.53972	0.687305	1.08682	1.08682	2.92251	2.66824	1.08682	1.08682	1.08682	1.08682	3.02635	1.08682	1.08682	2.84499	1.08682	2.73087	2.64671	1.81518	2.14369	1.92565	1.47828	1.23588	-0.914092	1.95459	3.10009	1.16994	2.29561	2.0552	2.00326	1.09249
AC008781.7	2.6269	2.36342	1.0126	3.92421	2.62908	3.08838	2.1625	1.0126	2.61472	3.35305	1.0126	4.42753	6.13553	3.07577	1.0126	2.98728	1.0126	1.0126	1.0126	1.56305	3.4007	2.67221	2.9809	2.18167	1.0126	3.20726	2.49277	2.44308	3.89149	2.73752	3.30064	2.31233	2.55712	3.44255	3.33791	3.06111	2.90227	2.7245	2.38449	2.83707	3.2645	1.89347	0.0667925	3.14102	2.5237	2.26817	3.63216	3.22468
AC008850.3	1.63885	2.0893	1.85271	0.480003	1.64054	1.01257	1.84993	1.71886	1.62942	1.01257	0.480003	1.90442	0.480003	2.6583	0.480003	1.61577	2.64409	0.480003	2.242	2.80559	2.27142	2.71848	1.44258	3.48696	0.480003	1.65709	1.76064	2.52041	2.18816	1.72524	2.3887	2.02844	0.480003	1.22469	2.36509	1.00601	2.73252	2.19063	1.725	2.04196	2.33774	1.02726	2.34599	1.71262	-0.261384	1.77463	1.40456	2.09217
AC008865.1	0.210687	1.48835	0.210687	0.210687	0.210687	0.494785	0.210687	0.210687	0.210687	0.494785	0.210687	1.57292	0.210687	0.210687	0.210687	0.210687	0.210687	1.88217	0.210687	0.494785	0.210687	0.210687	0.210687	0.210687	0.210687	0.210687	0.210687	0.210687	1.56683	1.40582	0.210687	0.210687	2.78716	1.21525	0.210687	0.512642	0.512642	0.512642	0.512642	0.512642	0.512642	0.512642	0.512642	0.512642	0.512642	0.512642	0.512642	0.512642
AC008937.2	1.49584	1.49584	1.49584	1.49584	1.49584	1.06895	1.49584	1.49584	1.49584	1.06895	1.49584	1.49584	1.49584	1.49584	1.49584	1.49584	1.49584	1.49584	3.66918	2.70859	1.49584	1.49584	1.49584	3.85137	1.49584	1.49584	1.49584	1.49584	1.49584	1.49584	1.49584	1.49584	1.49584	1.49584	1.49584	1.3836	2.6636	1.80122	0.770376	0.836698	1.86963	1.62085	2.79066	1.89174	1.80945	2.32136	2.25684	1.03726
AC008937.3	1.34576	1.34576	1.34576	1.34576	2.61572	1.5856	2.84486	1.34576	1.34576	2.1229	1.34576	1.34576	1.34576	1.34576	1.34576	1.34576	1.34576	1.34576	1.34576	1.6369	1.34576	1.34576	2.3991	1.34576	1.34576	1.34576	1.34576	1.34576	1.34576	1.34576	1.34576	1.34576	1.34576	1.34576	1.34576	1.87031	1.74268	1.15625	1.56542	2.08532	1.90364	1.57123	1.70026	1.55235	1.79062	1.61755	1.86738	0.339943
AC008940.1	0.488525	0.488525	0.488525	0.488525	0.488525	0.17108	0.488525	0.488525	0.488525	0.17108	0.488525	0.488525	0.488525	0.488525	0.488525	0.488525	0.488525	0.488525	0.488525	1.25082	0.488525	0.488525	0.488525	0.488525	0.488525	0.488525	0.488525	0.488525	0.488525	0.488525	0.488525	0.488525	0.488525	0.488525	0.488525	0.124032	0.124032	0.124032	0.124032	0.124032	0.124032	0.981876	0.124032	0.124032	1.08186	1.47939	0.929583	0.124032
AC008948.1	3.32535	1.28156	0.470706	0.825198	1.87718	1.60587	-0.172336	0.810503	3.55614	1.60587	-0.172336	0.641137	-0.172336	4.07354	3.05283	3.11063	3.491	-0.172336	2.05245	1.60587	2.3459	2.90621	3.22013	2.79567	3.19248	1.58094	1.89828	2.78221	1.99289	2.41875	2.69896	-0.172336	1.28747	-0.172336	2.32801	1.74759	1.74759	1.74759	1.74759	1.74759	1.74759	1.74759	1.74759	1.74759	1.74759	1.74759	1.74759	1.74759
AC008982.2	4.24152	4.16553	4.46805	4.2794	4.56844	3.30497	2.90524	4.17604	3.37834	4.74165	3.97985	5.70759	6.54901	6.37037	5.01821	3.7681	5.53967	3.99101	3.55234	5.08392	5.62253	2.75083	4.55298	3.37924	3.52561	3.41566	4.68753	4.49681	3.498	4.57026	4.5473	4.16835	4.25938	3.97068	3.35761	5.24388	3.96332	4.4933	6.63537	3.71533	3.7899	3.81808	4.31634	4.38791	5.08887	4.22355	4.19406	3.7681
AC008984.2	2.82452	2.24012	2.04727	2.12453	1.68942	1.76306	1.5636	1.88307	2.67854	1.76306	-0.251118	1.6287	-0.251118	3.09503	3.55187	2.05158	2.97745	2.59212	2.76333	1.76306	1.70531	1.89115	3.04978	2.328	1.83155	2.11944	2.02047	2.21377	2.0956	1.89239	0.679311	1.77462	2.10608	1.99783	1.79943	1.81365	1.81365	1.81365	1.81365	3.75028	1.81365	1.81365	1.81365	1.81365	1.81365	1.81365	1.81365	1.81365
AC008993.5	6.75486	5.95954	6.66484	5.42438	5.70951	5.32892	4.98221	4.60015	6.30212	7.39016	7.24009	7.63415	7.50353	7.57923	6.84544	5.1701	7.25701	6.37085	6.33108	4.98244	6.59442	5.36808	7.1604	6.06807	5.71935	6.23879	5.10474	5.58472	6.78231	5.16241	5.50211	5.33904	6.45737	5.07491	5.82505	5.37204	6.82307	7.04309	6.35449	7.54892	7.47155	5.47356	8.08897	5.44497	4.97785	5.32675	5.13229	6.7558
AC009005.2	1.61566	5.35274	5.72416	6.4031	3.99535	6.42792	5.26768	4.80008	7.50168	4.00096	4.91009	6.31024	8.01015	6.19381	6.25941	5.90573	2.77072	6.1332	5.12062	6.66258	5.13059	5.74483	6.15716	5.19541	2.4413	5.51707	6.69928	6.13678	5.8836	4.09701	4.64767	6.6562	4.66335	5.36138	6.46363	6.1161	5.58012	6.78664	6.05551	7.77504	3.95754	3.65716	6.35376	4.31027	5.83526	4.41324	4.51994	5.98371
AC009060.1	4.70049	4.4969	4.55455	4.77347	3.98494	3.57237	3.97173	4.39006	4.04228	3.57237	5.51241	5.49979	5.08366	5.06298	4.23374	3.67672	5.30748	4.10934	4.11145	3.57237	3.98833	4.04679	4.7578	3.46342	3.88044	3.27183	4.19112	3.82939	3.90732	3.81288	3.54276	2.94935	4.71281	3.98189	3.9164	5.16501	5.31585	3.77937	3.77937	3.77937	5.18775	3.77937	3.77937	3.77937	3.77937	3.77937	3.77937	3.77937
AC009061.1	1.19884	1.19884	3.06086	1.19884	4.288	2.4732	2.75749	1.19884	2.99237	2.78047	1.19884	1.19884	5.7747	3.51524	4.32945	1.19884	3.22379	3.35967	1.19884	2.52374	1.19884	1.19884	3.25354	3.97262	2.24294	1.19884	2.94684	1.19884	4.49896	3.90654	4.3307	1.19884	3.61304	2.39924	3.81171	3.39946	0.677482	3.84127	2.74141	4.02853	3.18791	1.38903	1.84162	1.38856	3.16464	3.39851	2.26812	3.75643
AC009065.1	1.08538	1.44295	0.165502	1.16359	0.165502	0.621744	0.165502	0.870433	0.165502	0.621744	0.165502	0.979428	0.165502	1.21904	1.92688	1.41334	1.21149	1.56312	1.83788	0.621744	0.165502	0.165502	0.929586	0.165502	0.165502	0.165502	0.165502	1.99729	0.165502	0.165502	0.165502	0.165502	0.165502	1.31484	0.165502	0.654836	0.654836	0.654836	0.654836	0.654836	0.654836	0.654836	0.654836	0.654836	0.654836	0.654836	0.654836	0.654836
AC009093.1	3.70276	3.66099	3.49374	3.5569	3.02452	3.07848	3.96281	3.42139	3.91992	3.07848	4.84577	3.73608	4.72071	4.45269	1.77552	4.50784	4.48303	2.99631	3.57055	3.07848	2.92414	3.62637	4.41362	3.06913	3.00946	3.16603	3.57326	2.88877	3.07201	3.32164	2.40137	3.34054	4.07569	3.63331	3.34736	2.84046	2.84046	4.98569	2.84046	4.20898	2.84046	3.87237	3.87589	2.84046	2.84046	4.68061	2.84046	2.84046
AC009095.4	3.04154	1.41047	1.41047	1.41047	1.41047	1.96686	2.57232	1.41047	1.41047	1.75467	1.41047	1.41047	1.41047	1.41047	1.41047	2.37373	2.52804	2.49484	3.19729	1.91049	1.41047	1.41047	2.22684	1.41047	1.41047	1.41047	1.41047	1.41047	1.41047	1.41047	1.41047	1.41047	2.97104	2.04204	1.41047	2.27899	0.70907	2.23061	1.78089	1.60531	1.39357	1.56391	1.72892	2.37772	1.73914	2.10008	1.78995	1.35997
AC009107.1	1.41507	0.14297	1.52104	1.51839	1.67154	0.687181	0.14297	1.1263	1.40513	0.687181	0.14297	0.14297	0.14297	1.59105	0.14297	0.14297	0.14297	1.5405	0.14297	0.687181	0.14297	0.14297	1.20645	0.14297	0.14297	0.14297	1.54265	1.12373	0.14297	1.13136	0.14297	1.81789	0.14297	1.71544	1.63923	0.727506	0.727506	0.727506	0.727506	0.727506	0.727506	0.727506	0.727506	0.727506	0.727506	0.727506	0.727506	0.727506
AC009120.10	0.478628	0.478628	1.64816	0.478628	0.478628	0.584266	2.4553	0.478628	0.478628	0.584266	0.478628	0.478628	0.478628	0.478628	0.478628	0.478628	0.478628	0.478628	0.478628	0.584266	0.478628	0.478628	1.86754	0.478628	0.478628	0.478628	0.478628	0.478628	0.478628	0.478628	0.478628	0.478628	0.478628	0.478628	0.478628	0.039224	1.00903	0.960775	0.039224	0.039224	0.039224	1.25964	0.039224	1.85313	1.03214	0.894703	0.039224	1.66335
AC009120.3	2.85346	3.20432	3.89817	3.71517	2.20382	2.3099	1.21526	2.67055	4.06396	3.32897	5.50392	4.76109	5.09121	4.70184	3.71896	3.21918	4.93768	2.71504	3.4369	4.50732	2.74121	3.30851	3.61413	2.40164	2.28803	1.21526	1.21526	1.21526	3.93121	3.08581	3.3979	3.01273	2.78265	3.68119	3.37306	2.29082	3.55281	4.541	2.78157	3.76793	2.34636	2.34758	3.84466	4.51594	3.64216	3.68601	3.8677	1.35954
AC009120.4	2.33287	2.05336	1.84528	2.46805	1.8737	1.83529	2.62092	2.22396	2.91515	2.03801	3.36205	2.14775	0.668453	1.65843	4.21662	0.668453	2.03694	2.49697	2.85646	2.57279	0.668453	2.38136	1.66812	2.11488	1.97636	2.35799	0.668453	0.668453	0.668453	2.45146	1.86216	2.85991	0.668453	2.33508	2.62616	2.77181	2.7705	1.49132	-0.0765981	2.91436	2.31487	-0.0765981	1.96703	2.43932	1.91939	2.5075	3.27896	2.1873
AC009120.5	1.75593	1.75593	2.48439	1.75593	1.75593	1.79349	1.75593	1.75593	1.75593	3.16536	1.75593	1.75593	5.84537	4.3537	1.75593	1.75593	3.38439	1.75593	2.90593	2.258	1.75593	2.82909	1.75593	1.75593	1.75593	1.75593	1.75593	1.75593	1.75593	1.75593	1.75593	1.75593	1.75593	2.6932	1.75593	-0.00181304	2.25327	3.41612	0.944683	2.79568	1.46847	1.91472	3.07414	2.76139	2.39946	2.42327	2.54172	2.70044
AC009120.6	3.72645	3.40342	4.04855	4.54649	3.18785	3.30742	2.73036	3.60234	4.07655	4.61455	5.74661	5.13679	1.60287	4.70808	3.42914	4.05305	5.76654	3.33563	4.58465	3.9095	4.21534	4.15258	4.54785	4.47495	2.63939	2.57165	2.65687	4.10904	4.67332	3.99929	4.26939	3.3396	1.60287	3.67011	4.82748	3.55558	3.19113	4.75127	2.62715	4.30546	3.57307	3.17054	4.01576	4.49528	4.05106	4.61249	4.80983	3.01375
AC009120.8	1.26612	1.08414	1.45982	1.35536	1.26765	0.559672	0.21656	1.57312	0.21656	0.559672	0.21656	1.14524	0.21656	0.21656	2.22626	1.64032	0.21656	0.21656	0.21656	0.559672	0.21656	0.21656	0.21656	0.21656	0.21656	0.21656	0.21656	0.21656	0.21656	0.21656	0.21656	1.61897	0.21656	0.21656	0.21656	0.386718	0.386718	0.386718	0.386718	0.386718	0.386718	0.386718	0.386718	0.386718	0.386718	0.386718	0.386718	2.47877
AC009132.1	0.40197	0.40197	0.40197	0.40197	2.06	0.51705	0.40197	0.40197	0.40197	0.51705	0.40197	0.40197	0.40197	2.29815	0.40197	0.40197	0.40197	0.40197	0.40197	0.51705	0.40197	0.40197	0.40197	0.40197	0.40197	0.40197	0.40197	0.40197	0.40197	0.40197	0.40197	0.40197	0.40197	1.46588	0.40197	0.116175	0.116175	0.116175	0.116175	0.116175	0.116175	0.116175	0.116175	0.946325	1.11289	1.29705	1.4958	1.9458
AC009133.12	6.24239	4.48723	5.53267	6.55656	5.90305	5.56311	4.80277	6.04646	4.80624	5.85664	1.80726	5.71163	1.80726	7.9985	5.29794	5.52081	6.28809	3.91953	5.52555	5.42554	5.77048	6.02309	6.73277	6.07607	6.01689	6.91752	5.04375	5.25369	7.53493	5.37043	7.15072	4.74707	5.38647	5.59828	6.04249	5.53218	6.05051	5.25179	4.86426	6.34587	5.4347	3.57108	5.50569	4.7919	5.60286	5.83892	6.1534	6.93237
AC009133.14	4.50449	3.60767	5.55812	6.28773	4.54326	3.59703	4.98657	5.01158	3.84578	5.20046	3.45322	5.03191	8.00337	8.73795	6.73201	4.59129	5.56526	3.96118	4.88312	5.4748	4.25051	4.20223	5.78587	4.66871	4.8437	5.79376	3.6573	4.89026	6.55528	3.90049	6.56054	4.6157	3.34015	4.60416	4.92237	6.33646	3.89129	5.34794	4.02869	5.46397	4.38859	3.57382	5.90686	4.68561	5.49362	4.89827	4.72307	7.03739
AC009133.15	1.63727	1.55933	1.71696	1.47349	2.20532	1.99198	1.16123	2.47732	1.35071	0.863615	-0.0174981	1.98064	-0.0174981	1.55225	1.89175	1.3351	2.45485	1.49745	2.03046	0.863615	-0.0174981	1.40166	2.00014	1.62567	1.76909	-0.0174981	-0.0174981	-0.0174981	2.16486	0.750655	2.77019	1.79815	-0.0174981	1.36332	1.60448	0.994391	0.994391	0.994391	0.994391	3.13898	0.994391	0.994391	0.994391	0.994391	0.994391	0.994391	2.51291	0.994391
AC009133.17	2.22087	2.86971	2.86009	2.08925	1.90589	1.79721	1.84905	1.3741	3.08224	1.79721	-0.487008	3.54297	-0.487008	2.71767	3.16518	1.85852	2.20199	2.12899	2.75374	1.79721	1.73893	0.99671	2.74386	1.24359	1.07786	3.15183	2.99992	1.63056	2.05397	3.32012	2.20109	1.43701	-0.487008	2.44135	2.30576	1.73768	0.800379	0.800379	0.800379	0.800379	2.86378	0.800379	3.87746	1.68666	0.800379	2.06109	1.69531	5.0984
AC009133.20	1.85342	1.1289	2.94324	3.4321	0.980706	1.30874	1.90702	2.60054	-0.013479	1.30874	-0.013479	1.45639	-0.013479	2.29148	1.88741	-0.013479	1.53875	1.08183	1.49596	1.30874	-0.013479	-0.013479	-0.013479	1.93598	1.99707	1.65802	-0.013479	1.44644	3.25788	1.45729	4.2348	1.79422	1.56283	1.93299	1.6014	0.921628	0.921628	0.921628	0.921628	0.921628	0.921628	0.921628	0.921628	0.921628	3.32241	2.43828	0.921628	3.34944
AC009133.21	0.258687	0.258687	0.992561	0.258687	0.258687	0.669975	0.258687	0.258687	0.258687	0.669975	0.258687	0.258687	0.258687	1.70906	0.258687	1.28702	0.258687	2.95222	0.258687	0.669975	0.258687	1.75203	1.47178	0.258687	1.83002	1.32443	0.258687	0.258687	0.258687	0.258687	0.258687	0.258687	1.92469	1.20292	1.50255	0.287971	0.287971	0.287971	0.287971	1.59947	0.287971	0.287971	0.287971	0.287971	1.80613	1.59599	1.56476	0.287971
AC009223.1	0.274119	0.274119	0.274119	0.274119	1.36633	1.52686	0.274119	0.274119	1.35587	0.242979	0.274119	0.274119	0.274119	0.274119	0.274119	2.05065	0.274119	0.274119	1.47836	0.242979	1.96007	1.39791	0.274119	1.58489	0.274119	0.274119	0.274119	0.274119	0.274119	1.44605	0.274119	0.274119	2.00585	0.274119	0.274119	0.316459	0.316459	0.316459	1.60582	0.316459	0.316459	0.316459	0.316459	1.59703	0.316459	1.64116	0.316459	1.87243
AC009227.2	1.78567	0.033251	1.74964	0.033251	1.49565	0.998678	1.74635	1.1621	0.033251	0.998678	2.39661	0.967571	0.033251	1.49291	0.033251	0.033251	2.65149	1.19829	1.1992	0.998678	0.033251	2.07296	1.71062	0.033251	1.92527	1.81117	1.20017	1.15915	1.89662	1.40492	1.08061	1.44419	0.033251	1.83842	0.033251	2.8817	0.721508	0.721508	0.721508	0.721508	0.721508	0.721508	0.721508	2.43793	2.76214	0.721508	0.721508	0.721508
AC009228.1	0.761835	0.761835	0.761835	0.761835	0.761835	0.769666	0.761835	2.76047	0.761835	0.769666	0.761835	0.761835	0.761835	0.761835	0.761835	0.761835	0.761835	0.761835	0.761835	0.769666	0.761835	0.761835	0.761835	0.761835	0.761835	0.761835	0.761835	0.761835	0.761835	0.761835	0.761835	0.761835	0.761835	0.761835	0.761835	-0.195459	1.08063	0.692381	-0.195459	0.630917	0.660968	-0.195459	0.98412	1.28741	1.54273	1.33231	1.12863	1.36926
AC009229.4	1.22446	0.177867	2.10681	2.05037	1.9171	1.68745	0.177867	1.72083	1.90166	0.556387	0.177867	2.53868	0.177867	1.62459	0.177867	2.30251	1.36794	1.33259	1.33349	0.556387	0.177867	1.25628	0.177867	0.177867	0.177867	0.177867	0.177867	0.177867	1.2965	0.177867	2.13166	1.57631	0.177867	1.32061	0.177867	0.490897	0.490897	0.490897	0.490897	0.490897	1.90024	0.490897	1.90555	1.80201	0.490897	0.490897	2.66982	2.08397
AC009229.6	0.575208	0.575208	0.575208	0.575208	0.575208	0.957258	0.575208	0.575208	0.575208	-0.00462728	0.575208	0.575208	0.575208	0.575208	0.575208	0.575208	0.575208	0.575208	0.575208	1.18961	0.575208	0.575208	0.575208	0.575208	0.575208	0.575208	0.575208	0.575208	0.575208	2.63634	0.575208	0.575208	0.575208	0.575208	0.575208	0.915067	0.0496126	0.961533	1.58192	0.0496126	1.48926	0.0496126	1.26119	1.17674	1.03215	0.0496126	0.0496126	0.0496126
AC009236.1	2.30532	3.16762	2.5318	1.97597	1.49519	1.88126	2.14891	2.45161	2.47784	1.88126	2.51001	3.17675	-0.152019	3.77183	4.4824	2.04464	3.13671	3.66793	3.20439	2.9285	2.32859	2.37015	2.93098	2.1836	2.68835	1.85059	1.65785	2.81756	2.45119	2.83642	3.64607	-0.152019	2.83673	2.4993	2.15481	3.15305	2.42415	1.91356	0.745944	4.34726	1.87225	1.87265	3.3395	3.1858	4.03755	2.23641	0.745944	2.01907
AC009236.2	2.23191	0.456585	0.456585	0.456585	0.456585	0.543967	0.456585	0.456585	0.456585	0.543967	0.456585	0.456585	0.456585	2.48987	0.456585	0.456585	0.456585	0.456585	0.456585	0.543967	0.456585	0.456585	0.456585	0.456585	0.456585	0.456585	0.456585	0.456585	0.456585	0.456585	0.456585	0.456585	0.456585	0.456585	0.456585	1.24761	2.31633	0.070653	0.886419	1.22607	0.070653	0.070653	0.944849	1.18658	1.39736	0.070653	0.070653	0.070653
AC009237.10	0.845892	0.845892	0.845892	0.845892	0.845892	0.411915	0.845892	0.845892	0.845892	1.76901	0.845892	0.845892	0.845892	0.845892	0.845892	0.845892	0.845892	0.845892	0.845892	0.411915	0.845892	0.845892	0.845892	0.845892	0.845892	0.845892	0.845892	0.845892	0.845892	0.845892	0.845892	0.845892	0.845892	0.845892	0.845892	-0.208344	1.929	-0.208344	1.57548	0.6304	-0.208344	1.39573	0.664177	1.12367	1.55586	0.941952	1.45484	1.13073
AC009237.11	1.88945	1.88945	1.88945	1.88945	1.88945	1.36284	1.88945	1.88945	1.88945	2.79194	1.88945	1.88945	1.88945	1.88945	1.88945	1.88945	1.88945	1.88945	1.88945	2.10934	1.88945	1.88945	1.88945	1.88945	1.88945	1.88945	1.88945	1.88945	1.88945	1.88945	1.88945	1.88945	1.88945	1.88945	1.88945	1.4935	2.5118	2.72922	1.9422	1.62639	-0.0376814	2.48719	2.19325	2.28673	2.75857	2.14533	2.0727	1.43919
AC009237.16	0.927119	3.04436	2.25561	0.927119	0.927119	2.44682	2.7466	3.56886	0.927119	1.25248	0.927119	0.927119	5.33079	1.84967	0.927119	2.02631	0.927119	0.927119	3.64111	1.25248	3.26618	0.927119	0.927119	2.77532	0.927119	0.927119	2.16651	0.927119	0.927119	0.927119	3.0208	0.927119	0.927119	2.15168	2.25668	0.258219	2.92502	1.1192	2.46251	1.77733	-0.940066	3.73767	2.78889	1.69832	1.53186	0.984931	2.09418	1.28516
AC009237.17	2.82556	4.11804	2.64831	2.37013	2.65405	2.43734	2.55106	6.28419	-0.161396	2.43734	2.07588	4.65602	4.59958	1.57524	1.75265	4.0262	0.975253	-0.161396	4.83859	2.43734	4.27694	1.95833	2.26781	4.23009	0.924943	1.74491	4.84078	1.59864	3.45674	4.51276	3.92696	1.17427	-0.161396	2.47284	4.15369	1.14308	4.48703	1.14308	4.30567	1.14308	1.14308	4.48191	3.67387	3.50465	1.14308	1.14308	3.52572	1.14308
AC009237.9	2.50357	2.88285	1.33951	2.6652	2.50638	0.535661	3.03194	4.81411	0.293514	3.30435	3.41413	1.24001	0.293514	1.17344	0.293514	2.26912	0.293514	2.2369	2.49058	2.72362	2.5245	2.3598	4.49084	2.3941	1.45603	2.99675	1.92126	2.80769	2.18116	1.1176	2.94507	2.24135	2.58037	2.30765	0.293514	0.196808	1.87235	1.78898	2.1776	1.67876	0.196808	3.90169	1.73844	2.16473	3.59475	2.22924	2.87894	3.00284
AC009238.7	2.58415	3.81788	2.41496	2.14943	2.42044	2.21464	2.32214	5.88557	-0.267021	2.21464	1.86855	4.33141	4.27754	1.39067	1.56002	3.73022	0.817959	-0.267021	4.50568	2.21464	3.96956	1.75635	2.05176	3.92484	0.769935	1.55263	4.50777	1.413	3.18664	4.19466	3.63548	1.00793	-0.267021	2.24746	3.85191	1.67023	1.67023	1.67023	3.39818	3.45026	1.67023	3.51565	4.69968	1.67023	3.73075	1.67023	1.67023	1.67023
AC009238.8	0.817162	2.48761	0.817162	0.817162	0.817162	1.36032	2.76864	4.19383	0.817162	1.36032	0.817162	2.59818	0.817162	0.817162	3.12043	1.99609	0.817162	0.817162	2.64611	1.36032	0.817162	0.817162	0.817162	0.817162	0.817162	0.817162	0.817162	2.09973	2.10285	2.3797	2.79839	0.817162	0.817162	2.13056	0.817162	0.459306	2.21253	0.938833	2.71233	0.438478	0.886508	3.17685	2.44198	0.400421	1.05245	1.68492	-0.622371	1.63184
AC009245.3	1.53634	3.05836	2.6764	5.05508	3.81839	3.71395	3.39824	3.55401	2.85699	1.91844	1.53634	3.99693	1.53634	3.34546	3.97745	4.1095	1.53634	1.53634	3.51311	2.53461	3.54363	1.53634	1.53634	1.53634	1.53634	1.53634	3.00087	1.53634	1.53634	2.57053	1.53634	1.53634	1.53634	1.53634	1.53634	3.00635	1.00265	2.5339	2.63753	2.2512	1.86941	1.71678	1.56296	2.78107	3.91584	2.35204	2.46262	2.34744
AC009262.2	1.98523	1.28819	0.252586	2.49408	0.252586	0.628812	0.252586	1.21267	0.252586	0.628812	0.252586	0.252586	0.252586	1.68745	0.252586	0.252586	1.67717	0.252586	0.252586	0.628812	0.252586	1.54351	0.252586	2.31718	0.252586	0.252586	0.252586	0.252586	0.252586	0.252586	0.252586	0.252586	0.252586	0.252586	1.73781	2.36852	0.268276	0.268276	0.268276	1.28659	2.69115	0.268276	0.268276	0.268276	1.44704	0.268276	0.268276	0.268276
AC009264.1	3.21925	2.90257	2.91095	1.92984	2.28773	1.23807	1.51927	1.90273	1.26253	1.23807	2.15129	1.91092	-0.145752	2.49419	2.88005	2.24445	2.0174	1.96074	3.06283	3.06913	3.27807	1.83672	2.51453	-0.145752	3.61048	2.00368	1.96374	4.84987	-0.145752	2.90397	1.54465	-0.145752	-0.145752	1.86654	2.786	1.17842	1.17842	4.30347	2.58597	2.62839	3.63774	1.17842	1.17842	1.17842	1.17842	1.17842	1.17842	1.17842
AC009274.6	2.47106	1.54322	2.13017	1.83107	2.16512	0.72352	0.622463	0.622463	0.622463	0.72352	0.622463	1.60806	0.622463	0.622463	0.622463	0.622463	0.622463	0.622463	0.622463	1.73187	0.622463	2.20785	0.622463	0.622463	2.61832	0.622463	0.622463	0.622463	0.622463	0.622463	0.622463	2.11084	2.39116	1.62489	0.622463	1.63036	0.980057	1.39027	1.54233	0.822923	0.866665	-0.379953	2.3284	0.779771	1.01246	1.26973	1.54739	-0.379953
AC009294.1	0.237864	0.237864	0.237864	0.237864	1.97038	0.41138	0.237864	0.237864	1.15045	0.41138	0.237864	1.78665	0.237864	1.68634	0.237864	0.237864	0.237864	0.237864	0.237864	0.41138	0.237864	0.237864	1.00211	0.237864	0.237864	0.237864	0.237864	0.237864	0.237864	0.237864	0.237864	0.237864	0.237864	0.237864	0.237864	0.421373	0.421373	0.421373	0.421373	0.421373	0.421373	0.421373	0.421373	0.421373	0.421373	0.421373	0.421373	0.421373
AC009299.1	0.900508	0.900508	0.900508	0.900508	0.900508	1.62577	0.900508	0.900508	0.900508	0.526654	0.900508	0.900508	0.900508	0.900508	0.900508	0.900508	0.900508	0.900508	0.900508	0.526654	0.900508	0.900508	0.900508	0.900508	0.900508	0.900508	0.900508	0.900508	0.900508	0.900508	0.900508	0.900508	0.900508	0.900508	0.900508	0.903489	1.02427	0.963279	1.38908	-0.274077	0.921807	0.922211	1.15687	1.61353	0.699201	1.5546	1.07311	-0.274077
AC009299.2	1.62151	2.56993	1.62151	3.33718	2.77054	3.1688	2.97786	1.62151	4.32034	3.19075	1.62151	2.63672	1.62151	2.56532	1.62151	4.13275	1.62151	1.62151	1.62151	1.24709	1.62151	1.62151	3.4441	1.62151	1.62151	1.62151	3.36743	2.84488	3.91122	1.62151	2.75954	3.1546	1.62151	3.21041	3.48791	2.25294	2.23786	3.78102	2.52906	3.75918	0.465372	3.75493	2.01067	2.69436	1.37784	2.47985	3.08432	1.40859
AC009299.3	7.87163	6.74953	-0.0640017	7.51246	7.65412	7.99456	8.30517	6.41467	5.77912	8.48247	8.34344	7.4679	7.48963	7.37853	7.86584	5.95497	6.55439	-0.0640017	6.10677	2.75617	7.42923	6.57301	7.91911	7.72286	-0.0640017	5.97885	7.5701	8.2451	7.87459	6.40114	7.04814	7.99897	7.82985	8.90177	6.77321	6.94207	7.36665	8.28235	7.37481	7.88751	1.49279	8.96806	6.83612	7.25283	0.160162	6.69393	6.96178	6.73988
AC009299.4	0.469902	0.469902	1.68054	0.469902	0.469902	0.387851	0.469902	0.469902	0.469902	1.8804	7.7366	0.469902	0.469902	1.31061	0.469902	0.469902	0.469902	0.469902	0.469902	0.676167	0.469902	0.469902	0.469902	0.469902	0.469902	0.469902	0.469902	0.469902	0.469902	1.25725	0.469902	0.469902	0.469902	0.469902	2.45213	4.25901	1.70632	1.62629	0.0977401	0.0977401	0.0977401	0.0977401	0.0977401	1.46943	0.0977401	0.0977401	0.0977401	0.0977401
AC009299.5	0.896552	0.896552	0.896552	0.896552	0.896552	0.919768	0.896552	0.896552	0.896552	0.937434	0.896552	0.896552	0.896552	0.896552	0.896552	0.896552	0.896552	0.896552	0.896552	1.51026	0.896552	0.896552	0.896552	0.896552	0.896552	0.896552	0.896552	0.896552	0.896552	0.896552	0.896552	0.896552	3.63832	0.896552	0.896552	1.01686	1.73901	-0.175558	1.63517	0.675838	1.60474	-0.175558	0.710125	1.73585	0.809994	0.67358	1.36535	1.43653
AC009302.2	0.780015	0.780015	0.780015	0.780015	0.780015	1.65067	0.780015	0.780015	0.780015	1.74214	0.780015	0.780015	0.780015	0.780015	0.780015	0.780015	0.780015	0.780015	0.780015	1.37323	0.780015	0.780015	1.98733	0.780015	0.780015	0.780015	2.38626	0.780015	0.780015	0.780015	2.77447	0.780015	0.780015	0.780015	0.780015	1.89843	0.158537	1.77598	0.158537	1.0816	0.158537	1.11551	1.11878	0.158537	1.22705	1.07916	0.158537	1.23988
AC009303.1	2.14422	2.14422	2.14422	2.14422	2.14422	2.01317	2.14422	2.14422	2.14422	2.82378	2.14422	2.14422	2.14422	2.14422	2.14422	2.14422	2.14422	2.14422	2.14422	2.16919	2.14422	2.14422	2.14422	2.14422	2.14422	2.14422	2.14422	2.14422	2.14422	2.14422	2.14422	2.14422	2.14422	2.14422	2.14422	2.38662	2.19709	2.3019	2.39691	2.20512	1.80158	1.51122	2.26071	2.72334	2.56226	2.6216	2.75469	2.20853
AC009303.3	1.04847	1.04847	1.04847	1.04847	2.63742	1.04056	1.04847	1.9277	2.18645	2.10035	1.04847	2.74722	1.04847	1.99224	1.04847	1.04847	2.35308	1.04847	1.04847	1.82883	2.82207	1.04847	1.04847	1.04847	1.04847	1.04847	1.04847	1.04847	1.04847	2.28132	1.04847	2.58151	1.04847	2.08098	1.04847	1.16228	1.35055	1.51003	1.68782	1.37204	0.875091	0.430222	0.880953	2.47574	2.0658	0.816391	2.3153	0.585667
AC009305.1	0.516092	0.516092	0.516092	0.516092	0.516092	0.165502	0.516092	0.516092	0.516092	0.165502	0.516092	0.516092	0.516092	0.516092	0.516092	0.516092	0.516092	0.516092	0.516092	1.32827	0.516092	0.516092	0.516092	0.516092	0.516092	0.516092	0.516092	0.516092	0.516092	0.516092	0.516092	0.516092	0.516092	0.516092	0.516092	0.102332	0.102332	0.102332	0.102332	0.102332	1.81174	0.949858	0.95275	0.890502	0.102332	0.102332	0.102332	1.40749
AC009310.1	0.891709	0.891709	0.891709	0.891709	0.891709	0.132229	0.891709	0.891709	0.891709	1.75507	0.891709	0.891709	0.891709	0.891709	0.891709	0.891709	0.891709	0.891709	0.891709	1.45942	0.891709	0.891709	0.891709	0.891709	0.891709	0.891709	0.891709	0.891709	0.891709	0.891709	0.891709	0.891709	0.891709	0.891709	0.891709	-0.206266	0.812206	1.73519	0.668177	1.62125	1.32159	0.727623	1.32681	-0.206266	1.68846	1.02914	0.670695	-0.206266
AC009313.1	0.634964	0.634964	0.634964	0.634964	0.634964	0.264386	0.634964	0.634964	0.634964	0.264386	0.634964	0.634964	0.634964	0.634964	0.634964	0.634964	0.634964	0.634964	0.634964	1.43982	0.634964	0.634964	0.634964	0.634964	0.634964	0.634964	0.634964	0.634964	0.634964	0.634964	0.634964	0.634964	0.634964	0.634964	0.634964	0.827577	-0.00453879	1.19647	0.787677	-0.00453879	-0.00453879	1.15661	0.84442	-0.00453879	1.71202	1.11469	1.9375	-0.00453879
AC009336.24	0.324276	1.3916	0.324276	0.324276	0.324276	0.573247	0.324276	0.324276	0.324276	0.573247	0.324276	0.324276	0.324276	5.28983	0.324276	0.324276	0.324276	0.324276	0.324276	0.573247	0.324276	0.324276	0.324276	0.324276	0.324276	0.324276	0.324276	2.22312	0.324276	1.71174	0.324276	0.324276	0.324276	0.324276	0.324276	0.177976	0.177976	0.177976	0.177976	1.16958	4.06176	0.177976	0.177976	0.177976	2.45161	0.177976	0.177976	0.177976
AC009362.2	0.572374	1.90896	1.38477	0.572374	2.50257	0.976804	0.572374	2.07361	0.572374	0.976804	0.572374	2.00006	0.572374	0.572374	3.99674	2.46436	0.572374	0.572374	1.85488	0.976804	0.572374	0.572374	0.572374	0.572374	0.572374	0.572374	0.572374	0.572374	0.572374	0.572374	0.572374	0.572374	0.572374	1.31876	1.94933	-0.25483	2.23275	1.92736	1.93334	1.26611	0.891603	-0.25483	0.895925	1.50195	1.02568	-0.25483	0.822102	2.09576
AC009403.2	5.74848	6.37353	6.60895	7.43525	6.73942	5.58107	6.03098	6.0749	4.89923	7.35321	7.64635	6.86279	8.64616	7.24411	7.3032	5.6131	6.75531	6.86682	6.6019	6.99577	7.54839	6.46988	6.97617	5.53153	5.96343	5.70431	5.90001	6.13875	7.02054	6.20132	6.35767	7.12929	6.20443	7.43468	5.59846	6.91085	6.34658	6.12068	6.69468	7.03154	6.68664	5.76305	6.10328	6.56399	6.75135	7.38057	6.14711	7.0676
AC009404.2	4.50592	5.51573	6.61114	5.52129	4.75806	4.8138	4.69349	4.77086	6.54285	5.71158	5.43067	7.59101	6.97333	7.10662	5.93581	5.0509	5.08251	5.44587	5.4892	6.02397	4.9918	5.34588	6.74112	4.81783	6.45709	5.18617	4.82205	5.17756	6.01135	5.2897	4.89402	5.17455	3.70164	5.17455	5.596	4.94073	4.72147	5.79018	3.79146	4.92971	5.52185	4.74573	5.19409	5.99608	5.36863	5.72153	6.94621	6.00311
AC009410.1	0.389418	0.389418	0.389418	0.389418	0.389418	0.686153	0.389418	0.389418	0.389418	0.686153	0.389418	0.389418	0.389418	0.389418	0.389418	4.26712	0.389418	0.389418	0.389418	0.686153	0.389418	0.389418	0.389418	0.389418	7.10211	0.389418	0.389418	0.389418	0.389418	0.389418	0.389418	0.389418	0.389418	1.16034	0.389418	4.99954	0.0711019	0.0711019	0.0711019	0.0711019	3.50467	0.0711019	0.0711019	1.76138	0.0711019	0.0711019	1.10727	0.0711019
AC009411.1	0.330814	0.330814	1.25666	0.330814	0.330814	0.444551	0.330814	0.330814	0.330814	0.444551	0.330814	0.330814	0.330814	2.41471	0.330814	0.330814	0.330814	0.330814	0.330814	0.444551	0.330814	0.330814	0.330814	0.330814	0.330814	1.67534	0.330814	0.330814	0.330814	0.330814	0.330814	0.330814	0.330814	0.330814	0.330814	1.55147	0.189849	1.23436	0.189849	0.189849	0.189849	0.189849	0.189849	1.12718	0.189849	0.189849	0.189849	0.189849
AC009413.2	0.569979	0.569979	1.89333	3.57051	2.44424	2.11685	0.569979	3.12263	0.569979	0.901687	0.569979	2.57376	0.569979	3.28547	0.569979	5.02963	0.569979	2.62616	0.569979	0.901687	2.66205	0.569979	1.69411	2.1965	0.569979	0.569979	0.569979	0.569979	2.01647	0.569979	0.569979	0.569979	0.569979	0.569979	0.569979	1.17694	-0.171095	1.90336	1.36707	1.6125	1.19791	1.46196	-0.171095	-0.171095	4.38172	1.4055	1.37111	4.72547
AC009469.1	0.0865849	0.0865849	0.986064	1.08466	1.61522	0.860712	0.0865849	0.0865849	2.12049	0.860712	2.14537	0.0865849	0.0865849	2.75664	3.31349	0.988128	1.52487	2.15547	0.0865849	0.860712	2.00506	0.0865849	0.0865849	0.0865849	0.0865849	1.02093	0.0865849	3.41067	0.0865849	1.07502	1.34881	0.0865849	2.0531	0.0865849	0.0865849	0.917275	0.917275	0.917275	0.917275	0.917275	0.917275	0.917275	0.917275	0.917275	0.917275	0.917275	0.917275	0.917275
AC009473.1	2.58062	2.85427	2.30059	0.516317	2.78712	1.95178	1.81397	1.68981	1.60509	1.97566	0.516317	2.14161	0.516317	1.77352	0.516317	2.00539	0.516317	0.516317	1.72838	1.94022	3.21127	3.02318	2.44019	2.94465	2.73946	1.6313	2.77256	2.70223	2.13435	1.69586	0.516317	1.98306	0.516317	2.28552	3.78766	2.71213	3.91915	1.81859	1.97057	2.02334	0.0493315	1.75987	2.35539	2.5917	1.44099	0.0493315	1.21974	1.4577
AC009474.2	0.190765	0.190765	0.190765	0.190765	0.190765	0.698171	1.29437	0.190765	0.190765	0.698171	0.190765	0.190765	5.10745	5.13322	6.10231	1.10573	0.190765	1.22078	0.190765	0.698171	0.190765	0.190765	0.190765	0.190765	0.190765	0.190765	0.190765	0.190765	0.190765	0.190765	0.190765	0.190765	0.190765	0.190765	0.190765	0.541553	0.541553	0.541553	0.541553	0.541553	0.541553	0.541553	0.541553	0.541553	3.73783	0.541553	0.541553	0.541553
AC009480.1	0.879381	0.879381	0.879381	0.879381	0.879381	0.818188	0.879381	0.879381	0.879381	0.818188	0.879381	0.879381	0.879381	0.879381	0.879381	0.879381	0.879381	0.879381	0.879381	0.818188	0.879381	0.879381	0.879381	0.879381	0.879381	0.879381	0.879381	0.879381	0.879381	0.879381	0.879381	0.879381	0.879381	0.879381	0.879381	0.873783	0.986977	0.616782	0.823404	1.06401	1.97405	1.10711	0.894953	0.816563	-0.22977	1.06089	1.64529	-0.22977
AC009480.3	1.11112	1.11112	1.11112	1.11112	1.11112	1.59571	1.11112	1.11112	1.11112	0.373795	1.11112	1.11112	1.11112	1.11112	1.11112	1.11112	1.11112	1.11112	1.11112	1.47035	1.11112	1.11112	1.11112	1.11112	1.11112	1.11112	1.11112	1.11112	1.11112	1.11112	1.11112	1.11112	1.11112	1.11112	1.11112	0.446117	1.30302	1.50874	0.921909	1.13165	-0.392577	1.003	1.45943	1.45406	1.33755	1.39641	1.93482	0.571007
AC009487.6	5.05574	5.71457	6.10445	4.35218	4.76071	4.80873	5.76235	5.40679	6.46643	5.22988	4.06317	5.54589	0.824993	4.16209	3.96869	4.22125	4.80408	6.69846	5.12873	4.50114	5.04176	5.51593	4.53066	4.80457	4.92495	3.74147	4.55215	3.47438	4.42292	5.04587	4.70342	4.60246	4.5018	4.63274	4.94885	5.07108	3.20179	5.10824	5.58536	4.36659	3.86677	4.14534	4.61562	5.33321	5.12034	3.23059	5.3093	4.84382
AC009492.1	0.74167	0.74167	0.74167	0.74167	0.74167	2.67349	0.74167	0.74167	0.74167	0.365774	0.74167	0.74167	0.74167	3.49477	0.74167	0.74167	0.74167	0.74167	0.74167	0.365774	0.74167	0.74167	0.74167	0.74167	3.36063	0.74167	3.40274	0.74167	0.74167	3.01332	2.47622	0.74167	0.74167	0.74167	0.74167	1.42381	4.1438	1.65973	1.35433	3.70474	-0.221022	1.02057	2.22639	0.62031	-0.221022	0.975757	-0.221022	0.801244
AC009495.2	3.7205	2.2381	0.474899	2.28273	2.99924	4.13375	3.35499	3.1969	2.70909	1.88099	0.474899	3.22643	0.474899	3.1482	3.45392	3.27395	0.474899	2.01011	3.53932	1.88099	2.95562	3.85843	4.61625	2.71019	3.59714	3.68545	2.75065	3.12999	4.52858	3.70004	4.53699	2.65696	2.07932	3.1807	3.80117	2.66575	4.80913	4.27849	2.98923	3.08004	2.41594	2.41693	2.97937	2.96853	2.35219	3.8922	1.46784	1.89288
AC009495.3	0.470596	2.26989	0.470596	0.470596	0.470596	0.640324	3.00729	1.66883	0.470596	0.640324	0.470596	0.470596	0.470596	0.470596	0.470596	0.470596	0.470596	0.470596	0.470596	0.640324	0.470596	0.470596	1.76938	0.470596	0.470596	0.470596	0.470596	0.470596	0.470596	0.470596	0.470596	0.470596	0.470596	0.470596	0.470596	0.0252192	0.0252192	0.0252192	0.0252192	1.23743	0.0252192	0.939265	1.52572	2.10722	1.87969	1.46938	1.20688	0.0252192
AC009495.4	2.25572	2.16428	0.314508	0.314508	0.314508	2.21876	1.69727	0.314508	0.314508	0.535784	0.314508	0.314508	0.314508	0.314508	0.314508	2.21985	0.314508	0.314508	2.09301	0.535784	0.314508	1.97932	1.2861	2.61147	2.06626	1.95661	2.09442	2.37403	2.6488	0.314508	0.314508	1.87745	0.314508	1.59168	0.314508	0.195659	1.96806	1.8848	0.195659	0.195659	0.195659	0.195659	1.38966	2.45283	2.34596	2.31762	1.31306	2.02812
AC009498.1	0.507359	0.507359	1.86033	2.60618	0.507359	-0.148945	0.507359	0.507359	0.507359	1.21981	0.507359	0.507359	0.507359	0.507359	0.507359	0.507359	0.507359	0.507359	0.507359	1.06651	0.507359	0.507359	0.507359	0.507359	0.507359	0.507359	0.507359	0.507359	0.507359	0.507359	0.507359	0.507359	0.507359	0.507359	0.507359	1.30378	0.120915	0.120915	0.120915	1.28214	0.120915	0.120915	0.120915	1.24245	0.120915	0.120915	0.120915	0.120915
AC009499.1	2.14595	1.76321	1.47168	-0.260066	1.02121	1.32961	1.25239	1.10768	2.12836	1.32961	3.47234	1.31255	-0.260066	2.14487	3.51194	1.82399	3.10533	2.06431	1.68526	1.32961	-0.260066	1.5609	1.98228	1.84833	1.65599	1.03949	1.15381	-0.260066	1.62581	1.40189	-0.260066	1.44947	2.47512	1.5117	1.25668	0.828792	0.828792	0.828792	0.828792	2.46893	4.94717	1.86437	0.828792	1.79185	0.828792	0.828792	2.42929	0.828792
AC009501.4	1.45018	2.40521	2.25828	1.45018	1.45018	1.86961	1.45018	1.45018	2.59613	2.42076	4.82066	2.47246	1.45018	3.90072	1.45018	1.45018	1.45018	2.7249	1.45018	2.752	1.45018	2.64067	1.45018	1.45018	1.45018	2.62372	1.45018	1.45018	1.45018	2.95098	1.45018	1.45018	3.2847	2.71168	1.45018	1.3211	1.14911	2.47289	2.00324	-0.0402826	2.2365	1.35517	1.51334	2.97138	2.65703	2.22232	2.36844	1.61572
AC009502.1	1.88714	0.712841	0.712841	1.98698	1.88885	1.85466	2.10103	1.61274	2.90503	3.48965	0.712841	0.712841	0.712841	2.75297	0.712841	1.86375	2.04813	2.84624	2.00948	0.811606	2.52814	1.92284	2.77095	3.3106	0.712841	3.3623	2.49975	0.712841	3.28302	2.93808	3.12177	3.24874	3.2233	2.33904	0.712841	-0.687755	1.65958	1.19536	2.03365	2.68366	2.64887	1.13286	2.5197	2.59167	2.00371	2.41582	2.04015	2.03125
AC009502.2	0.929346	0.929346	0.929346	2.47762	2.35837	0.312808	0.929346	0.929346	3.27961	2.94446	0.929346	0.929346	0.929346	2.10314	0.929346	0.929346	0.929346	3.52175	0.929346	1.50476	0.929346	0.929346	2.11462	0.929346	0.929346	0.929346	0.929346	0.929346	0.929346	2.02864	0.929346	2.83601	3.19511	0.929346	0.929346	-0.595567	0.600993	1.68537	-0.595567	2.4572	2.16406	1.61806	1.62442	2.29715	2.28345	2.08424	1.66061	0.64421
AC009502.4	2.09995	3.85674	2.09995	2.09995	2.09995	2.16751	2.09995	2.09995	2.09995	3.57583	2.09995	2.09995	2.09995	3.14057	2.09995	2.09995	2.09995	2.09995	2.09995	2.91909	2.09995	2.09995	3.15075	2.09995	2.09995	2.09995	2.09995	2.09995	2.09995	2.09995	2.09995	3.7903	4.80443	2.09995	2.09995	0.61211	2.58691	1.95651	2.01136	3.35881	3.01774	2.00787	3.09888	2.31836	2.90336	3.12569	1.94149	2.54007
AC009505.2	1.35781	1.35781	1.35781	2.7511	1.35781	2.0638	1.35781	1.35781	1.35781	2.79157	1.35781	1.35781	1.35781	2.41411	1.35781	1.35781	1.35781	4.24595	1.35781	0.954374	1.35781	1.35781	1.35781	1.35781	1.35781	1.35781	1.35781	2.727	1.35781	1.35781	1.35781	1.35781	1.35781	1.35781	1.35781	1.02896	0.711046	1.56678	1.61081	1.54202	1.06875	1.06963	2.487	2.07067	2.49662	2.16738	1.87681	1.9804
AC009506.1	5.14009	4.21709	4.70559	5.32251	4.93018	5.59457	5.38679	5.36542	6.05421	5.0368	5.81494	6.08297	6.41392	5.52866	5.17039	5.71809	5.98837	6.42245	5.183	6.16906	6.22081	6.5066	6.84843	6.15813	4.79281	4.64001	4.88393	6.25789	5.77962	5.21706	6.21178	5.76085	4.03827	6.61794	5.9364	5.86899	5.78716	3.86586	4.95256	6.07311	4.04925	5.39912	6.22462	5.92892	6.12183	6.19837	5.74684	5.00033
AC009506.2	0.212267	0.212267	0.212267	0.212267	0.212267	0.486786	0.212267	0.212267	0.212267	0.486786	0.212267	0.212267	0.212267	0.212267	0.212267	1.46029	0.212267	0.212267	0.212267	0.486786	1.63448	1.5217	0.212267	2.01891	1.59008	1.14676	0.212267	0.212267	0.212267	0.921029	1.4747	0.212267	0.212267	0.212267	0.212267	0.504753	0.504753	0.504753	0.504753	0.504753	0.504753	0.504753	0.504753	0.504753	0.504753	0.504753	0.504753	0.504753
AC009517.2	0.239092	0.239092	0.239092	0.239092	1.76808	0.40679	1.73175	1.22268	0.239092	0.40679	0.239092	0.239092	0.239092	0.239092	0.239092	1.48719	0.239092	0.239092	0.239092	0.40679	0.239092	0.239092	0.239092	0.239092	0.239092	1.17365	0.239092	0.239092	0.239092	0.239092	0.239092	0.239092	0.239092	0.239092	0.239092	0.416574	0.416574	0.416574	0.416574	0.416574	0.416574	0.416574	0.416574	0.416574	0.416574	0.416574	0.416574	0.416574
AC009518.5	0.384375	1.45323	0.384375	0.384375	0.384375	0.143482	0.384375	0.384375	1.66691	1.58256	3.27843	0.384375	0.384375	0.384375	0.384375	0.384375	0.384375	0.384375	0.384375	0.143482	0.384375	0.384375	0.384375	0.384375	0.384375	0.384375	0.384375	0.384375	0.384375	0.384375	0.384375	0.384375	0.384375	0.384375	0.384375	0.159927	0.159927	0.159927	0.159927	0.159927	0.159927	0.159927	0.159927	0.159927	0.159927	1.27796	1.66238	1.47315
AC009518.8	1.39451	1.39451	1.39451	1.39451	1.39451	0.88947	1.39451	1.39451	1.39451	2.24661	1.39451	1.39451	1.39451	1.39451	1.39451	1.39451	1.39451	1.39451	1.39451	0.88947	1.39451	1.39451	1.39451	1.39451	1.39451	1.39451	1.39451	1.39451	1.39451	1.39451	1.39451	1.39451	1.39451	1.39451	1.39451	1.59274	0.189319	1.42624	1.25807	1.09087	2.08723	1.36611	1.54988	2.2625	1.89483	1.55433	2.09909	0.224413
AC009542.2	1.08557	1.08557	1.08557	1.08557	1.08557	0.621781	1.08557	1.08557	1.08557	0.621781	1.08557	1.08557	1.08557	1.08557	1.08557	1.08557	1.08557	1.08557	1.08557	2.0737	1.08557	1.08557	1.08557	1.08557	1.08557	1.08557	1.08557	1.08557	1.08557	1.08557	1.08557	1.08557	1.08557	1.08557	1.08557	0.730075	-0.528146	1.78067	1.24893	0.946962	1.18945	1.60999	1.49461	1.68792	0.890175	1.54471	1.79135	1.82505
AC009784.3	1.70102	1.47423	1.67204	1.81223	0.393019	0.944665	0.393019	1.79132	1.69037	0.944665	0.393019	0.393019	0.393019	1.46897	0.393019	2.52364	0.393019	0.393019	0.393019	0.944665	0.393019	1.74079	0.393019	0.393019	0.393019	2.22927	2.77283	0.393019	0.393019	1.79853	1.69038	0.393019	0.393019	1.57012	0.393019	2.06885	0.0449743	2.15988	1.35656	1.02625	1.06194	1.0623	0.0449743	1.97471	2.5917	1.39075	0.0449743	0.0449743
AC009892.10	1.76511	0.191444	0.85468	0.191444	0.191444	0.594207	0.191444	0.191444	0.191444	0.594207	0.191444	1.35699	0.191444	0.971453	2.59652	0.191444	1.67409	0.191444	0.191444	0.594207	1.65729	0.191444	0.191444	0.191444	1.22195	0.191444	0.191444	1.2025	1.58916	0.191444	0.191444	0.191444	0.191444	0.800787	1.31558	0.517187	0.517187	0.517187	0.517187	0.517187	0.517187	0.517187	0.517187	0.517187	0.517187	0.517187	2.31224	0.517187
AC009945.3	2.44735	2.23798	2.42059	4.73306	4.75007	3.50744	1.23982	4.17527	2.89677	1.86632	1.23982	3.65964	1.23982	2.62281	1.23982	3.46998	1.23982	2.57211	2.57315	1.2003	1.23982	1.23982	1.23982	2.6911	1.23982	1.23982	2.57426	1.23982	1.23982	1.23982	1.23982	1.23982	1.23982	1.23982	1.23982	1.87551	1.58355	1.88226	2.19415	1.47733	2.27037	2.34674	1.91994	1.64759	5.12922	1.15984	1.27851	4.8934
AC009948.5	5.2502	7.13153	8.96574	2.74754	7.48081	6.84675	6.71704	7.99323	5.19067	6.99319	7.93778	1.23315	5.20975	7.7212	7.14933	1.23315	7.79898	7.5301	7.66668	3.94833	7.16138	1.23315	6.068	7.18744	6.31896	1.23315	6.76357	7.24939	7.15632	7.08519	7.61385	1.23315	7.30553	3.76312	3.8318	6.4137	7.23113	7.47979	7.57395	7.06119	6.73809	7.68306	7.9761	6.41873	7.27673	3.74026	4.07688	0.816034
AC009948.7	2.34391	2.26619	3.06902	2.1806	2.75063	3.1254	3.06497	2.44867	2.33146	1.73798	0.693956	2.53793	4.5977	2.68883	0.693956	2.31342	3.1591	2.20449	3.24783	2.88135	2.76747	2.6144	2.9247	2.64628	1.77442	3.32177	2.73745	0.693956	2.86996	2.96575	2.73344	3.10329	2.8194	2.96854	2.31121	1.47991	2.55902	2.96741	2.66577	2.21883	1.51549	2.31583	3.08978	3.52234	3.20073	1.86765	2.43091	2.97389
AC009950.2	1.36172	2.95599	1.36172	1.36172	1.36172	1.92548	1.36172	1.36172	1.36172	0.414655	1.36172	1.36172	1.36172	3.57064	1.36172	1.36172	1.36172	1.36172	1.36172	2.48705	1.36172	1.36172	1.36172	1.36172	1.36172	1.36172	1.36172	1.36172	1.36172	1.36172	1.36172	1.36172	1.36172	2.6011	1.36172	0.149429	1.69431	2.38284	0.106617	1.56371	0.930717	0.742265	2.66497	2.1326	3.28726	2.23868	2.19257	0.914595
AC009951.1	0.230385	0.230385	1.68377	1.28296	0.230385	0.556045	0.230385	2.43745	0.230385	0.556045	0.230385	0.230385	0.230385	0.230385	0.230385	0.230385	2.63575	0.230385	0.230385	0.556045	0.230385	0.230385	0.230385	0.230385	0.230385	1.21575	0.230385	1.26475	0.230385	0.230385	0.230385	1.52661	1.77074	0.230385	0.230385	0.387881	0.387881	0.387881	1.99741	2.04592	0.387881	0.387881	0.387881	0.387881	0.387881	0.387881	0.387881	0.387881
AC009951.2	1.8978	1.76342	1.51883	0.0339182	1.68099	1.00146	0.0339182	1.31495	1.39393	1.00146	2.25222	1.25219	0.0339182	2.13614	0.0339182	2.20322	1.58364	1.12745	1.54091	1.00146	0.0339182	2.13567	2.25778	0.0339182	0.0339182	1.70271	0.0339182	0.0339182	1.09328	1.3214	1.01699	0.0339182	1.60768	1.63135	1.2089	0.837698	0.837698	0.837698	0.837698	0.837698	0.837698	0.837698	2.42782	0.837698	3.25093	0.837698	0.837698	0.837698
AC009955.8	0.448078	0.448078	0.448078	1.93576	1.82118	0.996149	0.448078	0.448078	0.448078	1.8504	0.448078	0.448078	0.448078	0.448078	0.448078	0.448078	0.448078	0.448078	0.448078	-0.0419325	0.448078	0.448078	0.448078	0.448078	0.448078	0.448078	0.448078	0.448078	1.91357	1.50435	0.448078	2.28013	2.62517	1.32916	0.448078	0.131357	1.32971	0.131357	0.131357	1.19125	1.2298	0.131357	0.131357	0.131357	1.80467	0.131357	1.55191	0.131357
AC009961.2	0.242062	1.20016	1.05277	1.97524	1.84729	1.75711	0.242062	2.4283	1.3917	0.257528	2.83624	2.19316	0.242062	2.0668	2.46145	2.77893	1.56004	1.52089	0.242062	1.60327	0.242062	1.89175	1.85908	0.242062	0.242062	1.41938	0.242062	0.242062	1.48092	0.242062	0.242062	0.242062	0.242062	1.84718	1.61614	1.97779	0.375993	0.375993	2.63833	0.375993	0.375993	0.375993	0.375993	2.42827	0.375993	0.375993	1.90886	0.375993
AC009961.3	3.61599	3.54151	5.1368	5.07859	3.93641	3.74087	4.0932	3.92704	3.33255	3.58224	1.12728	3.37706	1.12728	4.07899	4.06773	3.45007	3.75076	4.04955	4.05128	3.95494	3.20739	4.08946	4.15467	3.08582	4.01607	3.21609	4.15391	4.61176	4.07911	2.19899	3.33256	2.9434	1.12728	3.91742	3.97634	3.4034	2.52903	2.56165	4.67078	3.43233	3.02873	3.54872	3.37072	4.24122	5.1559	2.9102	3.25629	2.42316
AC009961.5	0.792311	0.792311	0.792311	0.792311	0.792311	1.44886	0.792311	0.792311	0.792311	0.446428	0.792311	0.792311	0.792311	0.792311	0.792311	0.792311	0.792311	0.792311	0.792311	0.446428	0.792311	0.792311	0.792311	0.792311	0.792311	0.792311	0.792311	0.792311	0.792311	0.792311	0.792311	0.792311	0.792311	0.792311	0.792311	0.678225	0.768012	1.83386	1.67955	0.965616	-0.146562	1.00436	0.694919	1.30495	0.789804	-0.146562	1.14953	0.801044
AC009963.5	0.316262	0.316262	1.2585	1.77793	1.66536	0.45464	0.316262	1.7564	0.316262	0.45464	0.316262	0.316262	0.316262	0.316262	0.316262	0.316262	0.316262	0.316262	0.316262	0.45464	0.316262	0.316262	0.316262	0.316262	0.316262	0.316262	0.316262	0.316262	0.316262	0.316262	0.316262	0.316262	0.316262	0.316262	0.316262	1.18445	0.20594	0.20594	1.13753	0.20594	1.57091	0.20594	0.20594	0.20594	0.20594	0.20594	0.20594	0.20594
AC009967.3	2.21836	1.52174	1.88252	1.20941	1.51785	1.22623	1.76202	1.19298	1.78745	1.22623	0.0935084	2.15449	4.99192	2.02672	0.0935084	2.18136	2.46688	1.22823	2.20587	1.22623	0.0935084	1.84823	0.947786	0.0935084	1.21121	0.0935084	0.0935084	1.19011	1.60947	1.91728	1.11361	0.0935084	1.72654	1.37852	0.0935084	0.607232	0.607232	2.62939	0.607232	2.49646	0.607232	0.607232	0.607232	2.43189	0.607232	1.97766	3.09411	0.607232
AC009967.6	0.828121	3.35588	2.41931	0.828121	0.828121	3.82255	0.828121	0.828121	1.79908	0.439698	0.828121	0.828121	0.828121	0.828121	4.46663	3.10796	0.828121	0.828121	0.828121	2.01064	5.90638	5.94816	0.828121	0.828121	0.828121	0.828121	4.50619	5.19746	0.828121	2.09974	4.9882	0.828121	2.9209	4.70685	0.828121	1.9023	2.20924	4.26349	3.4016	2.85108	1.09794	2.97191	2.5399	2.73099	3.13766	1.00946	2.07281	-1.37538
AC009970.1	0.457361	0.457361	0.457361	0.457361	0.457361	0.438821	0.457361	0.457361	0.457361	0.438821	0.457361	0.457361	0.457361	0.457361	0.457361	0.457361	0.457361	0.457361	0.457361	0.438821	0.457361	0.457361	0.457361	0.457361	0.457361	0.457361	0.457361	0.457361	0.457361	0.457361	0.457361	0.457361	0.457361	0.457361	0.457361	0.119944	0.119944	0.968807	0.119944	0.119944	1.24372	0.119944	0.119944	1.67371	1.36731	0.119944	0.119944	0.119944
AC009974.11	0.192967	1.02662	0.192967	0.192967	0.192967	0.295142	0.192967	2.09524	1.19328	0.295142	2.45019	1.43261	0.192967	1.34803	0.192967	0.192967	2.07633	1.30569	1.30656	1.68679	0.192967	0.192967	1.359	1.40507	0.192967	0.192967	1.30748	0.192967	0.192967	0.192967	0.192967	0.192967	0.192967	1.10056	1.38857	0.534963	0.534963	0.534963	0.534963	0.534963	0.534963	2.24582	0.534963	2.126	0.534963	0.534963	0.534963	0.534963
AC009994.2	0.84905	0.84905	0.84905	0.84905	0.84905	0.790884	0.84905	0.84905	0.84905	0.790884	0.84905	0.84905	0.84905	0.84905	0.84905	0.84905	0.84905	0.84905	0.84905	0.790884	0.84905	0.84905	0.84905	0.84905	0.84905	0.84905	0.84905	0.84905	0.84905	0.84905	0.84905	0.84905	0.84905	0.84905	0.84905	-0.200783	1.24214	1.35087	0.850552	0.585787	0.61439	0.61468	1.30798	1.21065	1.45368	1.08762	0.564971	0.720658
AC010084.1	1.30361	0.791982	1.40956	2.22496	1.30539	1.00974	2.03706	1.01492	1.29368	1.00974	3.41854	1.5798	0.0318453	1.98231	2.74298	1.7302	0.0318453	1.42901	1.04723	1.00974	1.45339	0.0318453	1.4926	2.06613	1.03121	0.0318453	0.0318453	0.0318453	1.01473	0.0318453	1.54646	1.70633	0.0318453	0.622774	0.0318453	1.08594	1.08594	1.08594	1.08594	1.08594	1.08594	1.08594	1.08594	1.08594	1.08594	1.08594	1.08594	1.08594
AC010091.1	1.86397	1.0568	8.17816	0.255783	0.255783	0.0786534	0.255783	0.255783	0.255783	0.0786534	0.255783	0.255783	0.255783	1.78134	0.255783	0.255783	0.255783	2.74344	0.255783	2.97393	0.255783	0.255783	1.0607	1.42043	0.255783	0.255783	3.19644	1.68085	0.255783	1.00231	0.255783	0.255783	0.255783	2.8507	0.255783	0.460461	0.460461	0.460461	2.3202	0.460461	0.460461	0.460461	0.460461	2.30752	2.67812	0.460461	0.460461	0.460461
AC010091.4	0.395173	0.395173	3.7141	0.395173	0.395173	0.0962974	0.395173	0.395173	0.395173	0.0962974	0.395173	0.395173	0.395173	0.395173	0.395173	0.395173	0.395173	0.395173	0.395173	1.58121	0.395173	0.395173	0.395173	0.395173	0.395173	0.395173	0.395173	0.395173	0.395173	0.395173	0.395173	0.395173	0.395173	0.395173	0.395173	0.16023	0.16023	0.16023	0.16023	0.16023	1.77433	0.16023	1.7801	0.16023	0.16023	0.16023	0.16023	1.48964
AC010092.1	0.50289	0.50289	0.50289	0.50289	0.50289	0.479845	0.50289	0.50289	0.50289	0.479845	0.50289	0.50289	0.50289	0.50289	0.50289	0.50289	0.50289	0.50289	0.50289	0.479845	0.50289	0.50289	0.50289	0.50289	0.50289	0.50289	0.50289	0.50289	0.50289	0.50289	0.50289	0.50289	0.50289	0.50289	0.50289	0.0830944	0.976248	0.0830944	0.0830944	0.0830944	0.0830944	1.20706	0.0830944	0.844716	0.997531	0.87096	1.14186	0.0830944
AC010095.5	1.54217	1.54217	1.54217	1.54217	1.54217	1.40975	1.54217	1.54217	1.54217	2.15158	1.54217	1.54217	1.54217	1.54217	1.54217	1.54217	1.54217	1.54217	1.54217	1.94129	1.54217	1.54217	1.54217	1.54217	1.54217	1.54217	1.54217	1.54217	1.54217	1.54217	1.54217	1.54217	1.54217	1.54217	1.54217	0.98392	1.93559	1.53665	1.46394	1.84877	1.38282	1.15073	1.65273	1.78777	2.10189	1.99953	1.85828	0.751257
AC010095.7	0.294534	0.294534	0.294534	2.49139	1.5242	0.506545	0.294534	1.60718	0.294534	0.506545	0.294534	1.38098	0.294534	0.294534	0.294534	0.294534	0.294534	0.294534	0.294534	0.506545	0.294534	0.294534	0.294534	0.294534	0.294534	0.294534	0.294534	0.294534	0.294534	0.294534	1.51243	0.294534	0.294534	1.08358	0.294534	0.22856	0.22856	0.22856	0.22856	0.22856	0.22856	0.22856	1.30881	0.22856	0.22856	1.26423	0.22856	2.19479
AC010096.1	1.03345	1.1911	1.22646	2.48187	-0.0124186	1.12306	1.22395	1.6915	1.94002	1.12306	2.32839	1.53612	4.09419	2.08613	1.9902	1.40633	1.94068	-0.0124186	1.57779	1.12306	1.60435	-0.0124186	1.8206	-0.0124186	1.12419	1.04991	-0.0124186	1.82906	1.10544	1.11141	-0.0124186	-0.0124186	1.64825	1.43592	-0.0124186	0.82319	0.82319	2.7654	0.82319	0.82319	0.82319	0.82319	0.82319	0.82319	0.82319	0.82319	2.59201	3.62753
AC010127.3	3.69719	2.89867	3.33795	3.24907	1.49726	3.14335	1.79456	3.13639	2.33183	0.907321	2.56573	2.43832	-0.23702	2.27566	3.45492	2.07575	3.37786	2.79138	2.79334	2.52398	-0.23702	-0.23702	3.4243	2.22206	-0.23702	2.58834	2.04138	2.49808	1.60882	3.0739	1.48131	1.43623	2.44011	3.31315	4.75553	1.96097	2.50933	5.49928	2.78226	0.895071	4.84593	0.895071	0.895071	2.77091	2.10516	2.32875	0.895071	2.56404
AC010127.5	2.7046	1.45615	1.45615	1.45615	1.45615	1.61302	1.45615	1.45615	1.45615	0.958303	1.45615	1.45615	1.45615	2.886	1.45615	2.67974	1.45615	2.83359	1.45615	2.58771	1.45615	1.45615	1.45615	2.95661	1.45615	1.45615	1.45615	2.78731	1.45615	1.45615	1.45615	1.45615	1.45615	1.45615	1.45615	2.0765	1.01286	2.14692	1.87089	2.15883	1.26475	1.39058	2.20138	2.83228	1.90751	1.51079	2.26617	0.653642
AC010132.11	0.211451	1.27012	1.11106	0.211451	0.211451	0.487643	1.70399	0.91647	0.211451	0.487643	0.211451	0.211451	0.211451	0.211451	0.211451	0.211451	0.211451	1.60924	0.211451	0.487643	0.211451	1.52086	1.27512	0.211451	0.211451	0.211451	0.211451	0.211451	0.211451	0.920199	0.211451	0.211451	0.211451	1.69422	0.211451	0.506145	0.506145	0.506145	0.506145	0.506145	0.506145	0.506145	0.506145	0.506145	0.506145	0.506145	0.506145	0.506145
AC010136.2	1.92967	1.42027	0.968478	0.268264	0.268264	0.620213	1.89239	0.268264	0.268264	0.620213	0.268264	1.15406	4.19912	1.09176	0.268264	0.268264	0.268264	0.268264	1.37366	0.620213	0.268264	0.268264	1.42572	0.268264	0.268264	0.268264	0.268264	0.268264	0.268264	0.268264	0.268264	0.268264	0.268264	0.268264	0.268264	0.274181	0.274181	0.274181	0.274181	0.274181	0.274181	1.81099	0.274181	1.70336	0.274181	2.30716	0.274181	0.274181
AC010138.3	1.46834	1.47399	1.5822	1.86977	1.74392	1.89435	1.7049	1.3789	1.08177	0.502013	2.31354	1.93459	0.101468	1.23342	0.101468	2.26467	2.1846	0.101468	1.19278	0.502013	0.101468	1.78775	0.922425	0.101468	1.17557	0.101468	0.101468	0.101468	0.101468	0.101468	1.08178	1.42208	0.101468	1.47016	0.101468	0.76567	0.76567	2.5976	0.76567	0.76567	0.76567	0.76567	0.76567	0.76567	0.76567	0.76567	0.76567	0.76567
AC010148.1	3.90984	3.76635	3.10076	4.25337	3.15183	4.05313	3.77624	2.82349	2.4813	4.16068	4.0632	3.5467	0.498873	4.24967	5.21022	1.93941	3.89084	1.67052	3.71943	1.88209	4.79888	4.74878	4.8758	4.29608	4.32296	1.98967	3.61412	3.91157	2.99985	3.7529	4.15284	2.79211	4.11261	3.942	4.26059	5.25197	2.87709	3.11759	2.82588	2.73343	4.00446	3.80712	4.35481	4.44917	5.29867	3.97279	2.99149	2.73823
AC010149.4	1.24519	1.24519	1.24519	1.24519	1.24519	1.82212	1.24519	1.24519	1.24519	0.318029	1.24519	1.24519	1.24519	1.24519	1.24519	1.24519	1.24519	1.24519	1.24519	1.97462	1.24519	1.24519	1.24519	1.24519	1.24519	1.24519	1.24519	1.24519	1.24519	1.24519	1.24519	1.24519	1.24519	1.24519	1.24519	1.48719	1.24081	1.5727	1.02108	1.6491	0.692545	-0.527677	1.87842	2.0018	1.80615	2.26551	1.60454	0.477329
AC010150.1	1.80646	1.96539	1.78309	1.8961	2.21231	1.77685	0.75206	2.46987	0.75206	0.817465	3.11196	2.04809	0.75206	1.95966	0.75206	2.18237	2.9744	1.91539	2.35524	2.61469	0.75206	2.98796	3.00706	0.75206	2.33112	2.23228	0.75206	0.75206	2.30625	1.56435	0.75206	0.75206	3.00619	1.70094	2.00204	2.26476	0.730222	1.92196	1.68505	1.45391	1.14306	0.597329	2.67765	2.12299	1.78152	2.85155	1.39774	2.83723
AC010226.4	1.39568	2.57559	3.77909	2.9289	2.42252	3.77036	3.63153	3.44224	3.49905	3.93697	4.3869	4.01709	1.39568	4.24688	3.99634	2.78659	3.31047	3.25849	3.25981	2.43873	2.98073	3.7373	3.58856	3.40917	2.50999	3.85557	2.52879	3.63518	4.09516	3.89886	2.80265	3.60993	1.39568	2.67681	3.06361	3.4874	3.43321	3.55939	2.98482	4.05518	3.13825	4.03237	2.42982	4.09679	1.66007	2.94454	3.69695	2.05399
AC010240.2	2.84378	3.02511	2.81713	4.07363	2.84554	2.29504	1.64086	3.4143	3.62215	0.996898	1.64086	3.11946	1.64086	1.64086	1.64086	3.27266	1.64086	1.64086	2.9691	3.2465	1.64086	1.64086	1.64086	1.64086	1.64086	1.64086	1.64086	1.64086	1.64086	1.64086	1.64086	1.64086	1.64086	1.64086	1.64086	3.23187	2.62329	2.612	1.79201	1.34853	1.35112	0.601354	1.92253	3.08999	3.35999	3.05707	2.4894	2.33362
AC010243.1	1.23881	1.23881	1.23881	1.23881	1.23881	1.90606	1.23881	1.23881	1.23881	0.907834	1.23881	1.23881	1.23881	1.23881	1.23881	1.23881	1.23881	1.23881	1.23881	1.17194	1.23881	1.23881	1.23881	1.23881	1.23881	1.23881	1.23881	1.23881	1.23881	1.23881	1.23881	1.23881	1.23881	1.23881	1.23881	1.5702	1.39596	1.44588	1.18067	-0.392763	1.68138	-0.392763	0.960986	2.00297	2.20874	2.00875	2.01915	0.877163
AC010327.1	0.819061	0.819061	0.819061	0.819061	0.819061	1.46818	0.819061	0.819061	0.819061	0.471743	0.819061	0.819061	0.819061	0.819061	0.819061	0.819061	0.819061	0.819061	0.819061	0.471743	0.819061	0.819061	0.819061	0.819061	0.819061	0.819061	0.819061	0.819061	0.819061	0.819061	0.819061	0.819061	0.819061	0.819061	0.819061	1.91369	0.744381	1.42588	-0.170675	0.94209	1.20205	0.668387	1.20673	0.904058	0.766186	1.32558	0.617239	1.36177
AC010327.2	2.04686	1.05791	1.93775	1.37467	1.52773	1.09636	1.49144	0.982802	1.26147	1.09636	4.55453e-05	1.13001	4.55453e-05	3.17986	2.71032	4.55453e-05	2.12148	1.01431	1.67136	1.09636	4.55453e-05	0.947288	1.28254	1.51498	4.55453e-05	1.2906	2.07049	1.35195	4.55453e-05	1.1942	1.26148	1.22839	1.45973	1.14865	1.49544	1.18426	1.18426	1.18426	1.18426	1.18426	1.18426	1.18426	1.18426	1.18426	1.18426	1.18426	1.18426	1.18426
AC010329.1	0.52025	0.52025	0.52025	0.52025	0.52025	0.916112	0.52025	0.52025	0.52025	1.35856	0.52025	0.52025	0.52025	0.52025	0.52025	0.52025	0.52025	0.52025	0.52025	0.493674	0.52025	0.52025	0.52025	0.52025	0.52025	0.52025	0.52025	0.52025	0.52025	0.52025	0.52025	0.52025	0.52025	0.52025	0.52025	0.283169	0.283169	1.21807	0.283169	0.283169	0.283169	0.283169	0.283169	1.12213	0.283169	0.283169	1.67744	0.283169
AC010335.1	0.221321	0.221321	1.31116	0.221321	1.75027	0.462126	0.221321	0.221321	0.221321	0.462126	0.221321	0.221321	0.221321	2.17278	0.221321	0.221321	0.221321	0.221321	0.221321	0.462126	0.221321	0.221321	1.50488	0.221321	0.221321	1.51294	0.221321	0.221321	0.221321	0.221321	1.93889	0.221321	0.221321	0.221321	0.221321	0.476909	0.476909	0.476909	0.476909	0.476909	0.476909	0.476909	0.476909	0.476909	0.476909	0.476909	0.476909	0.476909
AC010336.1	4.00861	3.99448	5.17266	4.19172	4.47496	3.98665	4.96835	4.60416	3.84209	4.01052	5.91271	5.44418	0.962182	5.26552	4.89335	3.55467	5.82472	5.68158	4.30195	4.89569	4.34232	5.46328	5.55043	3.62823	5.04722	3.81128	3.70034	3.08008	4.93171	4.27273	4.99237	4.33962	4.26199	4.05307	5.61428	4.9164	5.46239	4.5009	3.67646	5.06632	4.22583	3.45007	4.68238	4.33508	3.36454	4.62967	4.6402	5.31258
AC010423.1	0.732261	0.732261	0.732261	2.91893	0.732261	1.51025	0.732261	0.732261	0.732261	0.428368	0.732261	0.732261	0.732261	0.732261	0.732261	0.732261	0.732261	0.732261	0.732261	0.428368	0.732261	0.732261	0.732261	0.732261	0.732261	0.732261	0.732261	0.732261	0.732261	0.732261	0.732261	0.732261	0.732261	0.732261	0.732261	1.02249	-0.133159	1.31269	2.19674	1.54086	1.04046	1.92969	-0.133159	0.962566	0.822001	0.998481	0.972754	-0.133159
AC010441.1	5.21623	6.78065	6.48897	5.35008	4.88823	3.94733	4.53207	4.29397	3.5213	5.34413	3.28828	5.09342	4.64492	4.78534	5.12688	6.06786	6.1797	5.02615	5.15066	3.94733	4.43749	6.52738	4.93852	5.17711	5.41375	5.52508	4.71426	4.48193	7.17188	5.53663	5.03075	5.8156	6.14449	6.06731	5.32405	5.03851	5.03851	5.03851	5.03851	5.03851	5.03851	5.03851	5.03851	5.03851	5.03851	5.03851	5.03851	5.03851
AC010468.1	1.93792	1.93792	1.93792	4.61316	3.74747	3.46903	1.93792	3.35468	1.93792	2.27004	1.93792	3.36078	1.93792	3.45081	1.93792	3.88879	1.93792	1.93792	1.93792	2.95735	1.93792	1.93792	3.04899	1.93792	3.3771	1.93792	3.40024	1.93792	1.93792	1.93792	3.25657	1.93792	1.93792	2.80274	1.93792	2.23546	2.79715	3.87072	2.78804	2.48021	2.30141	2.37209	2.3167	2.80775	1.76528	2.52832	2.11814	1.92666
AC010492.2	3.14051	0.626811	2.91412	2.31499	0.626811	1.46558	2.81088	0.626811	2.73441	0.488748	0.626811	2.88922	0.626811	2.40417	2.78858	2.91871	2.73512	1.87244	0.626811	2.71416	0.626811	0.626811	2.76728	0.626811	0.626811	0.626811	0.626811	0.626811	0.626811	1.49656	1.74661	0.626811	0.626811	1.85952	2.46331	2.67183	-0.346909	2.28951	1.2881	1.33496	2.56359	-0.346909	2.97281	2.05868	1.06909	1.33072	2.07874	1.08609
AC010504.2	1.11674	3.57196	2.4439	3.29067	2.74616	3.26947	3.77737	3.86918	3.85801	2.88186	3.31127	2.32195	1.11674	3.08414	3.60366	3.83286	3.18335	2.19855	2.89935	2.10411	2.63247	3.01073	3.31676	1.11674	2.87359	3.32897	3.32506	3.42128	3.56965	2.85547	1.11674	1.11674	1.11674	3.61264	3.01844	4.02918	3.05049	2.87138	3.13795	1.883	1.99553	1.32877	2.87949	3.76472	2.35713	2.61669	3.05905	3.72359
AC010507.5	4.33977	4.39903	2.18872	4.77734	4.05401	4.02061	4.16156	1.60774	5.43214	4.02061	4.60546	4.87049	5.57071	4.94112	5.46331	3.72768	5.03118	4.50648	5.81674	4.02061	5.22198	4.06686	6.07134	5.82427	5.2408	3.14171	5.38199	6.13851	4.66701	5.27122	5.11582	4.99998	5.09429	5.58525	2.69351	4.10458	4.10458	5.89378	6.76591	4.10458	4.10458	4.10458	4.10458	4.10458	4.10458	4.10458	5.72584	4.10458
AC010522.1	1.38513	1.38513	1.38513	1.38513	1.38513	1.29857	1.38513	3.08716	1.38513	2.13722	1.38513	1.38513	1.38513	2.46836	1.38513	1.38513	1.38513	1.38513	1.38513	1.21671	1.38513	1.38513	1.38513	1.38513	1.38513	1.38513	1.38513	1.38513	1.38513	1.38513	1.38513	1.38513	1.38513	1.38513	1.38513	0.930826	1.30386	2.20275	1.96937	1.89462	1.89678	1.27299	0.968744	2.13856	1.35318	1.81085	1.75741	1.37842
AC010524.2	6.19787	3.8823	4.41149	4.72371	1.66772	1.90681	7.31895	1.93696	2.78575	3.85378	5.91053	3.88619	4.3851	2.56673	5.95469	2.61915	4.91184	2.75402	2.75597	3.98649	-0.326261	1.99149	2.87238	2.02997	1.47069	1.35821	4.77963	5.79886	0.956222	4.62539	2.91193	1.27701	3.55169	1.933	3.73046	5.48955	3.92564	4.06701	1.18392	1.18392	3.0088	4.58994	4.37585	4.99598	6.33619	1.18392	2.23136	1.18392
AC010524.4	0.895622	0.895622	0.895622	0.895622	0.895622	0.153778	0.895622	0.895622	0.895622	1.7602	0.895622	0.895622	0.895622	0.895622	0.895622	2.88023	0.895622	0.895622	0.895622	1.66907	0.895622	0.895622	0.895622	0.895622	0.895622	0.895622	0.895622	0.895622	0.895622	0.895622	0.895622	0.895622	0.895622	0.895622	0.895622	0.682259	1.17342	1.1055	-0.27245	0.663875	1.31567	1.51825	1.06407	1.40771	1.4817	1.45859	1.58424	-0.27245
AC010525.1	0.239658	0.239658	0.239658	0.239658	0.239658	0.407751	0.239658	1.42887	0.239658	0.407751	0.239658	0.239658	0.239658	0.239658	2.00144	0.239658	0.239658	0.239658	0.239658	0.407751	2.15861	0.239658	0.239658	0.239658	0.239658	0.239658	0.239658	1.59274	0.239658	0.239658	0.239658	0.239658	0.239658	0.239658	0.239658	0.41689	0.41689	0.41689	0.41689	0.41689	0.41689	0.41689	0.41689	0.41689	0.41689	0.41689	0.41689	0.41689
AC010525.2	0.67695	0.67695	0.67695	0.67695	0.67695	0.360769	0.67695	0.67695	0.67695	0.360769	0.67695	0.67695	0.67695	0.67695	0.67695	0.67695	0.67695	0.67695	0.67695	1.5282	0.67695	0.67695	0.67695	0.67695	2.77089	0.67695	0.67695	0.67695	0.67695	0.67695	0.67695	0.67695	0.67695	0.67695	0.67695	1.09679	-0.0951034	1.73906	-0.0951034	1.30224	1.34832	0.787176	-0.0951034	1.03499	0.890013	1.07203	0.733394	0.901838
AC010525.4	1.27858	1.27858	1.27858	1.27858	1.27858	0.866484	1.27858	1.27858	1.27858	0.866484	1.27858	1.27858	1.27858	1.27858	1.27858	1.27858	1.27858	1.27858	1.27858	1.98157	1.27858	1.27858	1.27858	1.27858	1.27858	1.27858	1.27858	1.27858	1.27858	1.27858	1.27858	1.27858	1.27858	1.27858	1.27858	2.00797	1.53287	1.44107	1.63999	1.19452	1.25412	1.11367	1.49465	0.998808	0.256091	1.8366	0.664371	1.71346
AC010525.5	0.831025	0.831025	0.831025	0.831025	0.831025	1.66744	0.831025	0.831025	0.831025	0.442838	0.831025	0.831025	0.831025	0.831025	0.831025	0.831025	0.831025	0.831025	0.831025	0.442838	0.831025	0.831025	0.831025	0.831025	0.831025	0.831025	0.831025	0.831025	0.831025	0.831025	0.831025	0.831025	0.831025	0.831025	0.831025	-0.217677	0.751642	0.703414	0.614564	0.639648	1.23645	0.671141	-0.217677	1.4683	0.774739	1.9532	1.156	1.40564
AC010525.6	3.15613	3.53742	2.38991	3.10917	2.9593	1.55165	2.67897	2.96272	2.00096	3.77979	3.34121	3.3601	0.934333	0.934333	0.934333	1.9883	4.46387	0.934333	3.14307	2.66759	2.59673	3.39022	3.63759	2.22679	2.86118	2.44402	2.89092	2.51579	2.83201	2.08988	3.14035	0.934333	3.63661	3.19525	2.68365	3.71571	1.68733	3.26102	2.86299	2.04099	3.3293	2.45835	3.16338	3.7763	2.77498	3.51514	2.28507	3.08736
AC010525.7	4.10047	3.56866	2.63274	4.24918	3.18163	2.89105	2.44468	2.81429	2.13266	4.26565	3.51124	3.79288	4.60659	4.39247	3.09783	3.1332	4.72209	3.73619	3.4078	2.51053	3.31787	3.74768	4.48253	3.16124	2.28973	2.61809	2.57585	3.05482	4.20981	2.26967	3.03533	1.79526	4.34872	3.80457	3.12991	3.69151	3.40039	3.42972	4.04615	2.69844	4.14634	2.54129	4.80651	4.18497	2.48856	4.03664	2.40265	2.82834
AC010536.1	4.68573	3.91727	5.3156	4.34213	4.41889	4.29596	4.55078	4.41479	4.66565	3.93988	5.37457	5.63895	4.94891	5.277	5.35078	3.86287	4.90381	4.1324	4.59384	5.30367	4.34774	4.89952	5.90685	4.13229	5.07815	2.89286	4.04086	3.34419	3.6317	4.11578	5.11531	4.13825	5.23668	5.2397	5.25869	5.23817	4.42788	5.19761	4.06955	4.87157	4.63774	4.9254	3.80898	5.41893	4.9395	4.89786	4.2818	5.02943
AC010642.1	7.24943	6.69231	6.61732	6.84893	6.68183	5.81293	8.05182	7.01654	5.5287	6.75835	6.97127	6.57671	7.65707	6.03513	6.40294	6.41684	8.18676	7.32122	7.45477	6.46521	6.76821	6.4819	6.83693	7.13954	5.40952	6.00863	6.89044	6.08028	5.70675	7.04168	5.33934	5.49468	7.49266	6.93659	6.3982	6.45614	6.16078	6.77103	7.07809	6.2	5.70715	7.57887	7.60123	6.52143	6.15091	6.47686	6.55468	5.40085
AC010642.2	1.16254	2.28764	2.11455	1.16254	1.16254	0.92116	1.16254	1.16254	1.16254	0.92116	1.16254	2.83556	1.16254	1.16254	1.16254	2.49654	2.71024	1.16254	1.16254	2.17477	1.16254	1.16254	2.29312	1.16254	1.16254	1.16254	1.16254	1.16254	1.16254	1.16254	1.16254	1.16254	1.16254	1.16254	1.16254	2.15541	1.31765	1.22179	0.650456	0.911926	0.47025	1.57529	2.54966	2.16172	1.52853	2.03804	1.83461	1.38608
AC010677.5	1.96845	1.25183	1.45097	1.18731	1.10525	1.35276	0.121904	1.17161	1.73918	1.36473	2.31958	1.77479	0.121904	0.121904	0.121904	1.08427	1.65721	1.9058	0.121904	0.267906	0.121904	1.79721	0.937519	0.121904	0.121904	1.77518	1.20702	1.16887	0.121904	1.17702	0.121904	0.121904	1.68103	1.34876	1.28596	0.777899	0.777899	0.777899	0.777899	0.777899	0.777899	0.777899	0.777899	0.777899	0.777899	0.777899	0.777899	0.777899
[truncated: 34,130 more rows]

## Sheet: Table S1 PDCL Bailey class
Table S1. Related to Figure 1: PDCL Bailey Classification consensus clustering (squamous Vs pancreatic differential gene expression)									Table S1. Related to Figure 1: PDCL class designation
[truncated: 35,094 more rows]

[truncated: 3 more sheets: Bulk metabolism signature score, Bulk WNT signature score, Bulk signaling signature score]
