# Supplementary material for: HNF4A and GATA6 Loss Reveals Therapeutically Actionable Subtypes in Pancreatic Cancer
Source: Cell Rep. Author manuscript; Available in PMC 2022 Sep 26. (PMC9511995; doi:10.1016/j.celrep.2020.107625)
Supplement: Table S2 [file NIHMS1625804-supplement-Table_S2.xlsx]

## Sheet: Table S2 LC-MS
Table S2. Related to Figure 1: Untargetted metabolimics
Compound	TKCC-22	Mayo 4636	Mayo 5289	PacaDD137	TKCC-26	TKCC-15	TKCC-06	TKCC-09	TKCC-2.1	TKCC-18	TKCC-10
Creatine	4.81995e+08	1594317559	9.48868e+08	8.6381e+08	5.2505e+08	1.22557e+08	4.47991e+08	689028330	3144268483	2390993358	4330924702
L-Glutamine	8.67684e+08	5.01148e+07	1.01623e+08	3.57785e+08	2.87786e+08	4.23317e+08	4.44896e+08	3.24437e+08	4.57275e+08	5.72723e+08	5.9579e+08
sn-glycero-3-Phosphocholine	1.71164e+08	2.6296e+08	1.38504e+08	1.32637e+08	4.04327e+07	156749317	2.67988e+08	2.036e+08	1114791206	2.47949e+08	1208604741
Hexadecanoic acid	8.63377e+07	26083993	3.91886e+07	4.52597e+08	3.08734e+08	4.27715e+08	5.10864e+08	411424703	419269051	8.10372e+08	8.25819e+08
Octadecanoic acid	3.86948e+07	1.06079e+07	1.69065e+07	3.32602e+08	1.99235e+08	3.27694e+08	361597661	2.96374e+08	283635278	6.13943e+08	5.85585e+08
L-Proline	8.72976e+08	5.97146e+08	2.58966e+08	2.85071e+08	2.05883e+08	227866125	1.69138e+08	2.62142e+08	4.9957e+08	4.57558e+08	1085235399
(S)-Malate	3.65927e+08	5.82926e+07	4.89054e+07	4.0374e+07	6.58367e+07	341901197	4.39815e+07	1.14171e+08	3.30664e+07	8.84369e+07	5.58652e+07
[FA amino(11:0)] 11-amino-undecanoic acid	3.14601e+07	1.30511e+07	1.32509e+07	107559839	113683619	9.87589e+07	1.35646e+08	1.13046e+08	1.4436e+08	1.9307e+08	2.18262e+08
(R)-Lactate	3.27175e+08	1.46214e+08	1.24477e+08	7.32006e+07	126739140	1.23062e+08	4.96952e+07	6.89264e+07	9.40557e+07	1.13582e+08	2.46363e+08
1-Methylnicotinamide	4.30066e+07	5.95995e+07	4.17997e+06	1.14604e+06	6.08406e+06	346309	1.22819e+07	108105	1.2635e+08	4.8836e+07	2.08428e+08
Phenylacetic acid	2.47909e+08	1.034e+08	104794233	7.14377e+07	7.20688e+07	6.96338e+07	9.417e+07	7.80626e+07	8.94954e+07	1.24907e+08	1.46084e+08
L-Leucine	2.93374e+08	1.02813e+08	103972856	8.00673e+07	1.35623e+08	7.97932e+07	6.47853e+07	5.65274e+07	6.26796e+07	6.67637e+07	1.10021e+08
4-Aminobutanoate	1.62207e+08	4.73706e+07	9.438e+06	4.75173e+07	4.14151e+07	4.14232e+07	1.54527e+07	3.02756e+07	1.90485e+07	9.415e+07	4.29149e+07
[PC (16:0/18:1)] 1-hexadecanoyl-2-(11Z-octadecenoyl)-sn-glycero-3-phosphocholine	1.30476e+07	1.46891e+06	2.39901e+06	2.98066e+07	3.89921e+07	5.03011e+07	2.48265e+07	4.19594e+07	4.29448e+07	5.73144e+07	7.40984e+07
sodium dodecyl sulfate	8.89896e+06	838401	1.39744e+07	6.01973e+06	3.66443e+06	9.93719e+06	4.89443e+07	1.22314e+06	1.26721e+06	1.54715e+07	118884894
L-Glutamate	9.87403e+07	5.3009e+07	3.29694e+07	3.62111e+07	3.5639e+07	3.40221e+07	2.29631e+07	5.61888e+07	6.73135e+07	8.94803e+07	1.2921e+08
L-Arginine	1.09772e+08	5.4698e+07	4.50088e+07	2.69494e+07	1.89258e+07	2.94485e+07	4.36606e+07	1.77949e+07	5.57014e+07	6.35197e+07	9.43426e+07
[PR] (+)-15-nor-4-thujopsen-3-one	3.90029e+06	877460	1.56832e+06	3.93309e+07	27892784	3.45415e+07	5.04793e+07	4.06289e+07	4.58878e+07	7.64358e+07	6.74357e+07
Pantothenate	7.65435e+07	3.5748e+07	2.71734e+07	1.51143e+07	3.25648e+07	1.79257e+07	1.69885e+07	2.09058e+07	2.17444e+07	6.06209e+07	9.30974e+07
N-Methylpelletierine	5.26021e+07	1.42525e+07	1.57685e+07	2.7035e+07	2.63198e+07	2.42995e+07	3.68116e+07	2.8218e+07	3.88301e+07	4.83612e+07	6.22277e+07
L-1-Pyrroline-3-hydroxy-5-carboxylate	4.04671e+08	1.8481e+08	1.55895e+08	1.26641e+08	1.88171e+08	1.60718e+08	1.24787e+08	1.40597e+08	6.8993e+07	9.62538e+07	1.40355e+08
(R)-2-Methylimino-1-phenylpropan-1-ol	6.12169e+06	1.91846e+06	2.09915e+06	1.92423e+07	2.03054e+07	1.62252e+07	2.78798e+07	1.9267e+07	2.02569e+07	4.13837e+07	4.27486e+07
N-(octanoyl)-L-homoserine	1.38582e+08	2.76895e+07	8.74963e+06	572502	1.04776e+07	516838	789230	336188	365403	5.26496e+06	8.5855e+06
[PC (18:1/18:1)] 1-(9Z-octadecenoyl)-2-(9Z-octadecenoyl)-sn-glycero-3-phosphocholine	8.75667e+06	604703	1.14454e+06	1.84708e+07	1.95138e+07	2.49276e+07	1.30029e+07	1.65513e+07	2.98385e+07	3.2099e+07	2.87589e+07
O-Butanoylcarnitine	8.8029e+07	2.30717e+07	1.06229e+07	10497420	1.28902e+07	4.56457e+06	2.69359e+06	6.43185e+06	2.04367e+06	2.76677e+07	4.21076e+07
L-Methionine	1.06767e+08	3.46018e+07	3.06944e+07	1.72202e+07	4.763e+07	2.04041e+07	3.01345e+07	1.86825e+07	1.95348e+07	1.66084e+07	1.51382e+07
L-Glutamate 5-semialdehyde	4.24108e+07	1.78303e+07	7.36641e+06	1.01073e+07	7.58355e+06	1.23276e+07	5.33876e+06	8.45437e+06	2.01178e+07	2.55973e+07	4.20214e+07
CTAB	7.98231e+06	2.02518e+06	3.39513e+06	1.44279e+07	9.43365e+06	1.64941e+07	2.2948e+07	1.4321e+07	1.69081e+07	3.27483e+07	3.13116e+07
Picolinamide	2.68877e+08	1.1332e+08	9.00888e+07	4.90337e+07	119083795	5.77072e+07	9.40973e+07	8.53015e+07	3.07133e+07	4.87719e+07	4.91573e+07
Creatinine	1.57585e+08	8.11814e+07	5.76628e+07	8.54672e+07	1.10079e+08	1.04324e+08	4.47085e+07	9.01635e+07	4.94719e+07	6.2989e+07	9.60589e+07
Tridemorph	7.25674e+06	2.72007e+06	3.21831e+06	1.21598e+07	9.96248e+06	1.27795e+07	2.24888e+07	1.15638e+07	1.51348e+07	2.72304e+07	2.40935e+07
[SP (16:0)] N-(hexadecanoyl)-sphing-4-enine-1-phosphocholine	8.46248e+06	1.48812e+06	1.2519e+06	7.98413e+06	1.07803e+07	1.07031e+07	8.65379e+06	6.49255e+06	9.29799e+06	2.1946e+07	2.38306e+07
Bis(2-ethylhexyl)phthalate	3.55572e+06	508292	717352	2.05345e+07	1.65809e+07	1.67578e+07	1.56359e+07	2.13216e+07	2.2988e+07	2.95578e+07	3.17019e+07
Burseran	119322	30819.3	62081.1	1.17002e+07	1.05631e+07	1.11776e+07	1.7514e+07	1.26586e+07	1.60419e+07	2.4205e+07	2.11969e+07
L-Aspartate	22600657	3.37236e+06	1.87583e+06	1.20621e+06	2.59511e+06	1.14046e+07	3.58973e+06	9.12102e+06	8.98562e+06	1.1783e+07	1.33139e+07
[PC (18:0/18:1)] 1-octadecanoyl-2-(9Z-octadecenoyl)-sn-glycero-3-phosphocholine	3.87802e+06	513279	725578	1.65051e+07	9.27961e+06	2.12951e+07	6.56474e+06	1.45234e+07	2.10078e+07	2.26474e+07	1.71071e+07
N-Acetyl-L-aspartate	1.46341e+06	1.81534e+06	291467	2.806e+06	457343	402621	1.46797e+06	1.01494e+06	4.17741e+07	3.76145e+06	5.60426e+06
L-Phenylalanine	1.32883e+08	7.05647e+07	5.52951e+07	4.35349e+07	8.83519e+07	4.37742e+07	3.28344e+07	3.13405e+07	2.12334e+07	3.16096e+07	4.47314e+07
Glutathione	4.22577e+07	2.06682e+07	1.5003e+07	1.40891e+07	5.96554e+06	2.03766e+07	1.07951e+07	2.45819e+07	2.59138e+07	2.70008e+07	3.79131e+07
[PC (14:0/18:1)] 1-tetradecanoyl-2-(11Z-octadecenoyl)-sn-glycero-3-phosphocholine	1.94511e+06	589680	493033	9.23222e+06	1.07543e+07	6.82395e+06	5.70475e+06	8.9308e+06	8.09798e+06	1.19991e+07	28434066
Choline	9.23598e+07	6.9895e+07	5.42021e+07	4.74453e+07	3.81781e+07	5.86139e+07	4.33717e+07	2.88457e+07	4.20362e+07	5.54292e+07	6.05029e+07
[PC (16:0/18:2)] 1-hexadecanoyl-2-(9Z,12Z-octadecadienoyl)-sn-glycero-3-phosphocholine	2.33465e+06	382459	363664	7.02629e+06	1.06166e+07	8.7485e+06	5.96872e+06	6.58612e+06	1.01378e+07	9.76315e+06	1.71036e+07
Pentanoate	2.00951e+07	7.26893e+06	7.48368e+06	9.22898e+06	1.01096e+07	9.48587e+06	1.26127e+07	1.11788e+07	1.08141e+07	1.64503e+07	1.93027e+07
Farrerol	2.34642e+07	1.03747e+07	8.70218e+06	1.54919e+06	1.07985e+07	2.06359e+06	9.7385e+06	8.31328e+06	1.36669e+07	1.04909e+07	1.49877e+07
Butanoic acid	1.67882e+07	8.45093e+06	7.87271e+06	9.95959e+06	9.80347e+06	9.62548e+06	1.28038e+07	1.12399e+07	1.1127e+07	1.78251e+07	2.20845e+07
Gentioflavine	4.08267e+06	1.67133e+06	1.30489e+06	1.47052e+06	5.23704e+06	1.95613e+06	1.85088e+06	1.96264e+06	7.38831e+06	6.64576e+06	1.72914e+07
Decanoic acid	9.15847e+06	3.76226e+06	4.0432e+06	7.15814e+06	6.8412e+06	7.75326e+06	1.11922e+07	7.83486e+06	8.12632e+06	1.50437e+07	1.47882e+07
[FA amino(12:0)] 12-amino-dodecanoic acid	1.41668e+06	496544	567614	6.65898e+06	6.0353e+06	6.38983e+06	9.79194e+06	8.70591e+06	1.11628e+07	1.30162e+07	1.33248e+07
PS(18:0/18:1(9Z))	3.07612e+06	860933	1.38585e+06	7.13667e+06	5.80982e+06	9.45735e+06	5.51874e+06	6.62919e+06	5.56748e+06	1.7194e+07	1.35177e+07
[FA (7:0)] heptanoic acid	1.6874e+07	7.96814e+06	8.17564e+06	1.0502e+07	7.96251e+06	9.53128e+06	1.19873e+07	9.8517e+06	1.03406e+07	1.881e+07	1.88455e+07
Tetradecanoic acid	3.18188e+06	1.12186e+06	1.45618e+06	7.32453e+06	5.4011e+06	6.68698e+06	8.54142e+06	6.74759e+06	7.38094e+06	1.28082e+07	1.54982e+07
Phenylacetaldehyde	331562	50876.3	97689.2	5.17586e+06	6.67169e+06	4.80539e+06	7.90856e+06	6.08763e+06	8.38342e+06	9.91799e+06	1.14165e+07
Ethanolamine phosphate	500110	587873	254588	66593	465987	111339	831160	94980.7	7.6894e+06	9.18764e+06	1.21684e+07
[FA oxo(12:1)] 12-oxo-10E-dodecenoic acid	1.64481e+06	529312	738735	7.13463e+06	5.48676e+06	6.44405e+06	8.75525e+06	7.54603e+06	8.11321e+06	1.35493e+07	1.30851e+07
L-Alanine	1.2606e+08	6.43265e+07	2.40181e+07	2.28608e+07	2.46761e+07	3.42376e+07	2.02409e+07	3.61888e+07	1.1843e+07	2.62269e+07	4.3724e+07
2-oxo-5-chloro-4-pentenoate	279183	104412	110655	5.7312e+06	5.81495e+06	5.31425e+06	7.36629e+06	5.99286e+06	7.06608e+06	1.03939e+07	1.1882e+07
3-Oxo-4-methylpentanoic acid	8.7984e+06	4.10711e+06	4.21919e+06	6.90003e+06	6.8894e+06	6.3394e+06	8.71108e+06	8.23684e+06	8.23791e+06	1.23906e+07	1.61501e+07
Carbamoyl phosphate	1.62098e+07	7.94943e+06	7.37771e+06	8.83592e+06	9.29714e+06	6.9167e+06	8.13951e+06	4.58186e+06	7.46889e+06	1.25608e+07	1.54348e+07
[PI (18:0/20:4)] 1-octadecanoyl-2-(5Z,8Z,11Z,14Z-eicosatetraenoyl)-sn-glycero-3-phospho-(1'-myo-inositol)	3.1861e+06	839583	1.07059e+06	7.33353e+06	3.78187e+06	1.68582e+07	3.26113e+06	4.29867e+06	4.1136e+06	1.10031e+07	6.99653e+06
Hexanoic acid	7.5704e+07	3.49687e+07	3.47737e+07	1.37695e+07	1.51979e+07	1.3937e+07	2.20522e+07	1.60903e+07	2.32788e+07	2.59757e+07	2.36053e+07
Dodecanoic acid	5.50185e+06	2.33807e+06	2.63858e+06	6.44056e+06	4.76383e+06	6.33984e+06	7.34903e+06	6.2948e+06	6.85916e+06	1.15104e+07	1.39647e+07
L-4-Hydroxyglutamate semialdehyde	9.3317e+06	7.96514e+06	4.3791e+06	1.7129e+06	2.87762e+06	5.09758e+06	1.71682e+06	1.99879e+06	4.98773e+06	1.55705e+07	1.37787e+07
Pentacosanoylglycine	101264	35124.2	53079.7	5.64326e+06	3.5858e+06	5.08727e+06	8.27538e+06	5.73093e+06	8.20615e+06	1.01995e+07	9.10211e+06
[FA methyl(14:0)] 12-methyl-tetradecanoic acid	2.15782e+06	727787	1.04524e+06	5.68203e+06	3.60054e+06	5.19479e+06	6.36215e+06	5.09593e+06	5.37439e+06	9.87808e+06	1.28656e+07
[FA (8:0)] octanoic acid	1.09156e+08	5.12578e+07	5.05656e+07	2.31602e+07	1.72863e+07	2.31492e+07	2.51302e+07	2.03366e+07	2.39595e+07	4.1506e+07	3.54174e+07
Acetylcholine	57577.5	52914.7	30846.1	25683.6	78693.9	41767.8	54582	45259.7	144229	55891.9	2.10075e+07
L-Tyrosine	1.97021e+07	9.45895e+06	8.5218e+06	3.62586e+06	1.26863e+07	5.1571e+06	4.67251e+06	5.26028e+06	8.84942e+06	4.98959e+06	1.17525e+07
Guanidinoacetate	5.3231e+07	2.18588e+06	1.15159e+07	1.21087e+07	1.11325e+06	1.64459e+07	3.61376e+06	1.34796e+07	1.60532e+06	1.18028e+07	1.57723e+06
L-Ala-L-Glu	5.01847e+06	258359	578238	3.9467e+06	1.77889e+06	4.24328e+06	987602	2.1046e+06	4.31254e+06	5.81463e+06	1.03202e+07
Pantothenol	307744	107475	107199	3.97565e+06	3.77062e+06	3.62251e+06	4.34716e+06	3.53494e+06	4.87325e+06	6.94988e+06	8.7541e+06
[FA hydroxy(13:0)] 2-hydroxy-tridecanoic acid	365593	107203	153474	4.36152e+06	3.67813e+06	3.95494e+06	5.51658e+06	4.37119e+06	6.40578e+06	7.63119e+06	6.94135e+06
1-Octanal	2.32333e+06	707794	595613	4.27826e+06	3.50429e+06	3.62937e+06	5.47289e+06	3.70687e+06	5.53045e+06	5.71688e+06	8.57154e+06
Phenolsulfonphthalein	1.26312e+07	5.50459e+06	4.28493e+06	2.14997e+06	5.50019e+06	3.41224e+06	5.32757e+06	3.74191e+06	4.34263e+06	4.53363e+06	9.96005e+06
Ile-Ser-Ser-Tyr	131779	52604.3	48830.2	309681	155325	409688	1.31545e+06	46774.1	960612	1.39894e+07	1.74486e+06
Ala-Met-Asp-Tyr	1.07434e+07	7.24889e+06	4.80325e+06	807326	6.37514e+06	1.16507e+06	5.28149e+06	4.3983e+06	4.83246e+06	7.34919e+06	1.22432e+07
1-deoxyxylonojirimycin	2.51185e+06	7.07049e+06	3.82929e+06	3.82223e+06	2.32051e+06	698027	2.06262e+06	3.21333e+06	1.28094e+07	1.0054e+07	1.86283e+07
Glyceraldehyde	2.26107e+07	1.03635e+07	8.75157e+06	2.50445e+06	5.19365e+06	3.96454e+06	5.20383e+06	3.41158e+06	4.69233e+06	4.71643e+06	1.47197e+07
[PR methyl,methyl(4:0/5:0)] (2'S,5'R)-4-methyl-l-(5'-methyl-2',3',4',5'-tetrahydro[2' ',3' '-bifuran]-5'-yl)pentan-2-one	343786	126651	165693	5.37496e+06	2.90479e+06	4.40046e+06	4.10202e+06	4.4042e+06	5.03525e+06	7.6886e+06	9.75627e+06
di-n-Undecylamine	900739	356104	399402	2.99219e+06	1.66149e+06	3.02985e+06	4.42758e+06	2.72777e+06	4.78101e+06	6.15041e+06	6.39772e+06
Hordatine B	3.31785e+06	1.85868e+06	1.50523e+06	296194	7.18742e+06	2.33751e+06	420946	237220	1.70895e+06	1.24681e+06	6.2176e+06
5-Hydroxypentanoate	6.80829e+06	4.5779e+06	3.35351e+06	4.63905e+06	5.44183e+06	4.73662e+06	5.21297e+06	5.18558e+06	5.73054e+06	7.75907e+06	1.01123e+07
sn-glycero-3-Phosphoethanolamine	5.067e+06	1.07947e+07	1.82862e+06	2.89952e+06	1.05822e+06	2.05891e+06	2.22933e+06	1.15913e+06	8.13513e+06	4.53957e+06	2.08265e+07
[FA (20:0)] eicosanoic acid	365557	85106.3	136033	3.89006e+06	1.98629e+06	3.98501e+06	4.07409e+06	3.56094e+06	2.9615e+06	6.53552e+06	7.44782e+06
NAD+	5.31819e+06	2.14869e+06	1.60521e+06	396663	1.72954e+06	2.0824e+06	1.03027e+06	1.63516e+06	3.70174e+06	2.49321e+06	7.51869e+06
SM(d18:1/24:1(15Z))	1.2838e+06	188647	158272	1.10955e+06	673480	1.20193e+06	1.51472e+06	931339	2.7127e+06	5.03116e+06	5.37683e+06
SM(d18:0/24:1(15Z))	970902	168585	206866	1.269e+06	1.04618e+06	1.67523e+06	2.43314e+06	780769	2.07544e+06	5.8211e+06	3.76955e+06
[FA (18:1)] 9Z-octadecenoic acid	951592	252589	356883	3.10472e+06	2.03021e+06	2.73245e+06	3.99328e+06	2.62492e+06	2.25372e+06	5.04715e+06	7.55306e+06
N-(3-acetamidopropyl)-4-aminobutanal	779654	469695	353927	429792	240737	3.25081e+06	4.3005e+06	672219	688193	3.78237e+06	3.54284e+06
N-Acetyl-L-histidine	2.17102e+07	1.06638e+07	7.18103e+06	6.12799e+06	1.33382e+07	7.83802e+06	5.17537e+06	8.24057e+06	5.25608e+06	6.16162e+06	1.00738e+07
Hordatine B	2.65969e+06	1.01869e+06	952169	168363	5.57863e+06	2.00652e+06	379684	174297	1.23228e+06	1.03612e+06	4.31077e+06
Hordatine A	6.24445e+06	3.36409e+06	2.86351e+06	1.40028e+06	2.27457e+06	1.04609e+06	3.60849e+06	810727	1.8666e+06	7.875e+06	4.85496e+06
sn-Glycerol 3-phosphate	1.06905e+06	1.44809e+06	976955	950676	306105	945123	1.67068e+06	1.26018e+06	6.30683e+06	1.74293e+06	8.77561e+06
Diacetyl	1.07319e+07	5.21951e+06	5.36344e+06	4.48394e+06	4.44147e+06	4.33602e+06	5.93337e+06	5.23012e+06	5.17187e+06	7.63665e+06	9.44254e+06
3-Methylbutanoic acid	1.36524e+07	5.82906e+06	5.99705e+06	3.17914e+06	5.14688e+06	2.92845e+06	5.41489e+06	4.6551e+06	7.26745e+06	4.85656e+06	7.08138e+06
alpha-Methylstyrene	6.33992e+06	1.92454e+06	2.51666e+06	1.95235e+06	2.63377e+06	2.00399e+06	3.84835e+06	2.17179e+06	2.26849e+06	4.74291e+06	4.98971e+06
N-(octanoyl)-L-homoserine	2.62948e+06	892999	912548	1.27606e+06	2.36008e+06	1.83855e+06	2.63177e+06	2.06313e+06	2.98918e+06	3.54884e+06	4.80141e+06
[SP (16:0)] N-(hexadecanoyl)-sphing-4-enine	429943	32854.1	112461	534095	1.07262e+06	1.86279e+06	1.72146e+06	571844	1.95244e+06	5.39178e+06	1.46225e+06
Isopyridoxal	4.22808e+06	2.39628e+06	1.13348e+06	862183	3.87798e+06	1.39374e+06	750986	1.92194e+06	2.5703e+06	3.72529e+06	6.0363e+06
[FA trihydroxy(4:0)] 2,3,4-trihydroxy-butanoic acid	6.32588e+06	6.40581e+06	3.36143e+06	1.90501e+06	3.45195e+06	4.09865e+06	2.64732e+06	3.23729e+06	1.00327e+07	5.88745e+06	4.99647e+06
L-Carnitine	1.75413e+08	4.35279e+08	9.23258e+07	2.23869e+08	8.09503e+07	1.91877e+08	1.27031e+08	6.75462e+07	8.60576e+07	1.48204e+08	2.26369e+08
5'-methylthioformycin	6.86736e+07	6.13842e+07	1.72659e+07	7.0979e+06	2.09974e+06	5.33989e+06	2.46183e+06	1.13491e+07	2.78665e+06	1.24609e+07	1.14299e+07
D-Glucose	52708536	8.52611e+07	2.03219e+07	1.32522e+07	8.94698e+06	2.79544e+07	2.02141e+07	8.92915e+06	2.21467e+07	1.0166e+07	2.322e+07
O-Acetylcarnitine	5.51587e+07	133449800	4.78692e+07	2.26993e+08	6.826e+07	2.22664e+07	2.537e+07	1.44815e+07	9.04819e+07	1.04055e+08	3.19697e+08
L-thiazolidine-4-carboxylate	1.65231e+07	1.93163e+07	1.46784e+07	1.17762e+06	669787	841356	1.3499e+06	2.49972e+06	1.2364e+06	978343	1.70123e+06
O-Propanoylcarnitine	2.63192e+07	5.53898e+07	7.39424e+06	4.93627e+06	1.07409e+07	5.27041e+06	1.66492e+06	2.78024e+06	2.94356e+06	1.08854e+07	3.35778e+07
ubiquinone-1	1.15549e+07	1.00701e+07	1.61034e+07	684052	827001	622661	1.41521e+06	739409	1.06252e+06	1.64947e+06	1.60812e+06
Pyridoxine	9.21405e+07	5.00298e+07	2.99246e+07	1.68473e+07	235376	2.11781e+07	3.22262e+07	194878	558798	814517	1.01458e+06
4-Trimethylammoniobutanoate	3.14402e+07	3.93981e+07	1.17183e+07	2.20716e+07	1.05481e+07	1.43725e+07	1.19005e+07	6.31286e+06	8.18634e+06	1.47917e+07	2.82802e+07
Taurine	1.47605e+07	3.15629e+07	1.02122e+07	1.05582e+07	6.68783e+06	1.90964e+07	9.3364e+06	1.71219e+07	1.15153e+07	2.28234e+07	2.52772e+07
N-hydroxyvaline	1.46294e+06	1.83786e+06	2.59451e+06	2.33782e+06	788390	2.61861e+06	1.18332e+06	5.56061e+06	1.25211e+06	893440	1.43451e+06
Tributyl phosphate	5.04319e+07	2.72553e+07	3.24137e+07	1.49584e+07	1.26024e+07	8.1088e+06	1.57691e+07	1.63097e+07	1.50536e+07	2.2991e+07	2.39032e+07
Phosphocreatine	1.04098e+06	1.52178e+06	2.56573e+06	1.36995e+06	910852	753862	1.99092e+06	7.10419e+06	1.43296e+06	2.20764e+06	3.94964e+06
allylcysteine	2.97977e+06	3.61078e+06	2.70061e+06	837839	466667	313587	930655	2.58842e+06	1.56509e+06	351985	1.05906e+06
(S)-3-Methyl-2-oxopentanoic acid	4.11945e+07	4.18455e+07	2.63996e+07	1.25204e+07	3.36012e+07	3.56332e+07	2.31228e+07	1.11116e+07	3.91584e+06	6.33782e+06	9.04912e+06
DL-2-Aminooctanoicacid	5.5876e+06	9.09448e+06	2.05301e+06	5.49632e+06	2.04401e+06	3.27611e+06	2.0005e+06	1.23152e+06	2.12174e+06	3.08493e+06	7.03036e+06
Phenylamil	1.50116e+06	3.58166e+06	1.03549e+06	617229	645525	730403	1.13419e+06	1.3909e+06	571815	943121	955989
ethylpyruvate	6.1325e+06	6.35091e+06	4.4621e+06	1.50884e+06	3.8513e+06	3.95981e+06	2.37896e+06	1.49279e+06	744902	1.02328e+06	1.43612e+06
L-Threonine	1.60233e+08	7.65069e+07	3.87151e+07	2.36207e+07	2.8599e+07	2.82962e+07	3.80769e+07	3.37982e+07	1.32028e+07	1.17315e+07	1.75484e+07
N-Acetylputrescine	1.06157e+06	3.65897e+06	448342	618216	999756	431156	707383	650837	708354	946758	681109
Hypotaurine	2.1841e+06	4.05474e+06	1.34108e+06	1.55187e+06	629084	3.04963e+06	829948	1.93514e+06	990078	1.68039e+06	2.32227e+06
Kavapyrone	1.52614e+06	1.4932e+06	2.29755e+06	203507	252614	375111	305220	183679	229006	471459	485041
Cholesterolsulfate	1.48563e+06	2.72666e+06	2.28018e+06	273970	630144	430904	682203	915191	129767	1.6665e+06	2.49114e+06
Carnosine	1.28518e+06	1.16628e+06	271500	315717	766296	600678	203634	2.31009e+06	396741	232206	343681
[PC (18:0)] 1-octadecanoyl-sn-glycero-3-phosphocholine	700064	335444	557702	3.19265e+06	1.79274e+06	536582	541373	2.12459e+06	769916	1.84979e+06	1.45184e+06
UTP	1.94549e+06	2.62608e+06	571157	259359	481816	487463	246927	812584	109032	494033	484571
N-Methylethanolamine phosphate	252025	1.64993e+06	434319	880231	343963	991076	462696	1.04456e+06	576054	632464	657023
N-Undecanoylglycine	1.0041e+07	6.37499e+06	6.60228e+06	1.94096e+06	1.96944e+06	1.90381e+06	2.7009e+06	2.05006e+06	2.67355e+06	3.39385e+06	3.9723e+06
2-Hydroxy-3-(4-hydroxyphenyl)propenoate	964659	1.84737e+06	681209	366940	431824	190421	380113	227650	29380.3	157086	273834
[FA methyl,hydroxy(5:0)] 3R-methyl-3,5-dihydroxy-pentanoic acid	7.76828e+06	4.18547e+06	3.09679e+06	630370	771398	530167	919676	834902	641209	750204	1.14185e+06
O-Acetyl-L-homoserine	1.48714e+06	1.02917e+06	1.2502e+06	196580	148527	715306	69205.2	823087	270653	152590	230728
4-Guanidinobutanoate	1.63876e+06	2.85582e+06	1.50664e+06	1.19256e+06	667142	919462	869890	698470	690699	2.06837e+06	1.65145e+06
2-Oxoglutarate	5.08995e+06	4.76773e+06	2.38488e+06	2.7994e+06	4.69734e+06	7.54817e+06	1.20144e+06	5.65627e+06	2.0465e+06	1.93056e+06	2.37103e+06
L-Ornithine	2.40508e+07	1.49597e+07	1.18558e+07	3.49385e+06	2.50868e+06	4.17851e+06	8.1013e+06	2.57001e+06	3.86983e+06	4.77782e+06	7.76485e+06
N6-Methyl-L-lysine	1.32875e+06	2.08491e+06	743564	793760	1.02109e+06	1.67015e+06	421988	1.3122e+06	385268	946026	739233
&gamma;-thiomethyl glutamate	735159	421752	1.08014e+06	117365	33859.8	15724.8	145497	102129	60082.4	63829	98081.7
1-18:0-2-18:1-phosphatidylinositol	176588	297810	383205	3.93159e+06	1.62258e+06	418181	1.7005e+06	2.41536e+06	921857	1.70251e+06	3.89946e+06
Indolelactate	1.30875e+06	1.08859e+06	1.14823e+06	367374	819960	378886	273862	335192	208600	230550	480473
3-Hydroxy-N6,N6,N6-trimethyl-L-lysine	934594	1.45127e+06	225720	233438	152588	479318	114164	172755	113015	207398	438272
Phosphonoacetaldehyde	841536	1.10124e+06	513318	309164	292519	502791	625575	502606	279015	411295	126991
Ile-Ala	1.02769e+06	1.74937e+06	271722	323884	597097	477026	205286	345978	261074	480852	514319
L-Lysine	2.32901e+07	1.4166e+07	1.02958e+07	4.10482e+06	7.98501e+06	4.35167e+06	8.40802e+06	7.65205e+06	4.7659e+06	5.89823e+06	7.5462e+06
Spermidine	282633	389385	426188	506361	52119.7	241612	406662	539898	449694	507406	182174
S-Adenosyl-L-methionine	575818	748796	818383	366854	458419	1.02358e+06	420141	1.76245e+06	1.26734e+06	538674	1.1015e+06
5-chloro-4-oxopentanoate	32349.7	22326	14626.2	899535	106025	103521	126530	135355	169546	212272	216068
(S)-1-Pyrroline-5-carboxylate	1.58541e+06	684610	408956	284944	229575	388499	769659	1.6025e+06	276683	435537	633582
3-Dehydroxycarnitine	65839.3	35755.2	34176.3	177654	177297	131265	198433	1.05345e+06	226980	317004	289643
Phenol sulfate	159381	385856	66479.5	246218	84987.9	106398	79099.9	211389	77389.4	37276.6	185593
Uracil	664999	543412	687112	611924	352596	243294	431914	486063	95236.9	805927	661623
Ile-Phe-Pro-Pro	103252	237008	267542	338314	416148	84607.8	299044	592031	167503	252293	437938
Ribothymidine	245576	442548	342663	113126	159321	134217	230801	116823	85806.3	132053	47824.9
(S)-1-Pyrroline-5-carboxylate	683780	503569	443800	81245.4	108898	117974	120352	401268	290873	183131	267695
Isocitrate	2.13055e+07	1.52044e+07	6.89656e+06	4.67038e+06	6.45405e+06	1.02859e+07	2.48502e+06	8.04391e+06	2.99558e+06	7.21866e+06	9.53739e+06
3-(4-Hydroxyphenyl)lactate	1.07e+06	923540	1.45845e+06	229605	1.04194e+06	228097	320148	243960	262254	453086	982505
Thiamin	5.1998e+06	3.74494e+06	1.73289e+06	1.42789e+06	3.12061e+06	1.53048e+06	924716	3.33011e+06	1.28485e+06	1.80511e+06	3.40865e+06
N-Acetylneuraminate	1.91243e+06	1.14923e+07	4.59362e+06	130044	3.2872e+06	1.47915e+07	3.03652e+06	187861	4.64061e+06	178942	275966
4-Imidazolone-5-propanoate	358202	1.22421e+06	882518	152542	322505	142371	130276	176953	580866	448705	1.6987e+06
3-(3-Hydroxy-phenyl)-propanoic acid	1.65818e+06	1.08801e+06	1.71482e+06	441527	439039	581143	737330	416292	411838	995281	1.04486e+06
[SP hydrox] 4-hydroxysphinganine	126495	56491.3	48004.6	181324	248927	278221	69411.4	1.12211e+06	286418	262884	664325
Apiole	8.69977e+06	3.76775e+06	2.67342e+06	531799	738879	378416	586356	479187	871490	525744	732452
Phosphite	701788	904084	475415	310719	231292	434197	480970	551910	410358	495496	664632
[PS (18:0/20:4)] 1-octadecanoyl-2-(5Z,8Z,11Z,14Z-eicosatetraenoyl)-sn-glycero-3-phosphoserine	216585	85393.8	120658	1.41885e+06	317981	360207	457179	399735	473812	569571	647003
Hydroxymethylphosphonate	300822	429941	176172	99812	66413.8	148344	53178.9	162607	143687	177561	143980
D-Galactosamine	422430	736402	165985	252057	140702	331150	177510	163801	173296	212756	373028
2-C-Methyl-D-erythritol 4-phosphate	1.30152e+07	7.58578e+06	3.44561e+06	541497	1.46798e+06	1.28747e+06	1.95104e+06	1.08384e+06	1.87962e+06	876080	1.21923e+06
2-amino-3,7-dideoxy-D-threo-hept-6-ulosonate	1.92056e+06	946230	623743	512998	406154	345614	205021	311527	141988	232514	506079
Phenylpyruvate	96300.2	313452	122837	39442.8	60057.7	31845.8	107898	45723.3	40268.9	82129.2	91635
N-Undecanoylglycine	523096	303458	353279	33123.3	57409.3	28880.3	51884.6	44511.4	97897.6	63035.9	70008.6
Deoxyadenosine	547516	366056	475484	22667.2	27516.8	50466.9	44328.6	31935.7	45760.8	236902	239806
D-Glucuronate	517795	255691	676749	98478.5	316000	205106	107558	126775	122903	187639	213220
Methylbisnorbiotinylketone	303541	194312	195761	183979	136419	87913.5	145424	261393	163159	50487.3	219591
LysoPC(18:0)	118820	66942.6	162824	163720	258000	34777.2	31568.3	260957	97548.7	99703	160430
Homostachydrine	530072	961661	120591	440310	217814	361956	218535	222632	302954	355343	727468
N1,N8-diacetylspermidine	1.2771e+06	1.00912e+06	382766	122121	137093	188395	139572	65205.1	264750	167188	277213
[PC (16:0/22:6)] 1-hexadecanoyl-2-(4Z,7Z,10Z,13Z,16Z,19Z-docosahexaenoyl)-sn-glycero-3-phosphocholine	598679	96798.7	210367	3.46196e+06	1.57378e+06	2.25249e+06	1.91322e+06	3.98317e+06	2.73631e+06	2.13695e+06	2.04474e+06
UDP	197701	251674	60640.5	48064.9	57850.2	53625.4	33730.1	87713.5	19320.9	56997.9	68828.5
&epsilon;-guanidinocaproate	360498	301321	214407	190859	209352	218015	101137	143612	76545.6	90339.9	149340
5-Acetamidopentanoate	559075	781231	201275	477448	230622	286397	224391	156603	233231	331741	701908
Phosphodimethylethanolamine	4.12169e+06	3.27245e+06	959247	1.2889e+06	642898	2.00224e+06	900582	2.11015e+06	3.86483e+06	1.17224e+06	391974
[PS (18:0)] 1-octadecanoyl-sn-glycero-3-phosphoserine	55242.3	110975	98197.9	42976.8	24374.4	40234.8	30500.4	60510	78663.3	67088.5	40388.4
Herniarin	7.24973e+06	2.9528e+06	2.09941e+06	274557	453663	223676	689914	639486	597945	651778	386069
Thr-Thr-Asp	342323	343658	118919	46623.3	43920.9	86468.4	56478.6	21594.9	76422.3	22660.8	117573
1-Palmitoylglycerophosphocholine	285967	233733	296020	147726	754200	46316.6	121033	470218	166767	115701	353800
Asp-Cys-Cys-Ser	627016	402419	209874	118167	108237	121461	188418	214403	100884	139888	207505
[FA hydroxy(10:0)] N-(3S-hydroxydecanoyl)-L-serine	186272	52988.1	190996	162414	13107	124290	50450.7	40928.5	65766.3	114539	76458.8
L-Histidinal	174725	89051.5	273861	65812.4	152781	86791.8	70381.5	93642.9	75572.9	95839	115309
NADPH	405599	355670	223411	99774.5	191400	299329	109424	331684	131834	199840	300532
(R)-3-Hydroxybutanoate	646935	685837	391590	217446	512604	213140	191505	224738	235568	299633	437123
Asp-Leu-Lys-Lys	309390	120908	141130	151932	78170.9	79440.1	18726.8	166307	59053.9	229702	118549
3-Butynoate	205934	430753	167307	760686	231163	79788.7	89808.7	48354.9	292405	405504	1.04517e+06
2-acetamidoglucal	344794	298633	121152	99154.8	147313	123980	119271	184829	106028	139775	144506
methionol	202385	114194	163616	49688	44882.9	81740.5	97992.9	107504	80065.6	85729.7	68928.5
2-oxobut-3-enanoate	143825	193018	58575.2	40161.2	37846.7	61870.6	61906.8	37783.2	63759.8	46223.5	80052.5
N-Acetyl-D-glucosamine	322771	299287	119065	71074.4	144695	105997	103690	176598	116308	176623	121859
[PI (18:0)] 1-octadecanoyl-sn-glycero-3-phospho-(1'-myo-inositol)	678425	276947	408935	42974.8	77152.9	62424.5	81626.3	58827.5	105744	151300	153199
H2S2O3	76508.8	59245.4	60630.5	12645.2	30816.7	12169.4	23487	24942.6	9234.66	24254.9	31607.5
Met-Met-Asp	295504	670207	78639.3	50604.3	41884.2	54027.4	135504	47770	352167	126940	428792
Imidazole lactate	73909.7	47930.7	40991.4	7452	7138.82	10320.7	12118.6	12950.6	14343.1	13757.3	12823.9
Glutathione disulfide	207208	223951	54757.6	97373.9	27252.9	78302.4	66610.2	88476.1	50749.6	104673	233573
Riboflavin	109849	160871	43989.9	35972.7	102117	51717.6	57616.2	59780.4	33252.5	57460.9	70936.5

## Sheet: Table S2 SQU enrich
Table S2. Related to Figure 1: Enriched metabolic pathways in Squamous PDCLs
	total	expected	hits	Raw p	fold enrichment
Warburg Effect	58	10	18	0.0151	1.8
Gluconeogenesis	35	5	10	0.0143	2
Glutamate metabolism	28	0.999	3	0.075	3.003
Aminoacyl-tRNA biosynthesis	48	1.71	8	0.000195	4.67836
Arginine biosynthesis	14	0.499	3	0.0118	6.01202
Nitrogen metabolism	6	0.214	2	0.0171	9.34579
Phenylalanine metabolism	10	0.357	4	0.00026	11.2045
Tryptophan biosynthesis	4	0.143	2	0.00716	13.986

## Sheet: Table S2 Classical enrich
Table S2. Related to Figure 1: Enriched metabolic pathways in Classical PDCLs
	total	expected	hits	Raw p	fold enrichment
Beta-Alanine Metabolism	34	2.29	4	0.191	1.74672
Amino Sugar Metabolism	33	2.22	4	0.177	1.8018
Ubiquinone Biosynthesis	20	1.35	3	0.147	2.22222
Taurine and Hypotaurine Metabolism	12	0.809	2	0.191	2.47219
Spermidine and Spermine Biosynthesis	18	1.21	3	0.115	2.47934
Beta Oxidation of Very Long Chain Fatty Acids	17	1.15	3	0.0432	2.6087
Oxidation of Branched Chain Fatty Acids	26	1.75	4	0.0416	2.28571
Glucose-Alanine Cycle	13	0.876	3	0.0514	3.42466
Carnitine Synthesis	22	1.48	6	0.00238	4.05405
