# Supplementary material for: HNF4A and GATA6 Loss Reveals Therapeutically Actionable Subtypes in Pancreatic Cancer
Source: Cell Rep. Author manuscript; Available in PMC 2022 Sep 26. (PMC9511995; doi:10.1016/j.celrep.2020.107625)
Supplement: Table S3 [file NIHMS1625804-supplement-Table_S3.xlsx]

## Sheet: Seahorse Assay Raw
Table S3. Related to Figure 1: Seahorse assay - PDCL ECAR and FAO values
Glycolytic Stress Test		Normalised Curve
Time (mins)	TKCC-10					TKCC-02					TKCC-26					Mayo-4636					Mayo-5289					TKCC-22					TKCC-18						PaCaDD137						TKCC-06					TKCC-09
6	0.116923	0.17561	0.276098	0.280347	0.281319	-0.190123	-0.08	0.030303	0.185714	0.881818	0.28951	0.326282	1.14056	1.32051	2.44744	0.4856	0.612319	0.97874	1.01417	1.07453	0.755085	0.986992	1.03162	1.08621	1.10236	0.621757	0.655024	0.691589	0.703049	0.852018	2.4028	2.63056	2.79612	2.94176	3.33077	3.49009	1.50333	1.55368	1.57778	1.64762	2.13767	2.14308	4.13073	7.14247	5.53022	2.47085	6.11989	0.549168	2.72365
12	0.0825641	0.184971	0.19359	0.24878	0.297802	-0.0728395	-0.069697	-0.0146667	0.122078	0.32619	0.330769	0.358974	0.812587	1.65128	1.67179	0.584058	0.655118	0.662687	1.04417	1.18983	0.828	0.855172	0.973984	1.06989	1.13897	0.716732	0.796809	0.808537	0.840191	0.889686	2.41402	2.43611	2.5033	2.51802	2.66699	3.03538	1.58	1.72	1.78296	1.79841	1.84095	2.07192	3.36925	6.6555	1.23923	0.116857	7.51967	0.965435	3.53834
18	0.177703	0.179769	0.210256	0.228049	0.381868	-0.0136364	0.00246914	0.024	0.162338	0.432143	0.331395	0.459615	0.846853	1.50833	1.72821	0.698551	0.759843	0.782836	1.1425	1.30472	0.922667	0.925	1.10215	1.15147	1.16341	0.733852	0.812234	0.814024	0.878947	1.00135	2.49444	2.51209	2.51308	2.6027	2.63204	2.98077	1.80308	1.81167	1.85873	1.86444	1.96476	2.0411	4.61851	8.37081	3.649	1.3372	9.31118	1.58773	6.50267
24	2.67628	2.8777	3.13846	3.18476	3.36927	2.76533	3.03333	3.40933	3.97662	4.42083	3.43397	4.00833	4.11603	4.28456	4.5042	1.88209	1.89855	1.95512	2.58504	2.59917	1.95161	1.97627	2.15267	2.46098	2.49291	2.19159	2.56951	2.59255	2.79091		6.58468	6.63495	6.64667	6.67846	6.69815	6.75514	3.28254	3.35308	3.40571	3.45778	3.63151	3.79167	10.2095	15.7331	8.10485	7.30126	15.8243	2.8868	10.9551
30	2.64615	2.88232	2.97973	3.01512	3.08077	2.67067	2.77654	3.32933	4.18889	4.29481	3.44487	3.49191	3.90962	3.97273	4.02179	1.71343	1.80362	1.90315	2.18475	2.36929	1.78925	1.92966	1.98467	2.19706	2.33252	2.27103	2.56117	2.57134	2.69856		6.52308	6.53398	6.575	6.64299	6.64595	6.71759	3.37778	3.44667	3.71619	3.74538	3.76849	4.00227	9.82895	13.1573	8.87168	4.91203	13.9547	3.93404	8.86889
36	2.70769	2.94732	2.99634	3.08446	3.13736	2.78133	2.9037	3.34533	4.17778	4.46234	3.55441	3.56279	3.88654	3.92308	4.12756	1.71045	1.80362	1.9063	2.04746	2.32362	1.83276	1.99133	2.00847	2.07941	2.39675	2.34766	2.60732	2.6617	2.73971		6.46505	6.46822	6.53077	6.57917	6.69074	6.70541	3.51667	3.54444	3.91849	3.94381	3.96846	4.28636	10.4712	12.5351	9.85008	5.74794	14.1828	5.23351	9.53279
42	4.01282	4.4044	4.40462	4.475	4.47866	3.48267	3.88765	4.064	5.63056	5.8869	4.84767	4.94231	5.07692	5.10321	5.99167	4.02992	4.08043	4.14776	4.37638	5.14237	4.39459	4.51838	4.76724	4.81441	5.12992	4.59907	4.74415	5.02513	5.08969	5.14268	8.23615	8.51	9.04955	9.18611	9.35421	9.39903	5.84667	5.89932	6.01905	6.04308	6.19545	6.44762	18.7079	20.774	18.4048	12.7793	24.7377	15.1967	21.1438
48	3.93974	4.28878	4.35989	4.36705	4.39207	3.17879	3.72	4.01111	4.24133	5.45278	4.74419	4.89615	4.9641	4.9972	5.86667	4.00797	4.06929	4.07388	4.6063	4.83475	4.17132	4.34595	4.53534	4.84173	5.03226	4.31449	4.78667	4.9139	5.0016	5.06077	8.08692	8.25583	8.52793	8.53458	8.6713	9.06796	5.24741	5.36164	5.57222	5.73485	5.74308	5.97238	22.3635	22.7979	20.0007	13.9424	27.0441	16.682	21.9179
54	3.85769	4.13598	4.21561	4.35824	4.40925	3.83247	4.052	4.33827	4.612	5.69306	4.67721	4.92756	4.97972	5.06026	5.84872	4.11884	4.14627	4.15669	4.85906	4.89492	4.22279	4.48378	4.5181	4.69528	5.01356	4.26916	4.71077	4.8287	4.86124	4.90904	7.99833	8.17308	8.33148	8.36636	8.47297	8.62621	5.33778	5.41905	5.60615	5.79863	5.8303	5.96762	23.9098	24.5314	22.0883	15.673	29.0558	20.0287	25.8731
60	0.45896	0.487234	0.527439	0.556044	0.585256	0.184848	0.197222	0.324	0.402469	0.534667	0.549265	0.55035	0.728205	0.79593	0.873077	1.49528	1.63134	1.7442	1.9622	2.06525	0.953543	0.984946	1.26667	1.27414	1.39606	1.54306	1.56463	1.58131	1.65356	1.95053	3.635	3.71868	3.98058	4.17944	4.20185	4.3973	2.53926	2.96233	2.98413	3.19091	3.2575	3.29231	0.382914	0.363674	3.05723	-3.99398	1.15329	3.69644	5.23596
66	0.266216	0.285366	0.337179	0.362637	0.393064	-0.0575758	-0.0402778	0.0666667	0.246914	0.350667	0.1	0.233088	0.239161	0.336047	0.351176	0.541045	0.603937	0.692373	0.753543	1.08083	0.421622	0.497849	0.513333	0.630172	0.718898	0.437949	0.54486	0.551675	0.554255	0.620502	1.75701	1.77476	1.80154	1.83	1.92308	1.98241	1.11429	1.20809	1.33562	1.42167	1.43788	1.44571	2.23068	2.53537	4.93864	-0.55397	4.3241	5.53125	6.88955
72	0.202439	0.246154	0.274324	0.306593	0.351707	-0.136364	-0.101389	-0.0786667	0.108642	0.201333	0.0608974	0.131618	0.146853	0.158235	0.166279	0.0330508	0.0373134	0.16378	0.177165	0.2144	0.319355	0.330667	0.348649	0.488976	0.497414	0.317021	0.352821	0.411962	0.423832	0.458996	1.35888	1.36538	1.39709	1.42	1.4989	1.57315	0.945185	1.01029	1.1419	1.16096	1.17879	1.21833	2.55785	2.13938	5.33087	-0.420175	4.18718	4.70354	7.16303
FAO Assay		Mitochondrial Stress Test Curves
TKCC-10
Time (mins)	Control								Etomoxir								Palmitate
6	1.81176	1.84138	1.99314	2.20682	2.23452	2.25568	2.54355	3.06833	0.595575	1.10339	1.13976	1.32716	1.41618	1.42737	1.85824	2.10286	1.9115	1.94742	2.09796	2.26134	2.26364	2.33692	2.51096	2.86283
12	1.56275	1.60086	1.66125	1.91591	2.15119	2.18068	2.22581	2.71917	1.06441	1.07788	1.21446	1.27789	1.4037	1.45	1.58022	1.84568	1.79174	1.86176	2.07113	2.15408	2.40548	2.43866	2.54026	2.54769
18	1.72069	1.72157	1.7925	1.86477	2.19545	2.25952	2.28387	2.72833	0.936842	1.15181	1.31681	1.6	1.65604	1.67654	1.75684	1.97905	1.87345	1.89048	2.13299	2.29082	2.47808	2.59385	2.6042	2.67792
24	0.662931	0.764773	0.812048	0.84375	0.903226	1.11917	1.12273	1.15357	0.384211	0.559036	0.857895	0.865487	0.953846	1.11238	1.15062	1.48235	1.26575	1.31765	1.38969	1.39762	1.50306	1.52642	1.69351	1.77899
30	0.724138	0.838554	0.85	1.045	1.15161	1.15909	1.19583	1.28571	0.151316	0.56506	0.823894	0.912632	1.04066	1.06914	1.08381	1.23971	1.29077	1.30248	1.36082	1.37397	1.58878	1.60588	1.75065	1.85546
36	0.677108	0.74569	0.757955	0.85375	0.932258	0.938636	0.96	1.12976	0.0855263	0.449398	0.695575	0.725263	0.819118	0.862963	0.878022	1.06095	1.19669	1.23451	1.33977	1.36186	1.50408	1.67273	1.75588	1.77899
42	3.47414	3.5225	4.26863	4.40323	4.47386	4.475	4.81136	5.93895	-0.275309	1.94071	2.25526	2.38382	2.54217	2.70842	2.78889	2.93846	4.19592	4.26807	4.28824	4.44455	4.45595	4.54434	4.70822	4.79773
48	2.875	3.075	3.68333	3.79314	3.95227	4.05795	4.31452	5.32917	0.196078	1.58142	1.82368	2.09277	2.12593	2.40882	2.47966	2.51474	3.54524	3.67699	3.77358	3.91176	4.10959	4.22857	4.26238	4.29265
54	2.10723	2.36293	3.04706	3.16548	3.24318	3.38295	3.7629	4.49417	0.894118	1.28761	1.34474	1.49759	1.71868	1.7358	1.82421	1.88824	3.11858	3.28571	3.34811	3.48082	3.56975	3.64416	3.78295	4.05147
60	-0.471084	-0.30875	-0.164773	-0.152273	-0.133333	-0.110784	-0.103226	0.0172414	-0.857895	-0.522892	-0.517647	-0.451471	-0.213187	-0.197895	-0.155752	-0.0180952	0.0375	0.231959	0.271901	0.27449	0.296104	0.422059	0.466981	0.471264
66	-0.27875	-0.221687	-0.106863	-0.0433333	-0.0352273	0.00454546	0.102586	0.178571	-0.628947	-0.415663	-0.354412	-0.286275	-0.173684	-0.0934066	-0.0371429	-0.0265487	0.15	0.25566	0.280992	0.37732	0.388776	0.4	0.688506	0.880672
72	-0.361446	-0.34625	-0.248864	-0.163636	-0.145098	-0.0841667	-0.00689655	-0.00645161	-0.657895	-0.507229	-0.460294	-0.368627	-0.294505	-0.249474	-0.189381	-0.106667	0.045283	0.114773	0.156198	0.20102	0.289691	0.384416	0.503448	0.82437
TKCC-26
Time (mins)	Control								Etomoxir								Palmitate
6	0.479798	0.489109	0.567045	0.635644	0.71954	0.892784	0.96087	1.16444	-0.143939	-0.0894737	-0.0848485	-0.0178082	0.0878788	0.135632	0.38	0.461039	0.6	0.610714	0.815789	0.847423	0.881633	0.89625	0.942667	0.95875
12	0.379798	0.393182	0.448515	0.584158	0.634513	0.66087	0.785567	0.887778	-0.342529	-0.251852	-0.143836	-0.131429	0.0565789	0.1625	0.375325	0.498837	0.687368	0.756842	0.815464	0.85	0.859794	0.862338	0.876	0.91875
18	0.386869	0.416814	0.493182	0.566337	0.601087	0.60198	0.647423	0.884444	-0.209877	-0.172727	-0.06	0.18625	0.194737	0.246575	0.316667	0.385714	0.802105	0.83125	0.842105	0.85	0.851546	0.863095	0.881443	0.919481
24	0.213131	0.309735	0.336364	0.372826	0.460396	0.496907	0.573267	0.607619	-0.234483	-0.232895	-0.035	0.0128571	0.117808	0.171875	0.396875	0.445455	0.550515	0.58125	0.622667	0.672619	0.707955	0.735065	0.768041	0.774737
30	0.323894	0.348485	0.388043	0.425	0.503093	0.541584	0.605941	0.653333	-0.10411	0.0528571	0.065	0.0818182	0.170313	0.482759	0.576562	0.603947	0.562667	0.597938	0.724675	0.75875	0.803093	0.864773	0.88	0.95625
36	0.170796	0.231818	0.341304	0.348485	0.404124	0.470297	0.528713	0.581905	-0.147945	-0.08	-0.069697	-0.0515625	-0.04625	0.327632	0.411688	0.545312	0.396	0.437662	0.521649	0.712371	0.71375	0.782105	0.797727	0.82625
42	1.48614	1.49204	1.51188	1.65657	1.75	1.88763	1.89619	2.08889	0.345977	0.447143	0.5125	0.51358	0.530303	0.546575	0.834247	1.14026	2.3625	2.40309	2.45612	2.45876	2.49579	2.6325	2.6575	2.6619
48	1.55227	1.61287	1.74752	1.96162	1.99773	2.21333	2.24	2.28041	0.2075	0.377143	0.47037	0.542466	0.639394	0.640625	0.905814	1.01558	2.75341	2.75876	2.76632	2.76907	2.79895	2.80612	2.93375	3.09125
54	1.51477	1.56931	1.61287	1.98864	2.0404	2.09778	2.1381	2.35361	0.187671	0.225	0.345679	0.408571	0.451515	0.56875	0.881395	0.890789	2.63895	2.775	2.82653	2.84845	2.85789	2.97263	2.9925	3.04875
60	-0.547525	-0.469697	-0.382609	-0.309091	-0.179381	-0.126667	-0.0613861	-0.0465347	-1.0875	-1.03947	-0.81875	-0.772727	-0.709589	-0.69	-0.601149	-0.562338	-0.250515	-0.171579	-0.0413333	0.06875	0.0694737	0.120779	0.130928	0.184694
66	-0.589109	-0.29798	-0.26087	-0.202273	-0.193814	-0.0304762	0.0435644	0.0495049	-0.821053	-0.779687	-0.695	-0.587879	-0.54	-0.487013	-0.445977	-0.405479	-0.141237	-0.088	0.015	0.0210526	0.0545455	0.06875	0.187368	0.198969
72	-0.726316	-0.427174	-0.377273	-0.349495	-0.240594	-0.203093	-0.106931	-0.0942857	-0.898684	-0.868182	-0.85625	-0.85625	-0.728571	-0.677922	-0.545205	-0.484375	-0.208	-0.161856	-0.11039	-0.0618421	-0.0475	-0.0389474	0.01125	0.0381443
Mayo-4636
Time (mins)	Control				Etomoxir				Palmitate
6	6.32184	6.48571	6.51546	6.51895	5.13418	6.82857	6.82969	7.08983	7.32609	7.48837	7.72078	7.73103
12	6.22644	6.34762	6.49381	6.55684	5.32911	6.23906	6.55934	7.0375	7.1726	7.35057	7.38043	8.03117
18	6.16897	6.31753	6.33905	6.39263	5.14051	6.28437	6.39341	6.69444	7.06986	7.28966	7.51848	8.244
24	4.16211	4.25155	4.28667	4.57701	3.84557	4.5011	5.14531	5.23194	4.20435	4.472	4.72184	4.77209
30	4.11158	4.24742	4.28952	4.46897	4.05465	4.45055	5.22778	5.30625	4.26739	4.51867	4.7023	4.78605
36	4.07938	4.09684	4.33103	4.40952	3.75814	4.49451	5.21719	5.26806	4.28696	4.56267	4.61279	4.71379
42	7.7134	8.24947	8.2617	8.50594	5.50349	6.1044	6.11719	6.45694	11.1942	12.1057	12.6587	13.0195
48	8.12784	8.96535	9.02526	9.10106	5.7481	6.10156	6.45972	6.48571	11.7967	11.8884	12	13.0966
54	8.37265	9.09485	9.91809	9.97624	5.75443	6.15781	6.36111	6.74725	12.3395	12.4576	12.9142	13.7
60	3.59794	3.89895	3.96437	4.09802	3.15443	3.31538	4.71944	4.76562	4.00349	4.10658	4.13867	4.28621
66	3.59053	3.6299	3.86857	3.91609	3.28101	3.28681	4.65313	4.72361	3.67442	3.89079	3.94933	4.3
72	3.53158	3.67216	3.81619	3.84483	3.15316	3.17363	4.66528	4.73594	3.59884	3.736	3.81579	4.32184
Mayo-5289
Time (mins)	Control								Etomoxir								Palmitate
6	5.10833	5.28559	5.70385	6.18794	6.47163	6.47581	6.52677	6.70614	4.7192	4.77778	4.82553	4.84896	5.06176	5.40467	5.56549	5.75714	6.71515	7.29068	7.29806	7.35138	7.41778	7.50714	7.53627	8.17822
12	5.03409	5.31081	5.44462	5.92057	6.23404	6.27717	6.27903	6.45556	4.4392	4.49894	4.62812	4.70379	4.79706	5.13832	5.32124	5.73626	6.45152	7.07111	7.09612	7.12881	7.19118	7.25893	7.36697	8.02857
18	5.22273	5.38468	5.52	6.04397	6.27323	6.27581	6.40355	6.44286	4.40213	4.69545	4.70208	4.93646	4.95196	5.20467	5.44425	5.5978	6.54697	7.2466	7.28111	7.29915	7.37054	7.38529	7.49266	8.10238
24	2.1616	2.30357	2.38385	2.59716	2.59758	2.62766	2.68661	2.84504	1.87937	1.8875	1.95588	1.9584	2.03561	2.21504	2.34766	2.7699	2.82034	2.82143	2.93889	2.95379	3.01748	3.06239	3.09633	3.16569
30	2.0912	2.09821	2.23077	2.54255	2.55745	2.5748	2.63629	2.7873	1.85938	1.86569	1.91894	1.9656	2.01667	2.04159	2.26636	2.6	2.41212	2.61835	2.68667	2.72966	2.74464	2.90971	3.09216	3.17024
36	1.94464	1.9904	2.06385	2.43475	2.46614	2.4922	2.51371	2.63492	1.64603	1.66458	1.79697	1.8696	1.88095	1.90619	2.14766	2.44563	2.37045	2.57248	2.59018	2.60889	2.62881	2.69126	2.86961	3.09286
42	7.68154	7.80426	7.87387	8.09848	8.3604	8.65263	8.91032	9.22519	7.69924	7.99896	8.00294	8.01915	8.17519	8.54688	8.6883	8.77944	10.0069	10.1366	10.3902	10.465	10.8703	11.1044	12.0157	12.4211
48	7.45405	7.4688	7.66439	7.84043	8.20965	8.2906	8.30873	8.78092	7.70357	7.8049	7.87477	7.97021	7.97054	8.164	8.28542	8.41146	9.70504	10.3607	10.6408	10.7703	10.9466	11.1174	11.1824	11.3056
54	7.99007	8.02955	8.14539	8.6224	8.66577	8.66842	8.7127	9.09924	7.73571	7.75794	7.96899	8.15294	8.23085	8.4056	8.45417	8.89043	11.179	11.2262	11.2509	11.5982	11.6238	11.8814	12.1339	12.199
60	1.76462	1.9088	1.92837	2.00142	2.03952	2.0542	2.15906	2.17232	1.56875	1.60294	1.66508	1.73254	1.7336	2.00194	2.19252	2.21327	2.45138	2.45758	2.58214	2.68058	2.75339	2.7951	2.88614	3.10222
66	1.49643	1.57308	1.68	1.87092	1.9121	1.91702	1.94198	1.97795	1.19608	1.38333	1.53571	1.54524	1.5808	1.71591	1.74175	1.87965	2.13853	2.14848	2.23689	2.28304	2.36222	2.45424	2.48235	2.66535
72	1.38125	1.45462	1.636	1.75081	1.78723	1.79787	1.86107	1.90945	1.23482	1.28229	1.38492	1.4392	1.47381	1.61515	1.61748	1.70265	1.96055	1.98475	2.09464	2.10097	2.28051	2.29	2.31765	2.52772
TKCC-22
Time (mins)	Control				Etomoxir				Palmitate
6	7.72071	7.8	8.04602	8.31533	6.28026	6.48276	6.535	7.17133	9.30588	9.43846	9.51976	9.95143
12	7.51183	8.10708	8.13867	8.95497	6.03947	6.40828	6.41437	7.16364	9.25033	9.32575	9.44685	9.57543
18	7.55799	8.04867	8.24425	9.00702	6.15592	6.41312	6.75793	7.23986	9.23595	9.32575	9.48686	9.63776
24	4.63314	5.04133	5.05146	5.39589	4.11375	4.48355	4.55944	4.65586	5.1	5.17605	5.56456	5.84183
30	4.44024	4.9269	4.99067	5.1	4.04625	4.12895	4.47379	4.4979	4.89478	4.92036	5.14967	5.30316
36	4.39231	4.76608	4.95467	4.96195	3.98438	4.09539	4.33007	4.39379	4.78358	4.85269	5.00784	5.22152
42	11.9127	12.5987	13.0473	13.3515	10.8117	10.9414	11.0538	12.5811	14.56	14.6497	14.7182	15.2569
48	11.432	11.5712	11.7047	11.7246	10.38	10.6822	10.8812	12.0109	12.983	13.7235	14.3743	14.8224
54	12.0728	12.3866	12.9486	13.2123	11.352	11.77	12.0546	12.292	13.2497	14.8335	15.3746	15.5551
60	3.79933	3.80753	3.99667	4.03918	3.69625	3.94336	3.98487	4.01448	4.28563	4.54052	4.67059	4.9538
66	3.66242	3.76082	3.77055	3.86333	3.49934	3.55938	3.88951	3.90069	3.99477	4.06826	4.2098	4.54367
72	3.59597	3.76096	3.77895	3.80467	3.27961	3.37312	3.75034	3.82028	3.76144	3.86048	4.09412	4.32722
TKCC-06
Time (mins)	TKCC-06 BSA								TKCC-06 Palmitate-BSA								TKCC-06 Eto-BSA
6	-0.063441	-0.094431	-0.01114	0.165619	-0.044275	-0.124146	-0.038787		-0.212737	-0.066396	0.01558	-0.214513	-0.120395	-0.055539	-0.157675	-0.064779	-0.027784	-0.06086	0.014139	0.028001	-0.051218	0.017985	0.001252	0.012496
12	-0.087314	-0.13704	-0.066146	0.083861	-0.139927	-0.165433	-0.122173		-0.219527	-0.067242	-0.075298	-0.232288	-0.249276	-0.116668	-0.183718	-0.08332	-0.078378	-0.049774	-0.087848	-0.031078	-0.243031	-0.042359	-0.102445	-0.066475
18	-0.085076	-0.124033	-0.107513	0.103857	-0.124275	-0.158341	-0.121608		-0.179583	-0.035934	-0.093543	-0.171684	-0.273356	-0.120156	-0.178718	-0.082519	-0.068825	-0.070135	-0.084377	-0.05228	-0.271706	-0.041664	-0.107536	-0.071986
24	-0.105956	-0.192284	-0.085829	0.029615	-0.166044	-0.183191	-0.13551		-0.17724	-0.05372	-0.12735	-0.154308	-0.23894	-0.164458	-0.164306	-0.107179	-0.082135	-0.076943	-0.106977	-0.277294	-0.289211	-0.089421	-0.128914	-0.110082
30	-0.105582	-0.171801	0.622821	0.065942	-0.172167	-0.173104	-0.143921		-0.180752	-0.04421	-0.116614	-0.140431	-0.211823	-0.134767	-0.142017	-0.06366	-0.097085	-0.067293	-0.109899	-0.226297	-0.291291	-0.097509	-0.130111	-0.100756
36	-0.09756	-0.165061	0.362807	0.012346	-0.162287	-0.207902	-0.170096		-0.167581	-0.049678	-0.100744	-0.143352	-0.219598	-0.152543	-0.139622	-0.091384	-0.106371	-0.065809	-0.13425	-0.210765	-0.282887	-0.099095	-0.158116	-0.090734
42	-0.090924	-0.153727	-0.125837	0.07119	-0.147975	-0.142192	-0.145687		-0.165923	-0.031869	-0.090241	-0.101682	-0.214856	-0.147638	-0.130238	-0.086206	-0.07922	-0.009708	-0.124816	-0.167182	-0.240107	-0.11432	-0.090823	-0.052768
48	-0.091347	-0.130841	0.019053	0.05306	-0.141727	-0.17378	-0.135396		-0.17231	-0.045021	-0.115182	-0.122025	-0.224563	-0.142577	-0.144387	-0.073405	-0.092021	-0.066781	-0.132725	-0.182994	-0.284202	-0.111408	-0.097131	-0.090412
54	-0.07944	-0.112922	0.087769	0.126902	-0.124703	-0.10964	-0.123393		-0.1502	-0.026222	-0.085619	-0.084753	-0.19944	-0.126507	-0.104928	-0.084655	-0.06993	-0.031685	-0.113041	-0.155988	-0.246011	-0.08981	-0.108987	-0.060135
60	-0.083843	-0.163048	0.042195	0.001645	-0.141432	-0.160017	-0.100507		-0.151409	-0.07177	-0.087099	-0.10228	-0.160147	-0.135723	-0.062486	-0.090101	-0.136043	-0.044772	-0.1494	-0.165293	-0.257946	-0.104847	-0.115575	-0.092808
66	-0.108509	-0.158459	0.008196	-0.009405	-0.140669	-0.1812	-0.102606		-0.180384	-0.059356	-0.087875	-0.090995	-0.191892	-0.13992	-0.087899	-0.086358	-0.085722	-0.064356	-0.117242	-0.194962	-0.268994	-0.117567	-0.124006	-0.07526
72	-0.1105	-0.130661	0.042383	0.012371	-0.125925	-0.178519	-0.081526		-0.158016	-0.044946	-0.065262	-0.071876	-0.191641	-0.123311	-0.055257	-0.05815	-0.085469	-0.066226	-0.126123	-0.168692	-0.265727	-0.086288	-0.11383	-0.060352
TKCC-18
Time (mins)	TKCC-18 BSA								TKCC-18 Palmitate-BSA								TKCC-18 Eto-BSA
6	0.712331	0.753252	0.477842	0.770236	0.43241	0.323618	0.688777	0.510299	0.483736	0.414304	0.461745	0.407118	0.536493	0.485569	0.352536	0.30914	0.328395	0.365709	0.321534	0.503517	0.298726	0.354161	0.460697
12	0.649878	0.67331	0.405807	0.706603	0.454214	0.263927	0.637396	0.453465	0.440757	0.370968	0.404796	0.35776	0.462228	0.354763	0.281162	0.234266	0.30415	0.305565	0.298396	0.440632	0.277542	0.299754	0.426156
18	0.655646	0.659161	0.443646	0.701228	0.430804	0.258155	0.628581	0.441319	0.438132	0.376203	0.392425	0.337239	0.434119	0.385978	0.255807	0.248359	0.290581	0.294785	0.27555	0.444835	0.238652	0.277775	0.398799
24	0.233575	0.214202	0.121871	0.231345	0.066504	-0.217532	0.617282	0.139233	0.319552	0.287017	0.334728	0.28026	0.349767	0.302189	0.193508	0.161789	0.079827	0.076251	0.13117	0.179522	0.105315	0.070606	0.121355
30	0.225784	0.207315	0.126673	0.223382	0.06794	-0.220872	0.623772	0.141295	0.315086	0.283909	0.326519	0.268511	0.336203	0.308424	0.188448	0.18897	0.071915	0.059928	0.131739	0.177933	0.110355	0.064607	0.132445
36	0.218012	0.205141	0.127973	0.220818	0.076723	-0.226664	0.642782	0.131222	0.299372	0.264294	0.319453	0.255172	0.321362	0.286031	0.174601	0.1778	0.05048	0.044636	0.129161	0.166435	0.108978	0.049206	0.127133
42	0.626446	0.600221	0.381305	0.672909	0.3732	0.157217	0.643192	0.416077	0.292589	0.222443	0.248347	0.192846	0.269324	0.22646	0.150141	0.132998	0.184453	0.129723	0.165287	0.236154	0.133299	0.127166	0.253886
48	0.749474	0.807409	0.476589	0.829772	0.462294	0.294614	0.638962	0.535099	0.360714	0.265402	0.274811	0.21728	0.31593	0.27042	0.17214	0.165501	0.251667	0.156071	0.200937	0.294493	0.157818	0.153098	0.348881
54	0.812542	0.880853	0.514441	0.871638	0.507017	0.323779	0.651812	0.567117	0.388444	0.265877	0.308877	0.21999	0.343398	0.273378	0.204366	0.177201	0.32299	0.147888	0.204504	0.3097	0.159908	0.157065	0.354495
60	0.167175	0.131032	0.063138	0.134231	0.394067	-0.318415	0.648006	0.068128	0.111319	0.069085	0.135136	0.10826	0.116063	0.111776	0.18164	0.053675	0.092144	0.001275	0.081569	0.0805	0.077447	0.000194	0.060902
66	0.145129	0.123585	0.060826	0.115202	0.100842	-0.326412	0.646412	0.050093	0.106712	0.046227	0.126464	0.093547	0.099812	0.093388	0.189304	0.035138	0.088453	-0.008345	0.089229	0.076561	0.05455	-0.024263	0.068016
72	0.139651	0.126737	0.053183	0.117275	0.071643	-0.319688	0.654965	0.052636	0.091259	0.047754	0.116712	0.094555	0.095963	0.095412	0.171514	0.031946	0.095872	-0.005102	0.106486	0.089851	0.060005	-0.001084	0.0595
TKCC-15
Time (mins)	TKCC-15 BSA								TKCC-15 Palmitate-BSA								TKCC-15 Eto-BSA
6	0.536724	0.758783	0.469842	0.602515	0.516667	0.427808	0.198155		0.605381	0.733941	0.494614	0.776904	0.309581	0.560907	0.324574	0.290955	0.76814	0.769807	0.581192	0.669839	0.543273	0.415739	0.342587	0.316112
12	0.462277	0.678812	0.431818	0.509292	0.494006	0.380608	0.135048		0.538429	0.670724	0.421968	0.691922	0.273252	0.496687	0.286319	0.249264	0.683557	0.688872	0.4848	0.596338	0.46505	0.362309	0.274567	0.290425
18	0.449794	0.659452	0.432234	0.469137	0.490087	0.362008	0.120328		0.51242	0.646034	0.39414	0.665634	0.256611	0.475808	0.283242	0.245501	0.677385	0.664055	0.463836	0.566767	0.45369	0.338261	0.254452	0.274055
24	0.234536	0.37234	0.217753	0.295853	0.206779	0.327327	0.016187		0.487467	0.544049	0.397621	0.562807	0.259949	0.403423	0.28148	0.214885	0.386417	0.633754	0.162584	0.543945	0.305798	0.23334	0.150156	0.167379
30	0.214487	0.369084	0.214329	0.292764	0.20356	0.308754	-0.000596		0.465927	0.51856	0.384113	0.532135	0.244232	0.388735	0.277064	0.200104	0.377328	0.608615	0.130389	0.522966	0.288674	0.209779	0.125638	0.161656
36	0.203957	0.359981	0.194737	0.274821	0.175575	0.291518	-0.007208		0.455184	0.508822	0.358444	0.511575	0.241653	0.374038	0.268231	0.194097	0.363718	0.581357	0.118779	0.511186	0.288369	0.202549	0.118389	0.155897
42	0.282659	0.424895	0.289728	0.309338	0.3399	0.218441	0.043813		0.560859	0.460763	0.300096	0.472047	0.216331	0.333373	0.268943	0.191609	0.498087	0.560888	0.224338	0.498711	0.369502	0.252527	0.169223	0.214533
48	0.27952	0.410569	0.292124	0.302648	0.33385	0.202892	0.027745		0.506176	0.446579	0.295272	0.443563	0.198203	0.314404	0.239088	0.178267	0.445283	0.547996	0.174342	0.480612	0.334946	0.221058	0.147346	0.200731
54	0.300901	0.416557	0.303149	0.296196	0.386041	0.215791	0.038482		0.52278	0.439269	0.278864	0.438981	0.201845	0.316432	0.233928	0.175003	0.450797	0.533163	0.165766	0.467292	0.337148	0.226006	0.16227	0.196369
60	0.156247	0.243283	0.14982	0.187772	0.133086	0.122469	-0.055798		0.242754	0.254545	0.174362	0.274594	0.123733	0.190301	0.148564	0.08954	0.250999	0.510118	0.001334	0.259809	0.220557	0.11349	0.078061	0.10561
66	0.139572	0.230632	0.130879	0.16614	0.117091	0.098876	-0.061711		0.229511	0.239229	0.163354	0.253615	0.097825	0.17069	0.131557	0.066371	0.226711	0.488709	-0.022487	0.239486	0.192073	0.099288	0.048652	0.074678
72	0.124929	0.223965	0.134813	0.182261	0.115134	0.092128	-0.06593		0.204978	0.233312	0.154094	0.241947	0.107062	0.154446	0.121714	0.072222	0.219158	0.484672	-0.000274	0.247832	0.193199	0.108042	0.047849	0.081967
PacaDD137
Time (mins)	PacDD137 BSA								PacDD137 Palmitate-BSA								PacaDD137 Eto-BSA
6	1.0862	0.856867	0.918009	0.766284	0.767176	0.655694	0.440043	0.494261	0.801506	0.876955	1.11308	0.909523	0.898891	0.732778	0.573591	0.43968	0.90608	0.494277	0.834301	0.315822	0.791639	0.367975	0.315564
12	0.98465	0.797212	0.841308	0.696377	0.698513	0.636796	0.399766	0.469124	0.78079	0.816118	1.03357	0.851946	0.840466	0.703138	0.548054	0.354724	0.815187	0.481041	0.760698	0.397503	0.726676	0.373535	0.282079
18	0.947398	0.790165	0.837778	0.690746	0.69997	0.628165	0.411269	0.475894	0.773493	0.810293	1.03519	0.836872	0.827317	0.697171	0.5563	0.366762	0.814355	0.454724	0.746576	0.377201	0.713575	0.372843	0.296355
24	0.923982	0.374732	0.459144	0.353946	0.364413	0.361112	0.252165	0.26859	0.754592	0.601978	0.720138	0.584155	0.563125	0.512083	0.355499	0.287732	0.44568	0.291106	0.412774	0.090734	0.371383	0.25399	0.186548
30	0.910684	0.382901	0.43818	0.336119	0.337961	0.329179	0.216134	0.235874	0.745883	0.591788	0.711685	0.57179	0.557941	0.489688	0.330868	0.252615	0.427645	0.279471	0.393404	0.028009	0.357172	0.242163	0.169933
36	0.915027	0.388725	0.422259	0.336112	0.309593	0.303941	0.198403	0.225395	0.741354	0.580549	0.721999	0.563821	0.556079	0.488522	0.327353	0.236159	0.40075	0.263843	0.388114	-0.012805	0.346575	0.223932	0.149983
42	0.919699	1.59626	1.42866	1.66254	1.38642	1.38914	0.898172	0.971777	0.742242	1.43461	1.51783	1.46812	1.14301	1.29877	0.980629	0.560675	1.78826	0.827329	1.64202	0.539755	1.81639	0.772446	0.69134
48	0.918754	1.88019	1.46688	1.79857	1.54123	1.53488	1.01494	1.16185	0.735697	1.20568	1.15112	1.33157	0.968492	1.13116	1.04659	0.579864	1.86509	0.928872	1.71391	0.6916	1.83249	0.822795	0.746163
54	0.925177	1.9371	1.5556	1.80586	1.59619	1.54953	1.02229	1.23258	0.734352	1.09324	1.06464	1.23729	0.916785	1.03215	1.02178	0.559009	1.82296	0.913406	1.67715	0.697282	1.77028	0.814796	0.725077
60	0.269178	0.314245	0.325772	0.30487	0.26223	0.335541	0.253437	0.28151	0.489399	0.296733	0.352235	0.325487	0.289404	0.305727	0.309585	0.226296	0.349112	0.312904	0.302377	-0.025271	0.355474	0.246296	0.211817
66	0.244039	0.292403	0.295779	0.257069	0.234713	0.274271	0.201461	0.208486	0.372876	0.266761	0.333725	0.292193	0.253248	0.262286	0.244888	0.167245	0.308137	0.258576	0.27408	-0.056975	0.308328	0.212137	0.150959
72	0.234079	0.279753	0.283613	0.245225	0.227907	0.25877	0.176878	0.187406	0.310472	0.263479	0.32123	0.264774	0.220698	0.241824	0.216505	0.152834	0.294366	0.234363	0.265773	-0.088832	0.281284	0.195896	0.139356
TKCC-2.1
Time (mins)	TKCC2.1 BSA								TKCC-2.1 palmitate-Eto								TKCC-2.1 BSA-Eto
6	-0.603152	-0.096632	0.057934	0.333395	0.199638	0.152815	0.563901		0.067489	0.176296	-0.152706	-0.149274	0.366526	0.272994	0.200466	0.09409	0.053026	0.213084	0.123006	0.309135	0.017539	-0.583793	0.230879	0.24916
12	-0.615284	0.014666	0.008427	0.273504	0.190145	0.132737	0.80374		0.118432	0.148987	-0.095666	-0.063885	0.26195	0.242448	0.071849	-0.017448	0.071393	0.116855	0.033005	0.221947	0.038002	-0.625644	0.125071	0.196743
18	-0.571856	0.025075	0.039133	0.325231	0.208109	0.161589	0.843799		0.140815	0.133677	-0.030734	-0.109832	0.286142	0.260916	0.090997	0.074433	0.069329	0.136183	0.083488	0.245294	0.054508	-0.584006	0.184436	0.255663
24	-0.629969	-0.042402	0.000246	0.290845	0.133056	0.057747	0.321556		0.092042	0.092166	-0.146757	-0.12467	0.188094	0.03521	0.010117	-0.000723	0.036942	0.124701	0.0606	0.152614	-0.00251	-0.688825	0.086767	0.150017
30	-0.650198	-0.035309	-0.01279	0.275326	0.134351	0.044101	0.166258		0.068885	0.119578	-0.152652	-0.186852	0.178487	0.073878	0.036471	0.006179	0.072876	0.155289	0.036914	0.191753	0.029414	-0.68144	0.093073	0.178344
36	-0.620341	-0.033957	0.010293	0.281778	0.142223	0.058095	0.277827		0.140458	0.143877	-0.13984	-0.207885	0.184915	0.20156	0.06945	0.012258	0.076086	0.172357	0.017695	0.187821	0.018886	-0.660957	-0.014435	0.173464
42	-0.60774	-0.031108	0.043419	0.243945	0.268698	0.044584	0.315697		0.163178	0.156843	-0.159243	-0.175365	0.229431	0.186908	0.012949	0.062588	0.071077	0.155207	0.078817	0.199532	0.061881	-0.656213	0.082418	0.177563
48	-0.632524	0.007781	0.038847	0.311226	0.240517	0.062613	0.286264		0.099357	0.150226	-0.122416	-0.141669	0.181686	0.154922	-0.019259	0.031027	0.062087	0.141816	0.012074	0.181946	0.031508	-0.706435	0.080614	0.180802
54	-0.593608	-0.011372	0.046682	0.317698	0.249967	0.068169	0.303025		0.113442	0.164372	-0.110341	-0.053993	0.155536	0.163298	0.003023	0.109393	0.085743	0.151489	0.056489	0.192168	0.077072	-0.674474	0.122837	0.197517
60	-0.630044	-0.001695	0.047712	0.363302	0.226044	0.102799	0.340232		0.115886	0.131257	-0.101532	-0.123252	0.16191	0.165195	0.029211	0.042432	0.07246	0.115657	0.070991	0.172962	0.035888	-0.633722	0.149068	0.186541
66	-0.633592	0.003585	0.038106	0.396906	0.239687	0.084701	0.274522		0.135133	0.153288	-0.106947	0.013828	0.160253	0.166798	0.028947	0.052935	0.075384	0.13411	0.058555	0.192723	0.035422	-0.645379	0.121214	0.186138
72	-0.64737	-0.028184	-0.004583	0.434954	0.21411	0.02024	0.339244		0.092915	0.160906	-0.132636	-0.073764	0.177777	0.183562	-0.008888	0.037884	0.042928	0.129304	-0.008668	0.156757	-0.014507	-0.696041	0.078132	0.156985
TKCC-09
Time (mins)	TKCC-09 BSA								TKCC-09 Palmitate-Eto								TKCC-09 BSA-Eto
6	0.138941	0.13778	1.31892	-0.052594	0.119808	0.163479	0.155706	0.121976	0.058791	0.564041	0.268416	0.338472	0.210062	0.222527	0.143132	0.29012	0.318406	-0.051302	0.245059	0.211103	0.226543	0.261463	0.090857
12	0.167428	0.141956	0.903738	-0.111379	0.059153	0.137112	0.115175	0.180611	0.045349	0.483587	0.193653	0.334808	0.144969	0.166874	0.095189	0.23748	0.275978	-0.13033	0.209829	0.179826	0.060768	0.305659	0.005221
18	0.146864	0.192381	1.10239	-0.067805	0.077509	0.144049	0.230062	0.225543	0.103604	0.472388	0.347023	0.335128	0.162452	0.13222	0.14703	0.278167	0.312078	-0.038674	0.183695	0.190364	0.16641	0.378455	0.017707
24	0.110251	0.1253	0.901884	-0.138205	0.004732	0.047946	0.137411	0.106602	0.049567	0.432697	0.22458	0.24982	0.101162	0.035755	0.079707	0.184367	0.222863	-0.074029	0.019611	0.139452	0.162273	0.417846	-0.059262
30	0.108044	0.176621	0.807628	-0.145095	0.0064	0.072135	0.174705	0.09788	0.046522	0.429092	0.23634	0.270202	0.094619	0.030867	0.088727	0.176673	0.23993	-0.086917	0.014433	0.147167	0.232307	0.389823	0.023798
36	0.204768	0.170532	0.771976	-0.128622	-0.002681	0.122863	0.169523	0.085462	0.103794	0.466742	0.226588	0.317621	0.085662	0.073575	0.119406	0.215064	0.283457	-0.06701	0.050634	0.151085	0.175617	0.434988	0.052447
42	0.224983	0.187953	0.74261	-0.056109	0.024366	0.124836	0.165403	0.132321	0.093326	0.374453	0.586957	0.313177	0.092398	-0.04703	0.120646	0.365519	0.217617	-0.041483	-0.0652	0.193253	0.137105	0.455256	0.108406
48	0.185661	0.204208	0.7129	-0.072345	-0.034985	0.158977	0.103722	0.129093	0.068052	0.39414	0.370398	0.304471	0.089973	-0.054148	0.104305	0.318305	0.247138	-0.05757	-0.26034	0.183532	0.12025	0.401933	0.092129
54	0.215673	0.208389	0.710745	-0.058057	-0.058358	0.13055	0.133988	0.124934	0.093347	0.367011	0.366973	0.328914	0.118008	0.001808	0.147931	0.324737	0.262253	-0.033796	-0.258113	0.221298	0.115548	0.499715	0.149386
60	0.223783	0.146884	0.560364	-0.117378	-0.108541	0.087349	0.067825	0.105492	0.079442	0.338202	0.360884	0.312873	0.08846	-0.045454	0.094016	0.803812	0.213643	-0.023824	-0.253813	0.159988	0.139188	0.351349	0.073903
66	0.190668	0.176207	0.603848	-0.107714	-0.112879	0.06612	0.076163	0.110719	0.077974	0.288991	0.357468	0.309239	0.069135	-0.040508	0.044275	0.336691	0.286606	-0.038837	-0.25686	0.159968	0.125998	0.359165	0.106654
72	0.154004	0.143468	0.563712	-0.179051	-0.157698	0.018833	0.019191	0.054018	0.070188	0.275092	0.358335	0.255717	0.052219	-0.06869	0.040477	0.30362	0.22485	-0.049954	-0.150972	0.143248	0.123784	0.304007	0.067789
[truncated: 9 more columns]

## Sheet: Lactate Production
Table S3. Related to Figure 1: PDCL lactate production and glucose consumption
			Glucose Consumption
	Lactate Production		Insulin		No Insulin
TKCC-10	3.34238	3.9923	4.50647	2.6118	2.90145	3.57024
TKCC-26	4.75309	4.24178	7.21983	3.98115	5.62649	4.33715
Mayo-4636	0.30787	1.47887	1.44536	1.34712	2.0356	1.1908
Mayo-5289	1.82393	2.49656	1.34607	1.90711	1.9799	1.3444
TKCC-22			0.718534	0.780558	0.948385	0.756677
