# Supplementary material for: HNF4A and GATA6 Loss Reveals Therapeutically Actionable Subtypes in Pancreatic Cancer
Source: Cell Rep. Author manuscript; Available in PMC 2022 Sep 26. (PMC9511995; doi:10.1016/j.celrep.2020.107625)
Supplement: Table S6 [file NIHMS1625804-supplement-Table_S6.xlsx]

## Sheet: siRNA Z-scores
Table S6. Related to Figure 4 and Figure S4: siRNA screen Z-scores
	AAK1_KIN	AATK_KIN	ABL1_KIN	ABL2_KIN	ACVR1_KIN	ACVR1B_KIN	ACVR1C_KIN	ACVR2_KIN	ACVR2B_KIN	ACVRL1_KIN	ADCK1_KIN	ADCK2_KIN	ADCK4_KIN	ADCK5_KIN	ADK_KIN	ADPGK_KIN	ADRBK1_KIN	ADRBK2_KIN	AIP1_KIN	AK1_KIN	AK2_KIN	AK3_KIN	AK3L1_KIN	AK5_KIN	AK7_KIN	AKT1_KIN	AKT2_KIN	AKT3_KIN	ALK_KIN	ALS2CR2_KIN	ALS2CR7_KIN	AMHR2_KIN	ANKK1_KIN	ANKRD3_KIN	ARAF1_KIN	ARK5_KIN	ASK_KIN	ATM_KIN	ATR_KIN	AURKA_KIN	AURKB_KIN	AURKC_KIN	AXL_KIN	BAIAP1_KIN	BCKDK_KIN	BCR_KIN	BLK_KIN	BMP2K_KIN	BMPR1A_KIN
ASPC1_PANCREAS	-0.83	-1.03	0.56	-0.28	-0.95	0.74	0	-0.47	0.23	0.21	-1.8	-2.92	-0.91	-0.38	1.27	0.75	-1.03	1.22	0.68	-0.52	0.97	-0.06	1.07	0.49	-0.31	0.61	-0.01	-0.22	0.72	-1	-0.26	-0.34	-0.37	0.62	0.16	1.26	0.32	0.01	-1.13	-6.49	-4.23	-1.37	0.96	0.21	-0.07	-4.95	0.15	0.63	0.45
BXPC3_PANCREAS	-1.05	-3.03	0.52	-0.37	-1.52	0.93	-0.43	1.33	-0.9	-2.09	-2.1	-0.65	-0.2	0.23	-0.03	0.32	-0.71	0.56	0.37	-0.88	0.21	-2.39	0.16	-1.05	1.38	1.72	0.32	-0.63	-0.55	-1.5	-0.54	0.88	0.57	-0.54	-1.19	0.52	0.26	-1.2	-2.66	-3.79	-3.28	0.14	0.43	-0.18	0.17	-0.29	0.9	0.8	-2.7
MIAPACA2_PANCREAS	-4.52	0.16	-0.24	-0.57	-0.64	0.38	0.37	0.26	-0.1	-0.25	0.15	-1.6	0.04	-0.28	0.45	0.55	-1.58	0.89	-0.86	-0.89	-1.43	-0.01	-0.45	0.15	0.35	-0.19	1.93	-3.3	-2.16	-0.2	0.47	-0.42	0.14	0.35	0.01	0.5	1.99	-0.52	-1.65	-23.44	-11.81	0.05	-0.76	-5.88	-2.53	0.56	-0.41	0.93	-1.65
PACADD119_PANCREAS	-0.68	1.27	0.12	-0.22	-1.67	-0.07	-1.37	-0.76	-0.96	-0.62	-0.4	-0.13	-0.41	0.71	-0.12	0.07	1.05	1.24	-0.03	-0.63	-0.42	-0.15	-0.26	-1.02	0.16	0.46	-0.92	-2.06	-0.1	-0.49	-0.45	-0.15	-0.53	0.57	-0.96	1.14	0.54	-2.35	0.96	-1.43	-0.46	-0.87	-0.65	0.67	0.08	-0.64	0.46	-1.01	0.51
PACADD137_PANCREAS	0.18	-1.34	0.43	-0.59	-0.59	0.46	0.67	0.65	0.76	0.29	0.35	-1.95	0.66	-0.29	0.4	-0.57	-0.67	0.6	0.22	0.53	-1.36	0.4	1.19	0.03	0.27	-0.34	-1.17	-1.2	0.71	-0.36	0.8	-0.21	0.47	0.32	1.27	0.62	1.1	-0.82	-0.93	-6.33	-2.79	-2.32	0.65	-0.83	-0.18	-4.61	0.64	0.58	-0.31
PACADD159_PANCREAS	1.42	1.13	0	-0.37	-1.64	0.05	-0.42	-0.79	1.24	-0.69	-0.47	-0.81	-0.66	0.47	1.44	-0.72	-0.58	0.83	0.04	-0.98	-0.31	-0.67	0.25	-0.21	0.72	0.79	-0.44	-0.12	-0.14	1.04	-0.43	-1.13	-0.79	-0.67	0.59	0.77	0.57	-1.13	0.23	-1.17	0.86	-2.11	1.23	-0.95	-1.07	-0.59	0.45	-0.88	0.42
PACADD161_PANCREAS	-1.29	0.38	-1.65	-0.13	-0.55	0.68	-0.06	0.78	0.97	-0.54	-0.62	-1.16	0.07	0.53	-1.02	1.51	0.06	1.3	-1.26	-0.06	-1.6	-0.48	0.86	1.02	1.99	-0.07	0.77	-0.05	-1.01	-0.17	-0.79	-1.09	0.64	-0.99	0.57	0.13	1.73	-1.86	-0.68	-1.83	-1.45	-1.7	-0.66	-0.7	-0.27	-1.16	0.78	0.68	0.46
PACADD183_PANCREAS	-0.24	1.02	-0.96	-0.52	-0.86	-0.8	0.1	0	-1.06	-0.07	0	-2.37	-3.06	0.19	0.54	-1.3	0.35	0.28	0.03	0.21	0.01	0.61	1.33	0.02	0.63	0	0.41	-1.81	-1.73	0.41	0.42	-1.03	0.29	0.35	0.59	0.68	1.27	-1.02	-0.23	-3.57	-0.25	-1.38	0.01	-0.72	-0.45	-1.73	0.93	-0.33	0.29
PANC_PANCREAS	-4.39	-0.92	-0.18	0.67	0.12	0.87	1.06	0.78	-2.19	-0.65	0.22	-1.21	0.5	-1.06	0.5	-0.2	-1.7	0.72	-0.24	-0.01	0.11	-0.74	0.41	0.84	-2.38	-0.28	0.16	-1.77	-0.07	-1.83	0.3	0.34	0.07	-0.05	1.08	0.23	-1.82	-1.74	-0.24	-4.89	-1.95	-1	1.29	-0.79	-0.61	-2.15	0.79	1.02	0.55
PL5_PANCREAS	-2.34	-0.42	-0.03	-1.23	-1.08	0.2	0.76	1.56	-2.57	-1.24	-0.19	-1.71	-0.18	-1.95	0.88	0.64	-0.24	0.65	0.99	-1.07	0.69	0.29	0.73	0.51	1.28	0.53	-0.03	-0.06	-0.15	-2.74	0.78	-0.53	0.12	0.8	0.86	1.21	0.78	-0.63	-4.09	-3.34	-1.25	0.97	0.5	0.29	-0.13	-1.44	0.66	1.75	-0.11
TKCC02_PANCREAS	-1	-1.89	0.17	0.6	-0.13	-0.53	0.85	-0.98	0.46	-0.98	0.07	-1.59	-0.7	0.28	1.36	-0.57	-0.38	-1.62	0.02	-0.17	-0.51	0.27	1.09	0.28	-0.76	0.59	-0.17	-1.12	-0.04	0.33	-0.01	1.48	0.51	1.73	-0.68	1	-1.51	-0.76	-2.49	-6.08	-0.91	0.66	0.87	-0.67	1.6	-1.64	0.09	-0.83	0.39
TKCC05_PANCREAS	-0.89	-0.26	0.59	0.5	0.23	-0.26	1	-0.29	-1.09	0.62	0.64	-0.16	0.9	-0.9	0.7	-0.35	-0.34	0.34	-0.27	0.46	0.12	-1.02	0.26	-0.78	-0.17	-0.18	-0.97	-0.28	0.18	-0.5	0.22	0.12	0.59	0.08	0.29	0.26	0.92	-0.82	0.31	-1.51	-1.26	-0.62	0.59	-0.25	-1.67	-2.75	0.47	0.29	-0.67
TKCC09_PANCREAS	-1.31	0.09	-0.51	0.12	-0.43	1.19	0.23	0.65	0.74	0.94	0.7	-0.48	0.57	0.66	0.23	0.61	0.42	2.23	-0.05	-0.2	-0.09	0.25	0.5	0.69	-0.48	-0.12	-0.01	0.35	-0.41	-0.45	1.2	0.06	-0.06	-0.87	1.06	0.09	0.45	0.83	0.37	-1.85	-1.31	-1.92	0.34	-1.07	-0.56	-0.47	-0.21	1.53	-0.2
TKCC10_PANCREAS	-3.14	-2.59	-1.14	1.06	-0.68	-0.23	1.04	-0.1	0.9	1.3	0.51	-1.49	1.2	-0.62	1.67	-1.29	-0.16	1.3	-0.55	0.46	-0.48	0.86	0.34	-0.06	0.96	0.03	-1.48	-0.73	-2.7	-0.17	0.42	-0.14	-0.3	1.18	0.12	1.22	0.52	-2.21	-2.17	-10.47	-2.4	-0.2	-0.01	0.19	0.8	-0.77	0.6	0.43	-0.31
TKCC12_PANCREAS	-0.52	0.31	-0.66	-0.01	-0.46	1.01	0.99	-1.19	1.42	0.5	-0.23	-2.41	-1.11	1.16	0.45	-1.09	0.33	0.5	-0.9	0.04	-1.16	0.18	0.69	0.07	-0.82	0.08	0.33	-1.83	-0.08	0.66	0.66	-1.23	-0.05	0.45	0.71	0.51	0.86	-0.94	-0.4	-3.79	-2.13	-1.16	-1.08	-0.36	0.13	-1.65	-0.46	-0.89	-0.32
TKCC14_PANCREAS	0.67	0.67	0.84	0.96	0.06	-0.48	0.35	-0.49	-1.94	0.52	-0.33	0.8	0.2	1.47	0.1	0.9	-0.31	0.07	-0.98	0.11	0.03	-0.88	0.46	0.65	-1.2	0.25	0.4	-0.09	-0.61	-0.88	-0.39	-1.23	0.74	-0.7	0.99	-1.26	-0.79	-1.84	-0.29	-2.03	0.18	-0.24	0.83	-1.27	-0.84	-1.61	1.42	-0.43	0.88
TKCC15_PANCREAS	2.29	-1.67	0.32	-0.14	-0.98	0.07	1.01	0.35	0.64	-0.01	-0.79	-0.2	-0.92	-1.14	1.76	0.62	-0.66	0.01	-0.39	-1.49	-1.09	-0.02	2.08	0.57	1.63	1.12	-0.11	-0.18	-1.28	-0.18	1.7	-1.56	0.34	-0.91	0.84	0.68	2.43	-0.45	-0.14	-3.5	-0.39	-0.88	0.79	-0.95	-0.27	-2.27	0.68	-0.44	-0.26
TKCC16_PANCREAS	0.64	0.91	-0.35	0.92	-0.39	-0.39	0.98	-0.91	-0.89	1.09	1.26	0.11	-0.43	-0.59	-1.31	0.12	-0.29	0.36	-0.19	-0.28	0.74	-0.47	0.26	1.13	0.51	0.92	-1.23	-0.56	-0.16	0.33	0.56	-0.8	0.06	0.36	1.03	0.38	0.42	-1.17	0.18	-0.8	-0.1	-2.07	0.31	-0.03	-0.13	-0.43	-0.63	-1.03	1.7
TKCC17_PANCREAS	1.45	0.24	-0.38	0.63	-0.17	1.06	0.2	0.08	1	-0.05	-0.95	-1.02	-0.8	0.27	0.47	-0.91	-0.4	0.76	-0.62	0.13	0.07	-0.42	0.16	0.47	-0.3	0.3	-0.14	-1.18	-0.22	-0.19	0.47	-0.56	0.21	0.45	0.27	1.2	-1.23	-1.46	0.8	-1.99	-0.72	-1.24	-0.17	0.24	-0.13	-0.3	0.64	-1.13	0.53
TKCC18_PANCREAS	-0.42	-3.26	-0.19	0.36	0.62	0.66	0.36	0.61	0.74	-2.03	-0.35	-1.07	-0.58	-2.04	0.62	-0.01	0.47	0.95	-0.73	-0.29	0.14	-0.54	1	-1.28	0.66	-0.88	0.03	0.03	0.59	-0.73	0.65	-0.19	-0.7	-0.28	-0.52	0.62	0.73	-1.25	-1.18	-3.77	-1.83	-1.6	0.6	-1.86	-1.32	-3.12	0.42	0.62	-0.38
TKCC19_PANCREAS	-1.08	-0.69	-0.37	0.44	0.04	0.31	0.12	-0.19	0.09	0.28	0.17	-1.86	-1.58	1.36	-0.07	-0.48	0.67	0.01	-0.43	-0.24	-0.17	-0.46	0.47	0.58	1.15	-0.06	0.45	-1.83	-1.39	-0.13	0.44	-1.07	-0.26	0.41	0.39	0.68	1.2	-1.59	0.21	-1.98	0.36	-1.63	0.48	-0.96	-0.3	-0.74	0.08	-0.75	-1.42
TKCC22_PANCREAS	0.1	-1.46	0.75	0.44	0.38	0.49	1.27	-2.44	0.13	0.69	-0.5	-1.54	-0.68	-0.42	0.2	-0.11	0.32	0.71	0.34	-0.45	-0.38	0.49	0.01	0.61	0.74	-1.09	-0.56	-0.51	0.11	0.69	0.8	0.14	0.37	0.43	0.66	0.5	0.59	-1.84	-0.28	-5.48	-1.53	-0.16	-0.11	-1.08	-0.72	-0.96	0.6	-0.85	-2.57
TKCC26_PANCREAS	-1.11	0.49	0	-0.18	0.12	0.68	0	-1.08	-1.19	-0.09	-0.24	-0.61	-2	-0.26	0.92	1.02	0.05	0.75	0.32	0.45	-0.04	0.61	0.94	-0.56	-0.98	-0.44	0.25	-1.36	-0.59	-0.65	0.34	-0.36	-0.4	0.6	0.78	0.46	0.57	-2.03	0.39	-3.36	-0.75	-0.61	-0.01	-0.3	0.21	-0.32	-0.46	-0.96	-0.92
TKCC27_PANCREAS	-0.31	-2.05	-0.11	0.46	0.53	0.81	1.15	-1.87	0.44	0.67	-0.11	-0.72	-1.26	-0.17	0.93	-0.93	0.01	0.59	0.71	0.25	0.66	0.67	1.25	-0.62	-0.03	-0.47	0.36	-1.73	0.01	-0.45	-0.03	0.76	0.37	0.5	0.32	0.44	0.8	-2.04	0.95	-4.64	-1.99	-0.93	0.88	-0.28	-0.04	-2.39	0.66	-0.53	-0.23
[truncated: 1,882 more columns]

## Sheet: siRNA_selected_hits
Table S6. Related to Figure 4 and Figure S4: siRNA screen selected hits
	PACADD119_PANCREAS	TKCC09_PANCREAS	PACADD161_PANCREAS	TKCC19_PANCREAS	TKCC05_PANCREAS	PACADD159_PANCREAS	TKCC16_PANCREAS	TKCC17_PANCREAS	TKCC15_PANCREAS	PACADD183_PANCREAS	TKCC26_PANCREAS	TKCC14_PANCREAS	TKCC12_PANCREAS	TKCC02_PANCREAS	TKCC27_PANCREAS	TKCC22_PANCREAS	PANC_PANCREAS	BXPC3_PANCREAS	PL5_PANCREAS	ASPC1_PANCREAS	TKCC18_PANCREAS	PACADD137_PANCREAS	TKCC10_PANCREAS	MIAPACA2_PANCREAS
XAB2	0	0	0	1	0	0	0	1	1	1	1	1	1	1	1	1	1	1	1	1	1	1	1	1
MAT2A	0	0	0	0	0	0	1	1	0	1	1	1	1	1	1	1	1	1	1	1	1	1	1	1
ALDOA	0	0	1	0	0	0	1	0	1	0	1	1	0	1	1	1	1	1	1	1	1	1	1	1
PLK1	0	0	0	0	1	1	0	0	0	1	1	0	1	1	1	1	1	1	1	1	1	1	1	1
AURKA	0	0	0	0	0	0	0	0	1	1	1	0	1	1	1	1	1	1	1	1	1	1	1	1
CFLAR	0	0	0	1	0	0	1	1	0	1	1	1	1	1	1	1	0	1	0	1	1	0	1	1
PRKAG3	0	0	0	0	0	1	0	1	0	0	0	0	1	1	1	1	1	1	1	1	1	1	1	1
PRKAR2B	0	0	1	1	0	0	0	1	0	1	1	0	1	1	1	1	1	0	0	0	1	1	1	1
RPS6	0	0	0	0	0	1	0	1	0	1	0	0	0	1	1	1	1	1	1	1	1	1	1	1
RRM2	0	0	0	0	0	1	0	1	0	0	0	0	1	1	1	1	1	1	1	1	1	1	1	1
CSNK2A2	0	0	0	0	1	0	0	0	1	0	1	1	1	0	1	1	1	1	0	1	1	0	1	1
PISD	0	0	0	0	0	0	0	0	1	1	0	0	1	1	1	1	0	1	1	1	1	1	1	1
LPL	0	0	0	0	0	1	1	0	0	1	1	0	1	1	1	1	0	0	0	1	1	1	0	1
RPA1	0	0	0	0	0	0	0	0	0	0	0	0	1	1	1	1	1	1	1	1	1	1	1	1
WEE1	0	0	0	0	0	0	0	1	0	1	1	0	1	1	0	1	0	1	1	1	1	1	1	0
JAK2	0	0	0	1	0	0	0	1	0	1	0	1	1	0	1	1	0	1	1	0	1	0	1	0
PIK3C2A	0	0	0	1	0	0	1	0	0	0	0	1	0	1	1	1	0	1	0	0	1	1	1	1
PPAP2B	0	0	0	0	1	0	0	0	0	1	0	1	0	0	0	1	1	1	1	1	0	1	1	1
RPA2	0	0	0	0	0	0	0	0	0	0	1	0	1	1	0	1	0	1	1	1	1	1	1	1
CDC2L2	0	0	0	0	1	0	0	0	0	0	0	0	0	1	0	0	1	1	1	1	1	1	1	1
MEN1	0	0	0	0	0	0	0	0	0	0	0	0	1	1	1	1	1	0	1	1	1	1	1	0
GUCY2D	0	0	0	1	0	0	0	0	0	0	0	1	1	0	0	0	1	0	1	0	1	1	1	1
KRAS2	0	0	0	0	0	0	0	1	0	0	1	0	0	1	0	1	0	0	1	1	0	1	1	1
PPOX	0	1	0	0	0	0	1	0	1	1	0	1	0	0	1	0	1	0	0	0	0	1	1	0
PRKAB1	0	0	0	1	1	0	0	1	0	1	0	0	1	0	0	1	0	0	0	0	1	1	0	1
SLC25A27	0	0	0	0	0	0	1	0	0	0	1	0	1	0	1	0	1	0	0	1	1	0	1	1
CHEK1	0	0	0	0	0	0	0	0	0	0	0	0	0	1	0	1	0	1	1	1	1	0	1	1
NANS	0	0	1	0	0	0	0	1	0	0	1	0	0	0	0	0	1	0	0	1	0	1	1	1
RPA3	0	0	0	0	0	0	0	0	0	0	0	0	1	1	0	0	0	1	1	1	1	0	1	1
SDHD	0	0	0	0	0	0	0	1	1	0	0	1	0	0	0	1	1	0	0	1	0	0	1	1
SLC25A14	0	0	0	0	0	0	0	0	0	0	1	0	0	0	1	1	1	0	0	1	1	0	1	1
EIF4G1	0	0	0	0	0	1	0	0	0	0	0	0	0	1	0	0	0	1	1	1	0	0	1	1
EPHA6	0	0	0	0	1	0	0	0	0	0	0	0	0	1	1	1	1	0	0	0	0	0	1	1
PIPOX	0	0	0	0	0	0	0	0	0	0	1	1	0	0	1	1	1	0	0	0	0	1	1	0
RPS6KA2	0	0	0	0	0	0	0	0	0	1	1	0	1	1	1	0	1	0	0	0	1	0	0	0
SFXN2	0	0	0	0	0	0	0	1	1	0	0	1	0	0	0	1	1	0	0	0	0	0	1	1
SLC25A4	0	0	0	0	0	0	0	0	0	1	1	0	1	1	1	1	0	0	0	0	0	0	0	1
TTK	0	0	0	0	0	0	0	0	0	0	0	0	0	1	0	0	0	1	1	1	0	1	1	1
DDB1	0	0	0	0	0	0	0	1	0	0	0	0	1	0	1	0	0	0	1	0	1	0	0	1
HUNK	0	0	0	0	1	0	0	0	0	0	1	0	0	0	1	1	1	0	0	0	0	0	1	0
PALB2	0	0	0	0	0	0	1	0	0	0	1	0	0	0	0	1	0	0	1	0	1	0	1	0
PI4K2B	0	0	0	0	1	0	0	0	0	0	0	0	1	0	0	1	1	0	0	0	0	0	1	1
RAD51	0	0	0	0	0	0	0	0	0	0	0	0	0	0	0	0	0	1	1	1	1	0	1	1
SLC25A26	0	0	0	0	0	0	0	0	0	0	0	1	0	1	0	1	0	0	0	0	0	1	1	1
SMP3	0	0	0	0	0	0	0	0	0	0	0	0	0	0	0	0	1	0	1	0	1	1	1	1
CHAF1A	0	0	0	0	0	0	0	0	0	0	0	0	0	0	1	0	0	0	1	0	1	0	1	1
CSNK1G1	0	0	0	0	0	0	0	0	0	0	0	1	0	0	0	0	0	1	0	0	1	0	1	1
DCK	0	0	0	0	0	0	0	0	0	0	1	0	0	0	0	1	0	0	1	0	1	1	0	0
GALK1	0	0	0	1	0	0	0	0	0	0	0	1	0	0	0	1	0	0	0	0	1	1	0	0
H2AFX	0	0	0	0	0	0	0	0	0	0	0	0	1	0	0	0	1	1	0	0	0	0	1	1
NUP62	0	0	0	0	0	0	0	0	0	0	0	0	1	0	0	0	0	0	1	0	1	0	1	1
ODC1	0	0	0	0	0	0	0	0	0	0	0	0	0	0	0	0	0	0	1	1	1	0	1	1
PCTK3	0	0	0	0	0	0	0	0	0	0	0	0	0	0	0	0	0	1	0	0	1	1	1	1
PR48	0	0	0	0	0	0	0	0	0	0	0	0	0	0	0	0	0	1	1	1	0	1	0	1
PTPRS	0	0	0	0	0	0	0	0	0	0	0	0	1	0	1	0	0	0	0	0	1	1	0	1
SLC29A1	0	0	0	0	0	0	0	0	0	0	0	0	0	0	0	1	1	0	1	0	1	0	0	1
TOPBP1	0	0	0	0	0	0	0	0	0	0	0	0	0	1	0	1	0	0	0	0	1	1	1	0
BUB1B	0	0	0	0	0	0	0	0	0	0	0	0	0	1	0	1	0	0	0	0	0	0	1	1
CALM2	0	0	0	0	0	1	0	0	0	0	0	0	0	0	0	0	1	0	0	1	0	1	0	0
CDC2	0	0	0	0	0	0	0	0	0	0	0	0	0	1	0	0	0	1	0	0	0	0	1	1
CDC2L1	0	0	0	0	0	0	0	0	0	0	0	0	0	0	0	0	0	0	1	0	0	1	1	1
COQ3	0	0	0	0	0	0	0	0	0	0	0	0	0	0	0	0	0	0	1	1	0	0	1	1
COX7A2	0	0	0	0	0	0	0	0	0	0	0	0	1	1	1	0	0	0	0	0	1	0	0	0
CTDP1	0	0	0	0	0	0	0	0	0	0	0	0	0	0	0	1	0	0	1	1	1	0	0	0
EFNB3	0	0	0	0	0	0	0	0	0	0	0	0	0	0	0	0	0	1	0	0	0	1	1	1
FANCE	0	0	0	0	0	0	0	0	0	0	0	0	1	0	0	1	0	0	0	0	0	0	1	1
FN3KRP	0	0	1	0	0	0	1	0	1	0	0	1	0	0	0	0	0	0	0	0	0	0	0	0
GAPDH	0	0	0	0	0	0	0	0	0	0	0	0	0	1	0	0	0	1	1	1	0	0	0	0
GNPDA1	0	0	0	0	0	0	0	0	0	0	0	0	0	0	1	0	0	0	0	1	0	1	0	1
IRS1	0	0	0	0	0	0	0	0	1	0	0	0	0	0	0	0	1	0	0	0	0	1	0	1
MAPK1	0	0	0	0	0	0	0	0	0	0	0	0	0	0	0	1	0	0	0	0	0	1	1	1
MPP3	0	0	0	0	0	0	0	0	1	0	0	1	0	1	0	0	0	0	0	0	0	1	0	0
PAK1	0	0	0	0	0	0	0	0	0	0	0	0	1	0	1	1	0	0	0	0	0	1	0	0
PCNA	0	0	0	0	0	0	0	0	0	0	0	0	0	0	0	0	0	0	1	1	1	0	0	1
PPP2R2A	0	0	0	0	0	0	0	0	0	0	0	0	0	0	0	0	0	0	1	1	0	0	1	1
PTPN3	0	0	0	0	0	0	0	0	0	0	0	0	0	1	0	0	0	1	1	0	0	1	0	0
SLC16A3	0	0	0	0	0	0	0	0	0	0	0	0	0	0	0	0	0	0	1	0	1	1	0	1
SNX9	0	0	0	0	0	0	0	0	1	0	0	1	0	0	0	0	0	0	0	0	0	0	1	1
SOS1	0	0	0	0	1	0	0	0	0	0	0	0	0	0	0	0	0	0	0	0	0	1	1	1
STK11	0	0	0	0	0	0	0	0	1	0	0	1	0	0	0	0	0	0	0	0	1	0	0	1
TAF1	1	0	0	0	0	0	0	0	0	0	0	0	0	0	1	0	0	0	1	0	1	0	0	0
WBSCR22	0	0	0	0	0	0	0	0	0	0	0	0	0	0	0	0	0	0	1	1	0	0	1	1
AAK1	0	0	0	0	0	0	0	0	0	0	0	0	0	0	0	0	1	0	0	0	0	0	1	1
ALDRL6	0	0	0	0	0	0	0	0	0	0	0	0	0	0	0	0	0	0	1	0	0	0	1	1
AMD1	0	0	0	0	0	0	0	0	0	0	0	0	0	0	0	0	0	0	1	1	0	0	0	1
ATP5F1	0	0	0	0	0	0	0	0	0	0	0	0	0	0	0	0	1	0	0	0	0	0	1	1
AURKB	0	0	0	0	0	0	0	0	0	0	0	0	0	0	0	0	0	1	0	1	0	0	0	1
BCKDHA	0	0	0	0	0	0	0	0	0	0	0	0	0	0	0	0	0	0	0	0	1	1	1	0
BCR	0	0	0	0	0	0	0	0	0	0	0	0	0	0	0	0	0	0	0	1	1	1	0	0
BRAF	0	0	0	0	0	0	1	0	0	0	0	0	0	0	0	0	0	0	0	0	0	0	1	1
BTBD12	0	0	0	0	0	0	0	0	0	0	0	0	0	0	0	0	0	0	1	0	1	0	0	1
CAMK2N1	0	0	0	0	1	0	0	0	0	0	0	1	0	0	0	0	1	0	0	0	0	0	0	0
CDC25C	0	0	0	0	0	0	0	0	0	0	0	0	1	0	1	1	0	0	0	0	0	0	0	0
COASY	0	0	0	0	1	0	0	0	0	0	0	1	0	0	0	0	1	0	0	0	0	0	0	0
CSF1R	0	0	0	0	0	0	0	0	0	0	0	0	0	0	1	0	0	0	0	0	1	0	0	1
DPM3	0	0	0	0	0	0	0	0	0	0	0	0	0	0	0	1	1	0	0	0	0	0	0	1
FGR	0	0	0	0	0	0	0	0	0	0	0	0	0	0	0	0	0	1	0	1	0	0	1	0
FLJ21816	0	0	0	0	0	0	0	0	0	0	1	0	0	1	0	0	0	0	0	0	1	0	0	0
FLOT1	0	0	0	0	0	0	0	0	0	0	0	0	0	0	0	0	0	0	1	0	1	0	0	1
GART	0	0	0	0	0	0	0	0	0	0	0	0	0	0	0	0	1	1	0	0	0	0	0	1
GPI	0	0	0	0	0	0	0	0	0	0	0	0	0	0	0	0	0	0	1	0	0	0	1	1
HRPT2	0	0	0	0	0	0	0	0	0	0	0	0	0	0	0	0	0	0	0	0	1	0	1	1
MAOA	0	0	0	0	0	0	0	0	0	0	0	0	0	1	0	0	0	1	0	0	0	0	0	1
MASTL	0	0	0	0	0	0	0	0	0	1	0	0	0	0	1	0	0	0	0	0	0	0	0	1
MGC5601	0	0	0	0	0	0	0	0	0	0	0	0	0	0	0	0	0	0	1	0	1	0	0	1
MYLK2	0	0	0	0	0	0	0	0	0	0	0	1	0	0	0	0	1	0	0	1	0	0	0	0
NEK11	0	0	0	0	0	0	0	0	0	0	0	0	0	0	0	0	1	1	0	0	0	0	0	1
NEK8	0	0	0	0	0	0	0	0	0	0	0	0	0	0	1	1	0	0	0	0	0	0	1	0
NRBP2	0	0	0	0	0	0	0	0	0	0	0	0	0	0	0	1	0	0	0	0	1	1	0	0
PFKFB1	0	0	0	0	0	0	0	0	0	0	0	0	0	0	0	1	0	0	0	0	1	1	0	0
PGD	0	0	0	0	0	0	0	0	0	0	0	0	0	1	0	0	0	1	1	0	0	0	0	0
PIGK	0	0	0	0	0	0	0	0	0	0	0	0	0	0	1	0	0	1	0	0	0	0	0	1
PIK3C2G	0	0	0	0	0	0	0	0	0	0	0	0	0	0	0	0	0	0	0	0	1	0	1	1
PPAP2A	0	0	0	0	0	0	0	0	0	0	0	0	0	1	1	0	0	0	0	0	0	0	0	1
PPP1CB	0	0	0	0	0	0	0	0	0	0	0	0	0	1	0	0	0	0	1	0	0	1	0	0
PPP1R15B	0	0	0	0	0	0	0	0	0	0	0	0	0	0	0	0	0	0	0	0	0	1	1	1
PRKCZ	0	0	0	0	0	0	0	0	0	0	0	0	1	0	0	1	0	0	0	1	0	0	0	0
PRKY	0	0	0	0	0	0	0	0	0	0	0	0	1	0	0	0	0	0	0	1	1	0	0	0
PRPF4B	0	0	0	0	0	0	0	0	0	0	0	0	0	0	0	0	0	0	0	0	1	0	1	1
PTK7	0	0	0	0	0	0	0	0	0	0	1	0	0	0	0	0	0	0	0	0	1	0	0	1
Raptor	0	0	0	0	0	0	0	0	0	0	0	0	0	0	0	0	1	0	0	1	0	0	0	1
RIOK1	0	0	0	0	0	0	0	0	0	0	0	0	0	0	0	0	1	0	1	0	0	0	0	1
SLC25A36	0	0	0	0	0	0	0	0	0	0	0	0	0	0	0	0	0	0	1	1	0	0	0	1
STK39	0	0	0	0	0	0	0	0	0	0	0	1	0	0	0	0	0	1	0	0	0	0	1	0
TTBK1	0	0	0	0	0	0	0	0	0	0	0	0	0	0	0	0	0	0	1	1	0	0	0	1
UBE2N	0	0	0	0	0	0	0	0	0	0	0	1	0	0	0	0	0	1	0	0	1	0	0	0
WBSCR14	0	0	0	0	0	0	0	0	0	0	0	0	0	0	0	0	0	1	0	0	1	0	0	1
AATK	0	0	0	0	0	0	0	0	0	0	0	0	0	0	0	0	0	1	0	0	1	0	0	0
ACO2	0	0	0	0	0	0	0	0	0	0	0	0	0	0	0	1	0	0	0	0	0	0	0	1
AKT2	0	0	0	0	0	0	0	0	0	0	0	0	0	1	0	0	0	0	0	0	0	1	0	0
ATR	0	0	0	0	0	0	0	0	0	0	0	0	0	0	0	0	0	1	1	0	0	0	0	0
BBOX1	0	0	0	0	0	0	0	0	0	0	0	0	0	0	0	0	0	0	1	0	0	1	0	0
C9ORF96	0	0	0	0	0	0	0	0	0	0	0	0	0	0	0	0	0	0	0	0	0	0	1	1
CBLC	0	0	0	0	0	1	0	0	0	0	0	0	0	0	0	0	0	0	0	0	0	1	0	0
CDKN2D	0	0	0	0	0	0	0	0	0	0	0	0	0	0	0	0	0	0	0	0	0	0	1	1
CLK3	0	0	0	0	0	0	0	0	0	0	0	0	0	0	0	0	0	0	0	0	0	1	0	1
COX5A	0	0	0	0	0	0	0	0	0	0	0	0	0	0	0	0	0	0	0	0	0	0	1	1
CYLD	0	0	0	0	0	1	0	0	0	0	0	0	0	0	0	0	0	0	1	0	0	0	0	0
DDR1	0	0	0	0	0	0	0	0	0	0	0	0	0	0	0	0	0	1	0	0	0	1	0	0
DYNC1H1	0	0	0	0	0	0	0	0	0	0	0	0	0	0	0	0	0	0	0	0	0	0	1	1
EME1	0	0	0	0	0	0	0	0	1	0	0	0	0	0	0	0	0	0	0	0	0	1	0	0
ERCC6	0	0	0	0	0	0	0	0	0	0	0	0	0	0	0	0	0	1	1	0	0	0	0	0
EXOSC10	0	0	0	0	0	0	0	0	0	0	0	1	0	0	0	0	0	0	0	0	0	0	0	1
EYA2	0	0	0	0	0	0	0	0	0	0	0	0	1	0	1	0	0	0	0	0	0	0	0	0
FANCC	0	0	0	0	0	0	0	0	0	0	0	0	0	0	0	0	0	1	1	0	0	0	0	0
FASN	0	0	0	0	0	0	0	0	0	0	0	0	0	0	0	0	1	0	0	0	0	0	0	1
FGFR3	0	0	0	0	0	0	0	0	0	0	0	0	0	0	1	0	0	0	0	0	0	0	0	1
FRAP1	0	0	0	0	0	0	0	0	0	0	0	0	0	0	0	0	0	0	0	1	0	0	0	1
GATM	0	0	0	0	0	0	0	0	0	0	0	0	0	0	0	0	0	0	0	1	0	0	0	1
GCK	0	0	0	1	0	0	0	0	0	0	0	0	0	0	0	0	0	0	0	0	0	1	0	0
GTF2H1	0	0	0	0	0	0	0	0	0	0	0	0	0	0	0	0	0	0	0	0	0	0	1	1
GTF2H4	0	0	0	0	0	0	0	0	0	0	0	0	0	0	0	0	0	0	1	0	0	0	0	1
HK2	0	0	0	0	0	0	0	0	0	0	0	0	0	0	0	0	1	0	0	0	0	1	0	0
HPRT1	0	0	0	0	0	0	0	0	0	0	0	0	0	0	0	0	0	0	0	0	0	1	0	1
IDH3G	0	0	0	0	0	0	0	0	0	0	0	0	0	0	0	0	0	0	0	1	0	0	0	1
INPP4A	0	0	0	0	0	0	0	0	0	0	0	0	0	0	0	0	1	0	0	0	0	0	0	1
INPP4B	0	0	0	0	0	0	0	0	0	0	0	0	0	1	1	0	0	0	0	0	0	0	0	0
INPP5E	0	0	0	0	0	0	0	0	0	0	0	0	0	0	0	0	0	0	0	0	0	0	1	1
INPPL1	0	0	0	0	0	0	0	0	0	0	1	0	0	0	1	0	0	0	0	0	0	0	0	0
INSR	0	0	0	0	0	0	0	0	0	0	0	0	0	0	0	0	0	1	0	0	0	0	0	1
KCNH2	0	0	0	1	0	0	0	0	0	0	0	0	0	0	0	0	0	0	0	0	1	0	0	0
KIAA0377	0	0	0	0	0	0	0	0	0	0	0	0	0	0	0	0	0	0	1	0	0	1	0	0
KSR	0	0	0	0	0	0	0	0	0	0	0	0	0	0	0	0	1	0	0	0	0	0	0	1
LDHC	0	0	0	0	0	0	0	0	0	0	0	0	0	1	0	0	0	0	0	1	0	0	0	0
MAP3K8	0	0	0	0	0	1	0	0	0	0	0	0	1	0	0	0	0	0	0	0	0	0	0	0
MARK3	0	0	0	0	0	0	0	0	0	0	0	0	0	0	0	0	0	0	0	0	0	0	1	1
NME6	0	0	0	0	0	0	0	0	1	0	0	0	0	0	0	0	0	0	0	0	0	1	0	0
NRBP	0	0	0	0	0	0	0	0	0	0	0	0	0	0	0	0	0	0	0	1	0	0	0	1
NUDT1	0	0	0	0	0	0	0	0	0	0	0	0	0	0	0	0	0	0	0	0	0	0	1	1
PAFAH1B1	0	0	0	0	0	0	0	0	0	0	0	0	0	0	0	0	0	0	0	0	0	0	1	1
PANK4	0	0	0	0	0	0	0	0	0	0	0	0	0	0	0	0	0	0	0	0	0	0	1	1
PDGFRB	0	0	0	0	0	0	0	0	0	0	0	0	0	0	0	0	0	0	0	0	0	0	1	1
PFKFB3	0	0	0	0	0	0	0	0	0	0	0	0	1	0	1	0	0	0	0	0	0	0	0	0
PFKP	0	0	0	0	0	0	0	0	0	0	0	0	0	0	0	0	0	1	0	1	0	0	0	0
PGM1	0	0	0	0	0	0	0	0	0	1	0	0	1	0	0	0	0	0	0	0	0	0	0	0
PIP5K3	0	0	0	0	0	0	0	0	0	0	0	0	0	0	0	0	0	0	0	0	1	0	0	1
PPAT	0	0	0	0	0	0	0	0	0	0	0	0	0	0	0	0	0	0	0	1	0	0	0	1
PPP1R12C	0	0	0	0	0	0	0	0	0	0	0	0	0	0	0	0	0	0	1	0	0	1	0	0
PPP1R3B	0	0	0	0	0	1	0	0	0	0	0	0	0	0	0	0	0	0	0	0	0	0	0	1
PRKAB2	0	0	0	0	0	1	0	0	0	0	0	0	0	0	0	0	0	0	0	0	0	1	0	0
PRKCD	0	0	0	0	0	0	0	0	0	0	0	0	0	0	0	0	0	0	0	1	0	1	0	0
PRKCN	0	0	0	0	0	0	0	1	0	1	0	0	0	0	0	0	0	0	0	0	0	0	0	0
PRODH	0	0	0	1	0	0	0	0	0	0	0	0	0	0	0	0	0	0	0	0	1	0	0	0
PRPS1	0	0	0	0	0	0	0	0	0	0	0	1	0	0	0	0	0	0	0	0	0	0	1	0
PYCS	0	0	0	0	0	0	0	0	0	0	0	0	0	0	0	0	0	0	1	0	0	0	0	1
RALP	0	0	0	0	0	0	0	0	0	0	0	0	0	0	0	0	1	0	0	1	0	0	0	0
RIOK2	0	0	0	0	0	0	0	0	0	0	0	0	0	0	0	0	0	0	1	0	0	0	0	1
SHFM1	0	0	0	0	0	0	0	0	0	0	0	0	0	0	0	0	0	0	1	0	0	0	0	1
SLC22A16	0	0	0	0	0	0	0	0	0	0	0	0	0	0	0	0	0	0	0	1	0	0	0	1
SLC25A17	0	0	0	0	0	0	0	0	0	0	0	0	1	0	0	0	0	0	0	0	0	0	1	0
SLC2A8	0	0	0	0	0	0	0	0	0	0	0	0	0	0	0	0	0	0	0	0	0	1	0	1
SYK	0	0	0	0	0	0	0	0	0	0	0	0	0	0	0	1	0	0	0	0	0	0	0	1
TDP1	0	0	0	0	0	0	0	0	0	0	0	0	0	0	0	0	0	1	0	0	0	0	0	1
ACADL	0	0	0	0	0	0	0	0	0	0	0	0	0	0	0	0	0	0	0	0	0	1	0	0
ACP1	0	0	0	0	0	0	0	0	0	0	0	0	0	0	0	1	0	0	0	0	0	0	0	0
ACP2	0	0	0	0	0	0	0	0	0	0	0	0	0	0	0	0	0	0	0	0	0	1	0	0
ADCK4	0	0	0	0	0	0	0	0	0	1	0	0	0	0	0	0	0	0	0	0	0	0	0	0
ADSS	0	0	0	0	0	0	0	0	0	0	0	0	0	0	0	0	0	1	0	0	0	0	0	0
AK3	0	0	0	0	0	0	0	0	0	0	0	0	0	0	0	0	0	1	0	0	0	0	0	0
AKT3	0	0	0	0	0	0	0	0	0	0	0	0	0	0	0	0	0	0	0	0	0	0	0	1
ALDH1A1	0	0	0	0	0	0	1	0	0	0	0	0	0	0	0	0	0	0	0	0	0	0	0	0
ALDH1A3	0	0	0	0	0	0	0	0	0	0	0	0	0	0	0	0	0	1	0	0	0	0	0	0
ALDH7A1	0	0	0	0	0	0	0	0	0	0	0	0	0	0	0	0	1	0	0	0	0	0	0	0
ALPL	0	0	0	0	0	0	0	0	0	0	0	0	0	0	1	0	0	0	0	0	0	0	0	0
APC	0	0	0	0	0	0	0	0	0	0	0	0	0	0	0	0	0	0	0	0	0	1	0	0
APOE	0	0	0	0	0	0	0	0	0	0	0	0	0	0	0	0	0	0	0	0	0	0	0	1
APS	0	0	0	0	0	0	0	0	0	0	0	0	0	0	0	0	0	0	0	0	0	0	1	0
ARG2	0	0	0	0	0	0	0	0	0	0	0	0	0	0	0	0	1	0	0	0	0	0	0	0
ARL2	0	0	0	0	0	0	0	0	0	0	0	0	0	0	0	0	0	0	0	0	0	0	1	0
ASRGL1	0	0	0	0	0	0	0	0	0	0	0	0	0	0	0	0	0	0	0	0	0	0	0	1
ATP5C1	0	0	0	0	0	0	0	0	0	0	0	0	0	0	0	0	0	0	0	1	0	0	0	0
ATP5E	0	0	0	0	0	0	0	0	0	0	0	0	0	0	0	0	0	0	0	1	0	0	0	0
ATP5I	0	0	0	0	0	0	0	0	0	0	0	0	0	0	0	0	0	1	0	0	0	0	0	0
BAIAP1	0	0	0	0	0	0	0	0	0	0	0	0	0	0	0	0	0	0	0	0	0	0	0	1
BMPR1A	0	0	0	0	0	0	0	0	0	0	0	0	0	0	0	0	0	1	0	0	0	0	0	0
BRCA1	0	0	0	0	0	0	0	0	0	0	0	0	0	0	0	0	0	0	0	0	0	0	1	0
BRD2	0	0	0	0	0	0	0	0	0	0	0	0	0	0	0	0	0	0	0	0	0	0	0	1
BRD4	0	0	0	0	0	0	0	0	0	0	0	0	0	0	0	0	0	1	0	0	0	0	0	0
BTK	0	0	0	0	0	0	0	0	0	0	0	1	0	0	0	0	0	0	0	0	0	0	0	0
C7ORF11	0	0	0	0	0	0	0	0	0	0	0	0	0	0	0	0	0	0	0	0	0	0	0	1
CAD	0	0	0	0	0	0	0	0	0	0	0	0	0	0	0	0	0	0	0	0	0	0	0	1
CALM3	0	0	0	0	0	0	0	0	0	0	0	0	0	0	0	0	0	0	0	0	0	1	0	0
CAMK1	0	0	0	0	0	0	0	0	0	0	0	0	0	0	0	0	0	0	0	0	0	0	0	1
CAP2	0	0	0	0	0	0	0	0	0	0	0	0	0	0	0	0	0	0	0	1	0	0	0	0
CDH1	0	0	0	0	0	0	0	0	0	0	0	0	0	0	0	0	0	0	1	0	0	0	0	0
CDK5R1	0	0	0	0	0	0	0	0	0	0	0	0	0	0	0	0	0	0	0	0	0	0	0	1
CDK5R2	0	0	0	0	0	0	0	0	0	0	0	0	0	0	0	0	0	0	1	0	0	0	0	0
CDK9	0	0	0	0	0	0	0	0	0	0	0	0	0	0	0	0	0	0	0	0	0	1	0	0
CDKL4	0	0	0	0	0	0	0	0	0	0	0	1	0	0	0	0	0	0	0	0	0	0	0	0
CHKA	0	0	0	0	0	0	0	0	0	0	0	0	0	0	0	0	0	0	0	1	0	0	0	0
CIB2	0	0	0	0	0	0	0	0	0	0	0	0	0	0	0	0	0	0	0	0	0	1	0	0
CIT	0	0	0	0	0	0	0	0	0	0	0	0	0	0	0	0	0	0	0	0	0	0	0	1
CKM	0	0	0	0	0	0	0	0	0	0	0	0	0	0	0	0	0	0	0	0	0	1	0	0
CKMT1B	0	0	0	0	0	0	0	0	0	0	0	0	0	0	0	0	0	0	0	0	0	0	0	1
CMAS	0	0	0	0	0	0	0	0	0	0	0	0	0	0	0	0	0	0	0	0	0	0	1	0
COL4A3BP	0	0	0	0	0	0	0	0	0	0	0	0	0	0	0	0	0	0	0	0	0	0	0	1
COX6A2	0	0	0	1	0	0	0	0	0	0	0	0	0	0	0	0	0	0	0	0	0	0	0	0
CPT1C	0	0	0	0	0	0	0	0	0	0	0	0	0	0	0	0	0	0	0	1	0	0	0	0
CREB3L2	0	0	0	0	0	0	0	0	0	0	0	0	0	0	0	0	0	0	0	0	0	0	1	0
CROT	0	0	0	0	0	0	0	0	0	0	0	0	0	0	0	0	0	0	0	0	0	1	0	0
CSNK2B	0	0	0	0	0	0	0	0	0	0	0	0	0	0	0	0	0	0	0	0	0	0	0	1
DERA	0	0	0	0	0	0	0	0	0	0	0	0	0	0	0	0	0	0	0	0	0	0	1	0
DGAT2	0	0	0	0	0	0	0	0	0	0	0	0	0	0	0	0	0	0	0	0	0	1	0	0
DGKA	0	0	0	0	0	0	0	0	0	0	0	0	0	0	0	0	0	0	0	0	0	0	0	1
DGKI	0	0	0	0	0	0	0	0	0	0	0	0	0	0	0	0	0	0	0	0	0	0	0	1
DGKQ	0	0	0	0	0	0	0	0	0	0	0	0	0	0	0	0	0	0	0	0	0	0	0	1
DKFZP434C131	0	0	0	0	0	0	0	0	0	0	0	0	0	0	1	0	0	0	0	0	0	0	0	0
DLG4	0	0	0	0	0	0	0	0	0	0	0	0	0	0	0	0	1	0	0	0	0	0	0	0
EEF2K	0	0	0	0	0	0	0	0	0	0	0	0	0	0	0	0	0	0	0	0	0	0	0	1
EIF4E	0	0	0	0	0	0	0	0	0	0	0	0	0	0	0	0	0	0	0	0	0	0	0	1
EIF4E2	0	0	0	0	0	0	0	0	0	0	0	0	0	0	0	0	0	0	0	0	0	0	0	1
EIF4G2	0	0	0	0	0	0	0	0	0	0	0	0	0	0	0	0	0	0	0	0	0	0	0	1
ELF4	0	0	0	0	0	0	0	0	0	0	0	0	0	0	0	1	0	0	0	0	0	0	0	0
EP300	0	0	0	0	0	0	0	0	0	0	0	0	0	0	0	0	0	0	0	0	1	0	0	0
EPHA1	0	0	0	0	0	0	0	0	0	0	0	0	0	0	0	0	0	0	0	0	0	0	0	1
EPHB6	0	0	0	0	0	0	0	0	0	0	0	0	0	0	0	0	0	0	0	0	0	0	0	1
ERCC8	0	0	0	0	0	0	0	0	0	0	0	0	0	0	0	0	1	0	0	0	0	0	0	0
EXT2	0	0	0	0	0	0	0	0	0	0	0	0	0	0	0	0	0	0	0	0	0	1	0	0
FANCA	0	0	0	0	0	0	0	0	0	0	0	0	0	0	0	0	0	0	0	0	0	1	0	0
FANCD2	0	0	0	0	0	0	0	0	0	0	0	0	0	0	0	0	0	0	0	0	1	0	0	0
FGFR2	0	0	0	0	0	0	1	0	0	0	0	0	0	0	0	0	0	0	0	0	0	0	0	0
FLJ10761	0	0	0	0	0	0	0	0	0	0	0	0	0	0	0	0	1	0	0	0	0	0	0	0
FLJ23751	0	0	0	0	0	0	0	0	0	0	0	0	0	0	0	0	0	0	0	0	0	1	0	0
FLT4	0	0	0	0	0	0	0	0	0	0	0	0	0	0	0	0	1	0	0	0	0	0	0	0
G6PC	0	0	0	0	0	0	0	0	0	0	0	1	0	0	0	0	0	0	0	0	0	0	0	0
G6PC2	0	0	0	0	0	0	0	0	0	0	0	0	0	0	0	0	0	0	0	1	0	0	0	0
GALK2	0	0	0	0	0	0	0	0	0	0	0	0	0	0	1	0	0	0	0	0	0	0	0	0
GALT	0	0	0	0	0	0	0	0	0	0	0	0	0	0	0	0	0	0	0	0	0	0	0	1
GCAT	0	0	0	0	1	0	0	0	0	0	0	0	0	0	0	0	0	0	0	0	0	0	0	0
GLS2	0	0	0	0	0	0	0	0	0	0	0	0	0	0	1	0	0	0	0	0	0	0	0	0
GRK4	0	0	0	0	0	0	0	0	0	0	0	0	0	0	0	0	0	1	0	0	0	0	0	0
GUK1	0	0	0	0	0	0	0	0	0	0	0	0	0	0	0	0	0	0	0	0	0	0	0	1
HADH2	0	0	0	0	0	0	0	0	0	0	0	0	0	0	0	0	0	0	0	0	1	0	0	0
HOXA1	0	0	0	0	0	0	0	0	0	0	0	0	0	0	0	0	0	0	1	0	0	0	0	0
HSGT1	0	0	0	0	0	0	0	0	0	0	0	0	0	0	0	0	0	0	0	1	0	0	0	0
IDH3B	0	0	0	0	0	0	0	0	0	0	0	0	0	0	0	0	0	0	0	0	0	0	0	1
IHPK3	0	0	0	0	0	0	0	0	0	0	0	0	0	0	0	0	0	0	0	0	0	1	0	0
IKBKB	0	0	0	0	0	0	0	0	0	0	0	0	0	0	0	0	0	0	0	0	0	1	0	0
ILVBL	0	0	0	0	0	0	0	0	0	0	0	0	0	0	0	0	0	0	0	0	1	0	0	0
KIAA0310	0	0	0	0	0	0	0	0	0	0	0	0	0	0	0	0	0	0	0	0	0	1	0	0
KIT	0	0	0	0	0	1	0	0	0	0	0	0	0	0	0	0	0	0	0	0	0	0	0	0
KMO	0	0	0	0	0	0	0	0	0	0	0	0	0	0	0	0	0	0	0	0	0	1	0	0
LAK	0	0	0	0	1	0	0	0	0	0	0	0	0	0	0	0	0	0	0	0	0	0	0	0
LMTK3	0	0	0	0	0	0	0	0	0	0	0	0	0	0	0	0	0	0	0	0	0	1	0	0
LOC340156	0	0	0	0	0	0	0	0	0	0	0	0	0	0	0	0	0	0	0	0	0	0	0	1
MAP3K1	0	0	0	0	0	0	0	0	0	0	0	0	0	0	0	0	0	0	0	0	0	0	1	0
MAP3K7	0	0	0	0	0	0	0	0	1	0	0	0	0	0	0	0	0	0	0	0	0	0	0	0
MAP3K9	0	0	0	0	0	0	0	0	0	0	0	0	0	0	0	0	0	0	0	0	0	0	0	1
MAP4K1	0	0	0	0	0	0	0	0	0	0	0	0	0	0	0	0	0	0	0	0	0	0	0	1
MAP4K5	0	0	0	0	0	0	0	0	0	0	0	0	0	0	0	0	0	0	0	1	0	0	0	0
MAPK13	0	0	0	0	0	0	0	0	0	0	0	0	0	0	0	0	0	0	0	0	0	0	0	1
MAPK4	0	0	0	0	0	0	0	0	0	0	0	0	0	0	0	0	0	0	0	1	0	0	0	0
MGC45428	0	0	0	0	0	0	0	0	0	0	0	0	0	0	0	0	0	0	0	0	0	1	0	0
MIDORI	0	0	0	0	0	0	0	0	0	0	0	0	0	0	0	0	0	0	0	0	0	0	0	1
MKSTYX	0	0	0	0	0	0	0	0	0	0	0	0	0	0	0	0	0	0	0	0	0	0	0	1
MNAT1	0	0	0	0	0	0	0	0	0	0	0	0	0	0	0	0	0	0	0	1	0	0	0	0
MPP2	0	0	0	0	0	0	0	0	0	0	0	0	0	0	0	0	0	0	0	0	0	0	0	1
MSH4	0	0	0	0	0	0	0	0	0	0	0	1	0	0	0	0	0	0	0	0	0	0	0	0
MST1R	0	0	0	0	0	0	0	0	0	0	0	0	0	0	0	0	0	0	0	0	0	0	1	0
MTCH1	0	0	0	0	0	0	0	0	0	0	0	0	0	0	0	0	0	0	0	0	0	0	0	1
MTCH2	0	0	0	0	0	0	0	0	0	0	0	0	0	1	0	0	0	0	0	0	0	0	0	0
MTMR4	0	0	0	0	0	0	0	0	0	0	0	0	0	0	0	0	0	0	0	0	0	0	0	1
MUSK	0	0	0	0	0	0	0	0	0	0	0	0	0	0	0	0	0	0	0	0	0	0	1	0
NAGK	0	0	0	0	0	0	0	0	0	0	0	0	0	0	0	0	0	0	0	0	0	0	0	1
NDUFAB1	0	0	0	0	0	0	0	0	0	0	0	0	0	1	0	0	0	0	0	0	0	0	0	0
NOS3	0	0	0	0	0	0	0	0	0	0	0	0	0	0	0	0	0	0	0	1	0	0	0	0
NT5M	0	0	0	0	0	0	0	0	0	0	0	0	0	0	0	0	0	0	0	0	0	1	0	0
NTHL1	0	0	0	0	0	0	0	0	0	0	0	0	0	0	0	0	1	0	0	0	0	0	0	0
NUDT11	0	0	0	0	0	0	0	0	0	0	0	0	0	0	0	0	0	0	0	0	0	0	0	1
NUDT3	0	0	0	0	0	0	0	0	0	0	0	0	0	0	0	0	0	0	0	0	0	1	0	0
OGDH	0	0	0	0	0	0	0	0	0	0	0	0	0	0	0	0	1	0	0	0	0	0	0	0
PAK7	0	0	0	0	0	0	0	0	0	0	0	0	0	0	0	0	0	0	0	0	0	0	0	1
PCK1	0	0	0	0	0	0	0	0	0	0	0	0	0	0	0	0	0	0	0	0	0	1	0	0
PFAS	0	0	0	0	0	0	0	0	0	0	0	0	0	0	0	0	0	0	0	0	0	0	0	1
PGAP1	0	0	0	0	0	0	0	0	0	0	0	0	0	0	0	0	0	0	1	0	0	0	0	0
PHPT1	0	0	0	0	0	0	0	0	0	0	0	0	0	0	1	0	0	0	0	0	0	0	0	0
PIB5PA	0	0	0	0	0	0	0	0	0	0	0	0	0	0	0	0	1	0	0	0	0	0	0	0
PIGO	0	0	0	0	0	0	0	0	0	0	0	0	0	0	0	0	1	0	0	0	0	0	0	0
PIGT	0	0	0	0	0	0	0	0	0	0	0	0	0	0	0	0	0	0	0	0	0	0	0	1
PIGW	0	0	0	0	0	0	0	0	0	0	0	0	0	0	0	0	0	0	0	0	0	1	0	0
PIK3CA	0	0	0	0	0	0	0	0	0	0	0	0	0	0	0	0	0	0	0	0	0	1	0	0
PIK3CB	0	0	0	0	0	0	0	0	0	0	0	0	1	0	0	0	0	0	0	0	0	0	0	0
PINK1	0	0	0	0	0	0	0	0	0	0	0	0	0	0	0	0	0	1	0	0	0	0	0	0
PIP5K2B	0	0	0	0	0	1	0	0	0	0	0	0	0	0	0	0	0	0	0	0	0	0	0	0
PITX2	0	0	0	0	0	0	0	0	0	0	0	0	0	0	0	0	0	0	0	0	0	0	0	1
PKLR	0	0	0	0	0	0	0	0	1	0	0	0	0	0	0	0	0	0	0	0	0	0	0	0
PLK4	0	0	0	0	0	0	0	0	0	0	0	0	0	0	0	0	0	0	0	0	0	1	0	0
PMAIP1	0	0	0	0	0	0	0	0	0	0	0	0	0	0	0	0	0	0	0	0	0	0	0	1
PMM2	0	0	0	0	0	0	0	0	0	0	0	0	0	0	1	0	0	0	0	0	0	0	0	0
PMS2	0	0	0	0	0	0	0	0	0	0	0	0	0	0	0	0	0	0	0	0	0	0	0	1
PMVK	0	0	0	0	0	0	0	0	0	0	0	0	0	0	1	0	0	0	0	0	0	0	0	0
PNKP	0	0	0	0	0	0	0	0	1	0	0	0	0	0	0	0	0	0	0	0	0	0	0	0
PNLIPRP2	0	0	0	0	0	0	0	0	0	0	0	0	0	0	0	0	0	0	0	0	0	0	0	1
POLE	0	0	0	0	0	0	0	0	0	0	0	0	0	0	0	0	0	0	1	0	0	0	0	0
POLH	0	0	0	0	0	0	0	0	0	0	0	0	0	0	0	0	0	0	0	0	0	0	0	1
POLK	0	0	0	0	0	0	0	0	0	0	0	0	0	0	0	0	0	0	0	0	1	0	0	0
PPP1CC	0	0	0	0	0	0	0	0	0	0	0	0	0	0	0	0	0	0	0	0	0	0	0	1
PPP2CB	0	0	0	0	0	0	0	0	0	0	0	0	0	0	0	1	0	0	0	0	0	0	0	0
PPP2CZ	0	0	0	0	0	0	0	0	0	0	0	0	0	0	0	0	0	0	0	0	0	0	0	1
PPP3CC	0	0	0	0	0	0	0	0	0	0	0	0	0	0	1	0	0	0	0	0	0	0	0	0
PRKACG	0	0	0	0	0	0	0	0	0	0	0	0	0	0	0	0	0	0	0	0	0	1	0	0
PRKAR1B	0	0	0	0	0	0	0	0	0	0	0	0	0	0	0	0	0	0	0	0	0	1	0	0
PRKCA	0	0	0	0	0	0	0	0	0	0	0	0	0	0	0	0	0	0	0	0	0	1	0	0
PRKCH	0	0	0	0	0	0	0	0	0	0	0	0	0	0	0	0	0	1	0	0	0	0	0	0
PRKCL2	0	0	0	0	0	0	0	0	0	0	0	0	0	0	0	0	0	0	0	0	0	0	1	0
PRKD2	0	0	0	0	0	0	0	0	0	0	0	0	0	0	0	0	0	1	0	0	0	0	0	0
PRKDC	0	0	0	0	0	0	0	0	0	0	0	0	0	0	0	0	0	0	0	0	0	0	0	1
PTK2	0	0	0	0	0	0	0	0	0	0	0	0	0	0	0	0	0	0	0	0	0	0	0	1
PTK2B	0	0	0	0	0	0	0	0	0	0	0	0	0	0	0	1	0	0	0	0	0	0	0	0
PTPN11	0	0	0	0	0	0	0	0	0	0	0	0	0	0	0	0	0	0	0	0	0	0	0	1
PTPN7	0	0	0	0	0	0	0	0	0	0	0	0	0	0	0	0	0	0	0	0	0	0	0	1
PTPRE	0	0	0	0	0	0	0	0	0	0	0	0	0	0	0	0	0	0	0	0	0	0	1	0
PTPRH	0	0	0	0	0	0	0	0	0	0	0	0	0	0	0	0	0	0	0	0	0	1	0	0
PTPRN	0	0	0	0	0	0	0	0	0	0	0	0	0	0	0	0	0	0	0	0	0	1	0	0
PXK	0	0	0	0	0	0	0	0	0	0	0	0	0	0	1	0	0	0	0	0	0	0	0	0
PYCR1	0	0	0	0	0	0	0	0	0	0	0	0	0	0	0	0	0	0	1	0	0	0	0	0
RAD17	0	0	0	0	0	0	0	0	0	0	0	0	0	0	0	0	0	0	0	0	0	0	1	0
RAF1	0	0	0	0	0	0	0	0	0	0	0	0	0	0	0	0	0	0	0	0	0	0	0	1
RBBP8	0	0	0	0	0	0	0	0	0	0	0	0	0	0	0	0	0	0	0	0	0	0	0	1
RECQL4	0	0	0	0	0	0	0	0	0	0	0	1	0	0	0	0	0	0	0	0	0	0	0	0
RECQL5	0	0	0	0	0	0	0	0	0	0	0	0	0	0	0	0	0	0	0	0	0	0	1	0
RHEB	0	0	0	0	0	0	0	0	0	0	0	0	1	0	0	0	0	0	0	0	0	0	0	0
RPS6KA4	0	0	0	0	0	0	0	0	0	0	0	0	0	0	0	0	0	0	0	0	0	0	0	1
RPS6KB1	0	0	0	0	0	0	0	0	0	0	0	0	0	0	0	0	0	0	0	0	0	1	0	0
SDHC	0	0	0	0	0	0	0	0	0	0	0	0	0	0	0	0	1	0	0	0	0	0	0	0
SET	0	0	0	0	0	0	0	0	0	0	0	0	0	0	0	0	0	0	0	0	0	1	0	0
SFXN5	0	0	0	0	0	0	0	0	0	0	0	0	0	0	0	0	0	0	0	0	0	1	0	0
SHC1	0	0	0	0	0	0	0	0	0	0	0	0	0	0	0	0	0	0	0	0	0	0	0	1
SHC2	0	0	0	0	0	0	0	0	0	0	0	0	0	0	0	0	0	0	0	0	1	0	0	0
SLC22A15	0	0	0	0	0	0	0	0	0	0	0	0	0	0	0	0	0	0	0	0	0	0	1	0
SLC25A15	0	0	0	0	0	0	1	0	0	0	0	0	0	0	0	0	0	0	0	0	0	0	0	0
SLC25A18	0	0	0	0	0	0	0	0	0	0	0	0	0	0	0	0	0	0	0	1	0	0	0	0
SLC25A2	0	0	0	0	0	0	0	0	0	0	0	0	0	0	0	0	0	0	0	0	0	0	0	1
SLC25A29	0	0	0	0	0	0	0	0	0	0	0	1	0	0	0	0	0	0	0	0	0	0	0	0
SLC25A3	0	0	0	0	0	0	0	0	0	0	0	0	0	0	1	0	0	0	0	0	0	0	0	0
SLC2A2	0	0	0	0	0	0	0	0	0	0	0	0	0	0	0	0	0	0	0	1	0	0	0	0
SLC2A6	0	0	0	0	0	0	0	0	0	0	0	0	0	0	0	0	0	1	0	0	0	0	0	0
SLC7A5	0	0	0	0	0	0	0	0	0	0	0	0	0	0	0	0	0	0	0	0	0	0	0	1
SMARCB1	0	0	0	0	0	0	0	0	0	0	0	0	0	0	0	0	0	0	0	0	0	0	1	0
SMG1	0	0	0	0	0	0	0	0	0	0	0	1	0	0	0	0	0	0	0	0	0	0	0	0
SNRK	0	0	0	0	0	0	0	0	0	0	0	0	0	0	0	0	0	0	0	0	0	0	0	1
SRMS	0	0	0	0	0	0	0	0	0	0	0	0	0	0	0	0	0	0	0	0	0	1	0	0
SRP72	0	0	0	0	0	0	0	0	0	0	0	0	0	0	0	0	0	0	0	0	1	0	0	0
SSTK	0	0	0	0	0	0	0	0	0	0	0	0	0	0	0	0	0	0	0	0	1	0	0	0
STK22B	0	0	0	0	0	0	0	0	0	0	0	0	0	0	0	0	0	0	0	0	0	0	0	1
STK22C	0	0	0	0	0	0	1	0	0	0	0	0	0	0	0	0	0	0	0	0	0	0	0	0
STK35	0	0	0	0	0	0	0	0	0	0	0	0	0	0	0	0	0	0	0	0	0	0	0	1
SUOX	0	0	0	0	0	0	0	0	0	0	0	0	0	0	0	0	1	0	0	0	0	0	0	0
SUV39H1	0	0	0	0	0	0	0	0	0	0	0	1	0	0	0	0	0	0	0	0	0	0	0	0
TAF1L	0	0	0	0	0	0	0	0	0	0	0	0	0	0	0	0	0	0	0	0	1	0	0	0
TPK1	0	0	0	0	0	0	0	0	0	0	0	0	0	0	0	0	0	0	0	0	0	0	0	1
TRIB3	0	0	0	0	0	0	0	0	0	0	0	0	0	0	0	0	0	0	0	0	0	0	0	1
TRPM7	0	0	0	0	0	0	0	0	0	0	0	0	0	1	0	0	0	0	0	0	0	0	0	0
UCP2	0	0	0	0	0	0	0	0	0	0	0	0	1	0	0	0	0	0	0	0	0	0	0	0
WRN	0	0	0	0	0	0	0	0	0	0	0	0	0	0	0	0	0	0	0	1	0	0	0	0
XRCC4	0	0	0	0	0	0	0	0	0	0	0	0	0	0	0	0	0	0	0	0	0	0	0	1
XRCC5	0	0	0	0	0	0	0	0	0	0	0	0	0	0	0	0	0	0	0	0	0	0	0	1
XRCC6	0	0	0	0	0	0	0	0	0	0	0	0	0	0	0	0	0	0	0	0	0	0	0	1

## Sheet: Seeds_top_enrichment_kegg_selec
Table S6. Related to Figure 4 and Figure S4: KEGG pathway enrichment of siRNA screen hits
	AKT2	BRAF	IKBKB	PIK3CA	PIK3CB	MAPK1	RAF1	RPS6KB1	SOS1	AKT3	INSR	G6PC	IRS1	PCK1	PRKAB1	PRKAB2	PRKAG3	G6PC2	CALM2	CALM3	GCK	HK2	PRKACG	PRKAR1B	PRKAR2B	PRKCZ	SHC1	SHC2	CBLC	PPP1CB	PPP1CC	PKLR	EIF4E	FASN	RHEB	RPS6	EIF4E2	FLOT1	PPP1R3B	GALK1	GALK2	GALT	GPI	PGM1	PMM2	GNPDA1	NANS	NAGK	CMAS
Insulin signaling pathway	1	1	1	1	1	1	1	1	1	1	1	1	1	1	1	1	1	1	1	1	1	1	1	1	1	1	1	1	1	1	1	1	1	1	1	1	1	1	1	0	0	0	0	0	0	0	0	0	0
Amino sugar and nucleotide sugar metabolism	0	0	0	0	0	0	0	0	0	0	0	0	0	0	0	0	0	0	0	0	1	1	0	0	0	0	0	0	0	0	0	0	0	0	0	0	0	0	0	1	1	1	1	1	1	1	1	1	1
mTOR signaling pathway	1	1	0	1	1	1	0	1	0	1	0	0	0	0	0	0	0	0	0	0	0	0	0	0	0	0	0	0	0	0	0	0	1	0	1	1	1	0	0	0	0	0	0	0	0	0	0	0	0
Galactose metabolism	0	0	0	0	0	0	0	0	0	0	0	1	0	0	0	0	0	1	0	0	1	1	0	0	0	0	0	0	0	0	0	0	0	0	0	0	0	0	0	1	1	1	0	1	0	0	0	0	0
Glycolysis / Gluconeogenesis	0	0	0	0	0	0	0	0	0	0	0	1	0	1	0	0	0	1	0	0	1	1	0	0	0	0	0	0	0	0	0	1	0	0	0	0	0	0	0	0	0	0	1	1	0	0	0	0	0
Type II diabetes mellitus	0	0	1	1	1	1	0	0	0	0	1	0	1	0	0	0	0	0	0	0	1	1	0	0	0	1	0	0	0	0	0	1	0	0	0	0	0	0	0	0	0	0	0	0	0	0	0	0	0
Neurotrophin signaling pathway	1	1	1	1	1	1	1	0	1	1	0	0	1	0	0	0	0	0	1	1	0	0	0	0	0	0	1	1	0	0	0	0	0	0	0	0	0	0	0	0	0	0	0	0	0	0	0	0	0
Adipocytokine signaling pathway	1	0	1	0	0	0	0	0	0	1	0	1	1	1	1	1	1	1	0	0	0	0	0	0	0	0	0	0	0	0	0	0	0	0	0	0	0	0	0	0	0	0	0	0	0	0	0	0	0
ErbB signaling pathway	1	1	0	1	1	1	1	1	1	1	0	0	0	0	0	0	0	0	0	0	0	0	0	0	0	0	1	1	1	0	0	0	0	0	0	0	0	0	0	0	0	0	0	0	0	0	0	0	0
Nucleotide excision repair	0	0	0	0	0	0	0	0	0	0	0	0	0	0	0	0	0	0	0	0	0	0	0	0	0	0	0	0	0	0	0	0	0	0	0	0	0	0	0	0	0	0	0	0	0	0	0	0	0
Arginine and proline metabolism	0	0	0	0	0	0	0	0	0	0	0	0	0	0	0	0	0	0	0	0	0	0	0	0	0	0	0	0	0	0	0	0	0	0	0	0	0	0	0	0	0	0	0	0	0	0	0	0	0
Phosphatidylinositol signaling system	0	0	0	1	1	0	0	0	0	0	0	0	0	0	0	0	0	0	1	1	0	0	0	0	0	0	0	0	0	0	0	0	0	0	0	0	0	0	0	0	0	0	0	0	0	0	0	0	0
Pentose phosphate pathway	0	0	0	0	0	0	0	0	0	0	0	0	0	0	0	0	0	0	0	0	0	0	0	0	0	0	0	0	0	0	0	0	0	0	0	0	0	0	0	0	0	0	1	1	0	0	0	0	0
T cell receptor signaling pathway	1	0	1	1	1	1	1	0	1	1	0	0	0	0	0	0	0	0	0	0	0	0	0	0	0	0	0	0	1	0	0	0	0	0	0	0	0	0	0	0	0	0	0	0	0	0	0	0	0
VEGF signaling pathway	1	0	0	1	1	1	1	0	0	1	0	0	0	0	0	0	0	0	0	0	0	0	0	0	0	0	0	1	0	0	0	0	0	0	0	0	0	0	0	0	0	0	0	0	0	0	0	0	0
Glycerolipid metabolism	0	0	0	0	0	0	0	0	0	0	0	0	0	0	0	0	0	0	0	0	0	0	0	0	0	0	0	0	0	0	0	0	0	0	0	0	0	0	0	0	0	0	0	0	0	0	0	0	0
Citrate cycle (TCA cycle)	0	0	0	0	0	0	0	0	0	0	0	0	0	1	0	0	0	0	0	0	0	0	0	0	0	0	0	0	0	0	0	0	0	0	0	0	0	0	0	0	0	0	0	0	0	0	0	0	0
Fc gamma R-mediated phagocytosis	1	0	0	1	1	1	1	1	0	1	0	0	0	0	0	0	0	0	0	0	0	0	0	0	0	0	0	0	0	0	0	0	0	0	0	0	0	0	0	0	0	0	0	0	0	0	0	0	0
Fructose and mannose metabolism	0	0	0	0	0	0	0	0	0	0	0	0	0	0	0	0	0	0	0	0	0	1	0	0	0	0	0	0	0	0	0	0	0	0	0	0	0	0	0	0	0	0	0	0	1	0	0	0	0
Progesterone-mediated oocyte maturation	1	1	0	1	1	1	1	0	0	1	0	0	0	0	0	0	0	0	0	0	0	0	1	0	0	0	0	0	0	0	0	0	0	0	0	0	0	0	0	0	0	0	0	0	0	0	0	0	0
B cell receptor signaling pathway	1	0	1	1	1	1	1	0	1	1	0	0	0	0	0	0	0	0	0	0	0	0	0	0	0	0	0	0	0	0	0	0	0	0	0	0	0	0	0	0	0	0	0	0	0	0	0	0	0
Chemokine signaling pathway	1	1	1	1	1	1	1	0	1	1	0	0	0	0	0	0	0	0	0	0	0	0	1	0	0	1	1	1	0	0	0	0	0	0	0	0	0	0	0	0	0	0	0	0	0	0	0	0	0
Homologous recombination	0	0	0	0	0	0	0	0	0	0	0	0	0	0	0	0	0	0	0	0	0	0	0	0	0	0	0	0	0	0	0	0	0	0	0	0	0	0	0	0	0	0	0	0	0	0	0	0	0
Inositol phosphate metabolism	0	0	0	1	1	0	0	0	0	0	0	0	0	0	0	0	0	0	0	0	0	0	0	0	0	0	0	0	0	0	0	0	0	0	0	0	0	0	0	0	0	0	0	0	0	0	0	0	0
Focal adhesion	1	1	0	1	1	1	1	0	1	1	0	0	0	0	0	0	0	0	0	0	0	0	0	0	0	0	1	1	0	1	1	0	0	0	0	0	0	0	0	0	0	0	0	0	0	0	0	0	0
Apoptosis	1	0	1	1	1	0	0	0	0	1	0	0	0	0	0	0	0	0	0	0	0	0	1	1	1	0	0	0	0	0	0	0	0	0	0	0	0	0	0	0	0	0	0	0	0	0	0	0	0
Vascular smooth muscle contraction	0	1	0	0	0	1	1	0	0	0	0	0	0	0	0	0	0	0	1	1	0	0	1	0	0	0	0	0	0	1	1	0	0	0	0	0	0	0	0	0	0	0	0	0	0	0	0	0	0
MAPK signaling pathway	1	1	1	0	0	1	1	0	1	1	0	0	0	0	0	0	0	0	0	0	0	0	1	0	0	0	0	0	0	0	0	0	0	0	0	0	0	0	0	0	0	0	0	0	0	0	0	0	0
Aldosterone-regulated sodium reabsorption	0	0	0	1	1	1	0	0	0	0	1	0	1	0	0	0	0	0	0	0	0	0	0	0	0	0	0	0	0	0	0	0	0	0	0	0	0	0	0	0	0	0	0	0	0	0	0	0	0
Adherens junction	0	0	0	0	0	1	0	0	0	0	1	0	0	0	0	0	0	0	0	0	0	0	0	0	0	0	0	0	0	0	0	0	0	0	0	0	0	0	0	0	0	0	0	0	0	0	0	0	0
Purine metabolism	0	0	0	0	0	0	0	0	0	0	0	0	0	0	0	0	0	0	0	0	0	0	0	0	0	0	0	0	0	0	0	1	0	0	0	0	0	0	0	0	0	0	0	0	0	0	0	0	0
Starch and sucrose metabolism	0	0	0	0	0	0	0	0	0	0	0	1	0	0	0	0	0	1	0	0	1	1	0	0	0	0	0	0	0	0	0	0	0	0	0	0	0	0	0	0	0	0	1	1	0	0	0	0	0
Cell cycle	0	0	0	0	0	0	0	0	0	0	0	0	0	0	0	0	0	0	0	0	0	0	0	0	0	0	0	0	0	0	0	0	0	0	0	0	0	0	0	0	0	0	0	0	0	0	0	0	0
[truncated: 113 more columns]

## Sheet: Seeds_top_enrichment_kegg_s (2)
Table S6. Related to Figure 4 and Figure S4: top enrichment of KEGG pathway enrichment of siRNA screen hits
	nAnno	nOverlap	adjp
Insulin signaling pathway	137	39	19.8239
Amino sugar and nucleotide sugar metabolism	44	12	5.82391
mTOR signaling pathway	52	13	5.82391
Galactose metabolism	26	9	5.76955
Glycolysis / Gluconeogenesis	62	14	5.76955
Type II diabetes mellitus	47	12	5.76955
Neurotrophin signaling pathway	126	20	5.63827
Adipocytokine signaling pathway	67	14	5.61979
ErbB signaling pathway	87	16	5.56864
Nucleotide excision repair	44	11	5.46852
Arginine and proline metabolism	54	12	5.3098
Phosphatidylinositol signaling system	76	14	5.05552
Pentose phosphate pathway	27	7	4.01773
T cell receptor signaling pathway	108	15	3.88606
VEGF signaling pathway	76	12	3.79588
Glycerolipid metabolism	49	9	3.61979
Citrate cycle (TCA cycle)	32	7	3.55284
Fc gamma R-mediated phagocytosis	96	13	3.40894
Fructose and mannose metabolism	34	7	3.39794
Progesterone-mediated oocyte maturation	85	12	3.39794
B cell receptor signaling pathway	75	11	3.35655
Chemokine signaling pathway	190	20	3.35655
Homologous recombination	28	6	3.20761
Inositol phosphate metabolism	54	8	2.72125
Focal adhesion	200	19	2.69897
Apoptosis	87	10	2.35655
Vascular smooth muscle contraction	115	12	2.3279
MAPK signaling pathway	267	22	2.30103
Aldosterone-regulated sodium reabsorption	42	6	2.25181
Adherens junction	74	8	1.92082
Purine metabolism	159	14	1.92082
Starch and sucrose metabolism	52	6	1.76955
Cell cycle	125	11	1.67778

## Sheet: Seeds_top_enrichment_reactome_s
Table S6. Related to Figure 4 and Figure S4: Reactome pathway enrichment of siRNA screen hits
	ATR	RPA1	RPA2	RPA3	POLE	H2AFX	NTHL1	PCNA	BRCA1	MNAT1	ERCC8	DDB1	ERCC6	FANCA	FANCC	FANCD2	FANCE	XRCC6	GTF2H1	GTF2H4	POLH	PRKDC	RAD51	XRCC4	XRCC5	TDP1	XAB2	PALB2	EIF4E	EIF4G1	RPS6	PRKAB1	PRKAB2	STK11	PRKAG3	FGFR2	MAPK1	SHC1	RAF1	SOS1	AKT2	PIK3CA	PIK3CB	TRIB3	IRS1	FGFR3	RHEB	INSR	RPS6KB1
DNA Repair	1	1	1	1	1	1	1	1	1	1	1	1	1	1	1	1	1	1	1	1	1	1	1	1	1	1	1	1	0	0	0	0	0	0	0	0	0	0	0	0	0	0	0	0	0	0	0	0	0
Insulin receptor signalling cascade	0	0	0	0	0	0	0	0	0	0	0	0	0	0	0	0	0	0	0	0	0	0	0	0	0	0	0	0	1	1	1	1	1	1	1	1	1	1	1	1	1	1	1	1	1	1	1	1	1
Double-Strand Break Repair	0	1	1	1	0	1	0	0	1	0	0	0	0	0	0	0	0	1	0	0	0	1	1	1	1	1	0	0	0	0	0	0	0	0	0	0	0	0	0	0	0	0	0	0	0	0	0	0	0
PKB-mediated events	0	0	0	0	0	0	0	0	0	0	0	0	0	0	0	0	0	0	0	0	0	0	0	0	0	0	0	0	1	1	1	1	1	1	1	0	0	0	0	0	1	0	0	0	0	0	1	0	1
NGF signalling via TRKA from the plasma membrane	0	0	0	0	0	0	0	0	0	0	0	0	0	0	0	0	0	0	0	0	0	0	0	0	0	0	0	0	0	0	0	0	0	0	0	0	1	1	1	1	1	1	1	1	1	0	0	0	0
Signaling by FGFR	0	0	0	0	0	0	0	0	0	0	0	0	0	0	0	0	0	0	0	0	0	0	0	0	0	0	0	0	0	0	0	0	0	0	0	1	1	1	1	1	1	1	0	1	0	1	0	0	0
Nucleotide Excision Repair	0	1	1	1	1	0	0	1	0	1	1	1	1	0	0	0	0	0	1	1	0	0	0	0	0	0	1	0	0	0	0	0	0	0	0	0	0	0	0	0	0	0	0	0	0	0	0	0	0
Transcription-coupled NER (TC-NER)	0	1	1	1	1	0	0	1	0	1	1	0	1	0	0	0	0	0	1	1	0	0	0	0	0	0	1	0	0	0	0	0	0	0	0	0	0	0	0	0	0	0	0	0	0	0	0	0	0
Glucose metabolism	0	0	0	0	0	0	0	0	0	0	0	0	0	0	0	0	0	0	0	0	0	0	0	0	0	0	0	0	0	0	0	0	0	0	0	0	0	0	0	0	0	0	0	0	0	0	0	0	0
Global Genomic NER (GG-NER)	0	1	1	1	1	0	0	1	0	1	0	1	0	0	0	0	0	0	1	1	0	0	0	0	0	0	0	0	0	0	0	0	0	0	0	0	0	0	0	0	0	0	0	0	0	0	0	0	0
Formation of incision complex in GG-NER	0	1	1	1	0	0	0	0	0	1	0	1	0	0	0	0	0	0	1	1	0	0	0	0	0	0	0	0	0	0	0	0	0	0	0	0	0	0	0	0	0	0	0	0	0	0	0	0	0
Ca-dependent events	0	0	0	0	0	0	0	0	0	0	0	0	0	0	0	0	0	0	0	0	0	0	0	0	0	0	0	0	0	0	0	0	0	0	0	0	1	0	0	0	0	0	0	0	0	0	0	0	0
Glycolysis	0	0	0	0	0	0	0	0	0	0	0	0	0	0	0	0	0	0	0	0	0	0	0	0	0	0	0	0	0	0	0	0	0	0	0	0	0	0	0	0	0	0	0	0	0	0	0	0	0
Fanconi Anemia pathway	1	0	0	0	0	0	0	0	1	0	0	0	0	1	1	1	1	0	0	0	0	0	0	0	0	0	0	1	0	0	0	0	0	0	0	0	0	0	0	0	0	0	0	0	0	0	0	0	0
Homologous recombination repair of replication-independent double-strand breaks	0	1	1	1	0	1	0	0	1	0	0	0	0	0	0	0	0	0	0	0	0	0	1	0	0	0	0	0	0	0	0	0	0	0	0	0	0	0	0	0	0	0	0	0	0	0	0	0	0
SHC-related events	0	0	0	0	0	0	0	0	0	0	0	0	0	0	0	0	0	0	0	0	0	0	0	0	0	0	0	0	0	0	0	0	0	0	0	0	1	1	1	1	0	0	0	0	0	0	0	1	0
Signaling by PDGF	0	0	0	0	0	0	0	0	0	0	0	0	0	0	0	0	0	0	0	0	0	0	0	0	0	0	0	0	0	0	0	0	0	0	0	0	1	0	1	1	1	1	1	1	0	0	0	0	0
Signaling by EGFR in Cancer	0	0	0	0	0	0	0	0	0	0	0	0	0	0	0	0	0	0	0	0	0	0	0	0	0	0	0	0	0	0	0	0	0	0	0	0	1	1	1	1	1	1	0	1	0	0	0	0	0
Metabolism of carbohydrates	0	0	0	0	0	0	0	0	0	0	0	0	0	0	0	0	0	0	0	0	0	0	0	0	0	0	0	0	0	0	0	0	0	0	0	0	0	0	0	0	0	0	0	0	0	0	0	0	0
Citric acid cycle (TCA cycle)	0	0	0	0	0	0	0	0	0	0	0	0	0	0	0	0	0	0	0	0	0	0	0	0	0	0	0	0	0	0	0	0	0	0	0	0	0	0	0	0	0	0	0	0	0	0	0	0	0
Post-translational modification: synthesis of GPI-anchored proteins	0	0	0	0	0	0	0	0	0	0	0	0	0	0	0	0	0	0	0	0	0	0	0	0	0	0	0	0	0	0	0	0	0	0	0	0	0	0	0	0	0	0	0	0	0	0	0	0	0
Activation of ATR in response to replication stress	1	1	1	1	0	0	0	0	0	0	0	0	0	0	0	0	0	0	0	0	0	0	0	0	0	0	0	0	0	0	0	0	0	0	0	0	0	0	0	0	0	0	0	0	0	0	0	0	0
Metabolism of nucleotides	0	0	0	0	0	0	0	0	0	0	0	0	0	0	0	0	0	0	0	0	0	0	0	0	0	0	0	0	0	0	0	0	0	0	0	0	0	0	0	0	0	0	0	0	0	0	0	0	0
Antigen Activates B Cell Receptor Leading to Generation of Second Messengers	0	0	0	0	0	0	0	0	0	0	0	0	0	0	0	0	0	0	0	0	0	0	0	0	0	0	0	0	0	0	0	0	0	0	0	0	0	1	0	1	0	0	0	0	0	0	0	0	0
Formation of transcription-coupled NER (TC-NER) repair complex	0	0	0	0	0	0	0	0	0	1	1	0	1	0	0	0	0	0	1	1	0	0	0	0	0	0	1	0	0	0	0	0	0	0	0	0	0	0	0	0	0	0	0	0	0	0	0	0	0
Metabolism of amino acids and derivatives	0	0	0	0	0	0	0	0	0	0	0	0	0	0	0	0	0	0	0	0	0	0	0	0	0	0	0	0	0	0	0	0	0	0	0	0	0	0	0	0	0	0	0	0	0	0	0	0	0
The citric acid (TCA) cycle and respiratory electron transport	0	0	0	0	0	0	0	0	0	0	0	0	0	0	0	0	0	0	0	0	0	0	0	0	0	0	0	0	0	0	0	0	0	0	0	0	0	0	0	0	0	0	0	0	0	0	0	0	0
Gluconeogenesis	0	0	0	0	0	0	0	0	0	0	0	0	0	0	0	0	0	0	0	0	0	0	0	0	0	0	0	0	0	0	0	0	0	0	0	0	0	0	0	0	0	0	0	0	0	0	0	0	0
Post NMDA receptor activation events	0	0	0	0	0	0	0	0	0	0	0	0	0	0	0	0	0	0	0	0	0	0	0	0	0	0	0	0	0	0	0	0	0	0	0	0	1	0	1	0	0	0	0	0	0	0	0	0	0
Purine metabolism	0	0	0	0	0	0	0	0	0	0	0	0	0	0	0	0	0	0	0	0	0	0	0	0	0	0	0	0	0	0	0	0	0	0	0	0	0	0	0	0	0	0	0	0	0	0	0	0	0
Cytokine Signaling in Immune system	0	0	0	0	0	0	0	0	0	0	0	0	0	0	0	0	0	0	0	0	0	0	0	0	0	0	0	0	1	1	0	0	0	0	0	0	1	1	1	1	0	1	1	0	1	0	0	0	0
Cell Cycle	1	1	1	1	1	1	0	1	1	1	0	0	0	0	0	0	0	0	0	0	0	0	0	0	0	0	0	0	0	0	0	0	0	0	0	0	0	0	0	0	0	0	0	0	0	0	0	0	0
Meiotic Recombination	0	1	1	1	0	1	0	0	1	0	0	0	0	0	0	0	0	0	0	0	0	0	1	0	0	0	0	0	0	0	0	0	0	0	0	0	0	0	0	0	0	0	0	0	0	0	0	0	0
Cell Cycle, Mitotic	0	1	1	1	1	0	0	1	0	1	0	0	0	0	0	0	0	0	0	0	0	0	0	0	0	0	0	0	0	0	0	0	0	0	0	0	0	0	0	0	0	0	0	0	0	0	0	0	0
[truncated: 109 more columns]

## Sheet: Seeds_top_enrichment_reacto (2)
Table S6. Related to Figure 4 and Figure S4: top enrichment of Reactome pathway enrichment of siRNA screen hits
	nAnno	nOverlap	adjp
DNA Repair	107	28	14.4949
Insulin receptor signalling cascade	85	23	12.3665
Double-Strand Break Repair	23	11	9.46852
PKB-mediated events	29	11	8.04576
NGF signalling via TRKA from the plasma membrane	134	22	7.50864
Signaling by FGFR	109	19	6.95861
Nucleotide Excision Repair	49	12	6.3279
Transcription-coupled NER (TC-NER)	44	11	6.02687
Glucose metabolism	67	13	5.58503
Global Genomic NER (GG-NER)	33	9	5.46852
Formation of incision complex in GG-NER	21	7	5.13077
Ca-dependent events	29	8	5.04096
Glycolysis	29	8	5.04096
Fanconi Anemia pathway	22	7	5.03621
Homologous recombination repair of replication-independent double-strand breaks	16	6	5
SHC-related events	17	6	4.79588
Signaling by PDGF	118	16	4.72125
Signaling by EGFR in Cancer	106	15	4.69897
Metabolism of carbohydrates	241	24	4.4318
Citric acid cycle (TCA cycle)	21	6	4.19382
Post-translational modification: synthesis of GPI-anchored proteins	26	6	3.69897
Activation of ATR in response to replication stress	36	7	3.63827
Metabolism of nucleotides	72	10	3.45593
Antigen Activates B Cell Receptor Leading to Generation of Second Messengers	29	6	3.4437
Formation of transcription-coupled NER (TC-NER) repair complex	29	6	3.4437
Metabolism of amino acids and derivatives	197	18	3.21467
The citric acid (TCA) cycle and respiratory electron transport	134	14	3.21467
Gluconeogenesis	33	6	3.18046
Post NMDA receptor activation events	33	6	3.18046
Purine metabolism	33	6	3.18046
Cytokine Signaling in Immune system	268	21	2.79588
Cell Cycle	412	26	2.08092
Meiotic Recombination	84	8	2.04096
Cell Cycle, Mitotic	319	21	2

## Sheet: GSK3Bi IC50 72hr
Table S6. Related to Figure 4: TDZD-8 72hr MTS
TDZD-8	TKCC-22 (PRO)				Mayo 5289 (PRO)			Mayo 4636 (PRO)				TKCC-26 (SQU)				TKCC-10 (SQU)				TKCC-2.1 (SQU)				TKCC-18 (SQU)
-3.38561	99.8545	96.3958	99.9378	107.862	98.8176	112.21	98.3665	101.652	98.4336	98.4485	100.865	100.604	100.567	99.083	97.9238	99.6493	100.781	99.5339	102.405	102.285	102.149	97.8024	103.513	94.2771	102.207	102.207
-2.90849	96.3425	101.344	101.818	108.835	99.6089	105.412	97.8616	103.326	100.252	100.999	103.181	98.7477	102.584	101.109	107.359	102.198	103.457	101.492	103.302	103.264	96.5481	99.5111	103.256	101.636	112.127	112.127
-2.43136	99.7776	100.765	101.001	109.242	97.389	107.872	90.0505	105.59	98.5604	100.969	102.211	100.217	89.8023	101.264	110.706	97.1278	97.9376	97.6902	97.3952	103.375	101.185	101.652	104.322	98.6211	96.9914	96.9914
-1.95424	100.802	102.585	100.44	112.621	94.8294	109.18	90.2346	107.381	102.791	106.503	105.017	91.1929	83.0026	92.2544	120.316	39.5572	35.8267	45.8051	34.1786	88.4583	96.1068	90.4609	93.7375	88.0115	74.213	74.213
-1.47712	45.059	46.823	50.8362	74.4904	82.4859	92.3703	82.3956	79.3135	77.6213	103.053	108.755	-0.14933	-0.396202	-0.908673	0.934579	-4.32607	2.58584	1.00815	-1.11168	-1.94975	-2.10161	3.72095	5.29679	2.36265	-5.26511	-5.26511
-1	3.45052	1.45773	2.91263	2.4229	1.81513	1.96056	1.87081	-2.24998	1.59374	2.91061	4.60613	0.495503	0.153484	-1.08832	3.02804	-1.28049	4.55451	2.92087	1.66752	-0.835609	-0.336258	-0.419444	-1.70295	-3.04824	-10.2021	-10.2021
Table S6. Related to Figure 4: Tideglusib 72hr MTS
Tideglusib	TKCC-22			Mayo 5289			Mayo 4636			TKCC-26			TKCC-10			TKCC-2.1			TKCC-18
-3.38561	101.951	99.9755	101.675	104.007	108.588	88.4506	113.011	102.206	100.147	98.9371	85.6719	91.9153	92.8447	98.5326	101.683	93.1232	98.82	90.8955	100.046	90.393	76.2081
-2.90849	106.884	101.305	107.957	97.6242	106.593	79.8295	110.981	96.1146	101.692	100.458	81.544	87.706	99.6179	102.889	101.99	97.1474	108.626	73.9532	100.134	109.947	79.7476
-2.43136	98.0489	100.53	106.035	102.956	111.553	71.5873	119.143	94.2712	102.693	101.505	73.2511	79.2841	96.0229	97.8412	96.2917	97.0328	110.311	69.3819	100.808	74.721	66.9129
-1.95424	113.996	99.424	107.136	101.615	107.762	55.7224	119.136	104.042	104.21	97.2507	80.9374	81.3123	85.9977	70.1189	75.9571	70.7036	84.7092	59.0553	101.754	90.1504	65.097
-1.47712	104.926	85.2656	98.9841	88.3907	86.402	30.9128	121.047	84.5062	94.2717	42.2415	44.3658	54.1609	1.85394	-1.5803	2.83369	-5.32315	-2.22143	-3.18085	41.8724	34.5949	8.80272
-1	36.4888	34.469	19.9868	10.9337	0.646613	29.5039	40.9902	46.5677	52.1741	3.35397	-0.207799	3.60668	8.70962	3.21352	2.24035	1.25756	0.715149	1.01267	13.4362	5.44399	7.91936

## Sheet: GSK3Bi ECAR 4hr
Table S6. Related to Figure 4: ECAR after 4hr TDZD-8
	TKCC-22				Mayo 5289				Mayo 4636				TKCC-26				TKCC-10				TKCC-2.1				TKCC-18
0	100	100	100	100	100	100	100	100	100	100	100	100	100	100	100	100	100	100	100	100	100	100	100	100
2	95.8194	92.9662	91.3807	92.3568
3.75					77.9526	77.1727	78.77	87.0968	103.027	97.0833	129.203	133.287									55.5816	69.1458	99.5308	105.692	82.3545	104.076	79.2732	95.521	84.8367	102.754
7.5					85.9698	89.7896	96.7383	82.1164	115.246	83.5037	53.7016	73.8658									11.7981	11.1823	41.3746	48.9904	71.2872	56.1298	63.4585	82.3128	77.2427	52.2368
8													70.453	74.4705	74.8698	80.3749	71.9181	90.955	90.3768	92.7711
10	72.9606	73.2084	78.8132	90.6756									74.5898	81.8365	82.5147	82.594	81.2136	79.9928	80.574	81.5845
15					91.6524	85.7654	90.5153	105.677	84.1269	57.9233	78.4432	67.842	32.8883	37.8021	40.2813	54.7132	10.1149	13.5875	22.8174	25.749	-16.5514	-10.5557	-13.9378	-13.0911	44.1018	71.9747	52.9221	75.6533	68.9884	59.1902
20	74.2084	74.2031	72.8487	86.2311									17.5227	22.533	24.3566	26.5521	-5.18313	0.85565	1.61686	20.3878
30					50.5358	58.996	74.5529	74.5763	71.6041	55.9072	60.8572	53.9963	-3.76114	-3.25598	1.37803						-23.9211	-38.605	-17.4508	-32.4556	-49.7998	-52.4626	-24.9873	-24.1292	-58.9125	17.2513
40	60.1026	61.1312	73.7462	86.1234
60					39.717	25.0986	40.1535		41.81	49.4764	16.7244	25.7177
Table S6. Related to Figure 4: ECAR after 4hr Tideglusib
μM Tideglusib	TKCC-22				Mayo 5289								Mayo 4636								TKCC-26								TKCC-10								TKCC-2.1				TKCC-18
0	100	100	100	100	100	100	100	100	100	100	100	100	100	100	100	100	100	100	100	100	100	100	100	100	100	100	100	100	100	100	100	100	100	100	100	100	100	100	100	100	100	100	100	100	100	100
3.75	128.565	114.47	100.053	71.5669	106.152	80.3708	77.7984	76.4949	100.246	121.942	82.9124	89.4064	133.459	133.319		84.7119	115.698	124.387	141.484	129.296	95.6527	99.8522	86.4384	53.5541	90.8415	106.231	81.7977	72.8615	59.4073	79.1816	104.168	100.035	50.3777	73.9803	95.3464	79.3973	8.20981	7.67066	7.69483	52.1917	89.0113	76.5669	86.5734	110.71	109.793	128.212
7.5	87.2517	133.647	103.547	70.5725	97.312	89.1888	70.8033	102.118	106.776	88.264	99.6544	73.0353	72.813	155.006	98.1837	124.125	129.181	120.3	116.909	141.939	74.9929	88.7488	96.8845	89.3686	107.79	92.187	82.0345	65.2121	34.9972	73.203	31.0259	62.4473	15.869	47.3582	35.8713	81.0031					99.1221	22.8649	57.6041	88.3537	68.0759	87.7775
15	63.3948	147.509	85.8215	80.6197	91.2846	102.755	94.2539	73.2747	105.265	106.938	94.1162	88.8371				72.7996	69.6818	56.5398	80.8751	77.3979	82.0781	83.6248	91.7476	23.5551	106.557	105.911	88.975	40.7428	23.6473	26.7488	14.6119	0.440805	23.3871	25.9843	39.9296	20.5709	0.541887	0.363258	0.636979	0.035628	14.4003	48.143	36.8974	5.81368	28.1781	33.6366
30	99.5859	131.702	81.2237	85.4311	63.2741	88.5661	68.2807	67.6371	88.8632	89.3613	65.4742	74.6063	51.7912	27.7129	65.7108	91.5935	94.2723	78.1544	83.5013	57.1413	49.2887	75.8831	76.9953	19.5856	51.5106	71.6218	52.5369	24.0105	-11.3875	9.23591	2.51014	-8.22835	13.7489	7.89775	-10.4079	-17.173	-11.2383	-7.47568		-30.5414	26.3967	34.308	13.512	-28.6367	45.8072	-8.61356
60	48.0445	46.7861	85.7222	63.0158	84.4501	88.0437	65.8819	74.5597	98.1463	91.9112	66.4829	0	108.489	41.2287	170.805	106.295	80.5673	77.3979	47.6101		-1.39528	-6.49471	-4.37113	3.97966	-4.61219	5.53462	2.82379		15.1133	-3.12237	2.64483	-25.2238	-44.8151	17.2648			-9.48899	-22.0728	-13.2942	-24.2381	5.75541	-18.1296	-17.7701	1.31116	-0.108478	5.00939

## Sheet: GSK3Bi 72hrvs144hr IC50
Table S6. Related to Figure 4: TDZD-8 IC50 72hrs vs 144hrs
PDCL	TKCC-26			TKCC-26			TKCC-18			TKCC-18			TKCC-10			TKCC-10			TKCC-2.1			TKCC-2.1
Time point	72hr			144 hr			72hr			144 hr			72hr			144hr			72hr			144hr
IC50 (mM)	0.01284	0.01382	0.01289	0.02933	0.02832	0.01951	0.03238	0.02629	0.02629	0.0388	0.04776	0.03836	0.009834	0.0105	0.01951	0.007246	0.00782	0.009578	0.01259	0.01353	0.0176	0.01082	0.01101	0.01129
Table S6. Related to Figure 4: Tideglusib IC50 72hrs vs 144hrs
PDCL	TKCC-26			TKCC-26			TKCC-18			TKCC-18			TKCC-10			TKCC-10			TKCC-2.1			TKCC-2.1
Time point	72hr			144 hr			72hr			144hr			72hr			144hr			72hr			144hrs
IC50 (mM)	0.0311	0.03408	0.03863	0.08028	0.0817	0.0801	0.01259	0.01159	0.01288	0.05275	0.05573	0.05273	0.01683	0.01194	0.01456	0.02036	0.01659	0.019	0.01191	0.01245	0.01205	0.01292	0.01352	0.01192
Table S6. Related to Figure 4: TDZD-8 IC50 72hrs vs 144hrs
PDCL_timepoint	TKCC-06 72hr			TKCC-06 144hr			TKCC-15 72hr			TKCC-15 144hr			TKCC-09 72hr			TKCC-09 144hr			Mayo 5289 72hr			Mayo 5289 144hr			TKCC-22 72hr			TKCC-22 144hr
IC50 (mM)	8.745e-14	0.008113	0.001104	0.01245	0.01241	0.0126	0.02091	0.01506	0.02433	0.0251	0.03408	0.03297	0.008073	0.01281	0.01086	0.009381	0.009297	0.005032	0.04642	0.04645	0.04818	0.05833	0.04893	0.06718	0.03208	0.03313	0.03346	0.04567	0.03991	0.05183
Table S6. Related to Figure 4: Tideglusib IC50 72hrs vs 144hrs
PDCL_timepoint	TKCC-06 72hr			TKCC-06 144hr			TKCC-15 72hr			TKCC-15 144hr			TKCC-09 72hr			TKCC-09 144hr			TKCC-22 72hr			TKCC-22 144hr			Mayo 5289 72hr			Mayo 5289 144hr
IC50 (mM)	0.01007	0.01331	0.0147	0.0407	0.03047	0.04124	0.02614	0.03276	0.0326	0.1149	0.09373	0.09217	0.004311	0.002836	0.01868	0.00884	0.03057	0.01769	0.09002	0.07379	0.06802	0.09927	0.08946	0.08946	0.04642	0.04645	0.04818	0.06483	0.05731	0.04998

## Sheet: GSK3Bi 144hr
Table S6. Related to Figure 4: ECAR readings after 144hr GSK3Bi
	DMSO											TDZD-8 (144hr)											Tideglusib (144hr)
TKCC-15	1.09101	2.10469	3.03116	3.04441	3.17199	2.97914	2.95201	1.39648				1.44373	1.2256	0.806993	1.0581	1.50435	1.45011						0.574463	2.32974	2.00817	1.55293	2.11221	2.88191	1.91613	0.409769
TKCC-06	0.674793	1.62799	2.29088	4.04922	2.42524	3.13143	1.85341	0.829404				0.084236	-0.021163	-0.051705	0.011919	0.013116	0.004813	0.124352	0.000744				-0.09145	-0.10726	-0.15161	-0.448671	-1.85742	0.109364	-0.013047	-0.875772
TKCC-18	1.91706	0.506169	0.906238	6.00599	3.90606	2.44859	-0.842979	-0.231225	2.8402			-3.01836	-1.71576	-0.527492	-2.62027	-1.19891	-0.418543	-0.370932	-0.659496	0.383134	-0.444918	-0.185414	-3.42167	-1.63578	-2.97588	-4.67007	-0.713903	-2.02671	-2.30863	-2.60424	-2.80799	-0.792957	-2.85647
TKCC-26	3.58584	3.37628	3.51705	3.65876	3.35753	3.06484	2.30622	2.0916				1.54148	1.4	1.76568	0.94421	1.26	1.43616	1.38295	1.90647				1.91706	-1.07069	0.506169	0.906238	0.005994	-1.09394	-1.55141	-0.842979	-0.231225	-1.95768	-2.1598
