# Supplementary material for: HNF4A and GATA6 Loss Reveals Therapeutically Actionable Subtypes in Pancreatic Cancer
Source: Cell Rep. Author manuscript; Available in PMC 2022 Sep 26. (PMC9511995; doi:10.1016/j.celrep.2020.107625)
Supplement: Table S7 [file NIHMS1625804-supplement-Table_S7.xlsm]

## Sheet: Table S7 ATAC-seq 
Table S7. Related to Figure 6: ATAC-seq analysis of Classical progenitor ( PacaDD127, Mayo 5289, TKCC-22, Mayo 4636) vs Squamous (TKCC-26, TKCC-18, TKCC-06, TKCC-15, TKCC-10, TKCC-2.1, TKCC-09)
seqnames	start	end	width	strand	Conc	Conc_Classical	Conc_Squamous	Fold	p.value	FDR	annotation	geneChr	geneStart	geneEnd	geneLength	geneStrand	geneId	transcriptId	distanceToTSS	ENSEMBL	SYMBOL	GENENAME
chr4	21207023	21208258	1236	*	5.93	7.58	3.16	4.43	1.15e-37	1.82e-32	Intron (uc003gqf.1/80333, intron 1 of 7)	4	20730239	21305529	575291	2	80333	uc003gqf.1	97271	ENSG00000185774	KCNIP4	potassium voltage-gated channel interacting protein 4
chr2	211683025	211683704	680	*	4.25	5.9	1.48	4.42	1.46e-28	1.16e-23	Distal Intergenic	2	211482295	211484599	2305	1	29034	uc002vef.3	200730	ENSG00000280837	CPS1-IT1	CPS1 intronic transcript 1
chr5	29239583	29240852	1270	*	4.39	6.07	1.38	4.68	5.1e-28	2.7e-23	Distal Intergenic	5	28926977	28927420	444	1	729862	uc003jgz.1	312606	NA	LSP1P3	LSP1 pseudogene 3
chr14	43500670	43501204	535	*	3.96	5.7	-0.1	5.8	2.01e-26	7.98e-22	Distal Intergenic	14	42168630	42373752	205123	1	145581	uc010ana.3	1332040	ENSG00000165379	LRFN5	leucine rich repeat and fibronectin type III domain containing 5
chr2	125364806	125365903	1098	*	4.98	6.45	3.2	3.26	2.36e-25	7.49e-21	Intron (uc002tno.3/129684, intron 11 of 23)	2	124782864	125672863	890000	1	129684	uc010flu.3	581942	ENSG00000155052	CNTNAP5	contactin associated protein like 5
chrX	25318871	25319572	702	*	4.26	6	0.33	5.68	5.9e-24	1.56e-19	Distal Intergenic	23	25021813	25034065	12253	2	170302	uc004dbp.4	-284806	ENSG00000004848	ARX	aristaless related homeobox
chr3	90185302	90186739	1438	*	4.48	6.04	2.28	3.76	8.94e-23	2.03e-18	Distal Intergenic	3	89156674	89531284	374611	1	2042	uc003dqy.3	1028628	ENSG00000044524	EPHA3	EPH receptor A3
chr8	98076935	98077942	1008	*	4.58	6.16	2.28	3.88	7.32e-21	1.45e-16	Intron (uc003yhw.3/10404, intron 6 of 7)	8	98285714	98290176	4463	2	85453	uc003yhy.3	212234	ENSG00000180543	TSPYL5	TSPY like 5
chr4	155511588	155512331	744	*	4.61	6.17	2.42	3.75	1.37e-20	2.41e-16	Promoter (<=1kb)	4	155504280	155511897	7618	2	2243	uc003iod.1	0	ENSG00000171560	FGA	fibrinogen alpha chain
chr5	11596431	11597553	1123	*	5.18	6.8	2.65	4.15	1.57e-20	2.5e-16	Intron (uc003jfa.1/1501, intron 2 of 21)	5	10971952	11588960	617009	2	1501	uc011cmy.1	-7471	ENSG00000169862	CTNND2	catenin delta 2
chr2	167813109	167814941	1833	*	4.98	6.58	2.54	4.04	1.97e-20	2.85e-16	Intron (uc002udx.3/129446, intron 2 of 10)	2	167744997	168116261	371265	1	129446	uc010fpo.3	68112	ENSG00000163092	XIRP2	xin actin binding repeat containing 2
chr8	53886069	53887107	1039	*	4.99	6.51	3.04	3.47	2.2e-20	2.91e-16	Distal Intergenic	8	53852468	53853454	987	1	2831	uc011ldu.2	33601	ENSG00000183729	NPBWR1	neuropeptides B and W receptor 1
chr2	143172940	143173677	738	*	4.69	6.28	2.34	3.94	2.95e-20	3.61e-16	Distal Intergenic	2	141607671	142889270	1281600	2	53353	uc010fnl.1	-283670	ENSG00000168702	LRP1B	LDL receptor related protein 1B
chr6	92835681	92836618	938	*	4.05	5.41	2.61	2.8	4.54e-20	4.83e-16	Distal Intergenic	6	92231378	92231455	78	1	100616174	uc021zcv.1	604303	ENSG00000263734	MIR4643	microRNA 4643
chr8	81347401	81348780	1380	*	5.33	6.92	2.95	3.97	4.57e-20	4.83e-16	Distal Intergenic	8	81397854	81438500	40647	1	65986	uc003ybv.5	-49074	ENSG00000205189	ZBTB10	zinc finger and BTB domain containing 10
chr5	19880660	19881903	1244	*	4.42	6.03	1.93	4.1	6.47e-20	6.42e-16	Intron (uc021xwu.1/1016, intron 1 of 12)	5	19473155	19886381	413227	2	1016	uc021xwu.1	4478	ENSG00000145526	CDH18	cadherin 18
chrX	25541779	25542968	1190	*	5.18	6.82	2.42	4.4	1.12e-19	1.05e-15	Distal Intergenic	23	25021813	25034065	12253	2	170302	uc004dbp.4	-507714	ENSG00000004848	ARX	aristaless related homeobox
chr13	58630380	58631217	838	*	4.54	6.21	1.58	4.64	1.23e-19	1.09e-15	Distal Intergenic	13	58240787	58303065	62279	1	27253	uc001vhr.1	389593	ENSG00000118946	PCDH17	protocadherin 17
chr12	90025602	90027040	1439	*	4.32	5.97	1.52	4.45	2.92e-19	2.44e-15	Intron (uc001tbg.3/490, intron 4 of 20)	12	89981826	90020392	38567	2	490	uc001tbf.3	-5210	ENSG00000070961	ATP2B1	ATPase plasma membrane Ca2+ transporting 1
chr14	87175033	87175833	801	*	4.02	5.51	2.15	3.37	4.4e-19	3.5e-15	Distal Intergenic	14	87372122	87389099	16978	1	283585	uc001xvs.3	-196289	ENSG00000258804	LINC01148	long intergenic non-protein coding RNA 1148
chr4	171225948	171228047	2100	*	5.33	6.9	3.07	3.83	8.83e-19	6.68e-15	Distal Intergenic	4	170981373	171011372	30000	2	51166	uc003ist.3	-214576	ENSG00000109576	AADAT	aminoadipate aminotransferase
chr13	64305842	64307128	1287	*	5.45	7	3.32	3.68	3.45e-18	2.49e-14	Distal Intergenic	13	64311568	64316701	5134	1	283491	uc001vif.1	-4440	NA	OR7E156P	olfactory receptor family 7 subfamily E member 156 pseudogene
chr1	238508879	238510101	1223	*	4.01	5.7	0.73	4.97	3.91e-18	2.7e-14	Distal Intergenic	1	238643684	238649317	5634	2	339535	uc001hyn.3	139216	ENSG00000215808	LINC01139	long intergenic non-protein coding RNA 1139
chr2	195467395	195468117	723	*	4.47	6	2.45	3.54	4.8e-18	3.18e-14	Distal Intergenic	2	196521532	196602426	80895	1	57181	uc002utg.4	-1053415	ENSG00000196950	SLC39A10	solute carrier family 39 member 10
chr8	93275394	93276323	930	*	4.12	5.6	2.3	3.29	5.5e-18	3.49e-14	Distal Intergenic	8	92967195	93115454	148260	2	862	uc022axv.1	-159940	ENSG00000079102	RUNX1T1	RUNX1 translocation partner 1
chr6	132301526	132302956	1431	*	4.9	6.46	2.69	3.77	6.09e-18	3.63e-14	Distal Intergenic	6	132269317	132272518	3202	2	1490	uc003qcz.3	-29008	ENSG00000118523	CCN2	cellular communication network factor 2
chr5	154839282	154840685	1404	*	5.77	7.41	3.12	4.28	6.38e-18	3.63e-14	Distal Intergenic	5	155135063	156022061	886999	1	6444	uc003lwa.1	-294378	ENSG00000170624	SGCD	sarcoglycan delta
chr13	67857181	67858415	1235	*	5.54	7.18	2.81	4.38	6.41e-18	3.63e-14	Distal Intergenic	13	67798639	67804468	5830	2	5101	uc001vin.3	-52713	ENSG00000184226	PCDH9	protocadherin 9
chrX	38202002	38203368	1367	*	4.87	6.53	1.98	4.55	7.3e-18	4e-14	Distal Intergenic	23	38211736	38280703	68968	1	5009	uc004def.4	-8368	ENSG00000036473	OTC	ornithine carbamoyltransferase
chr6	128551202	128552751	1550	*	5.18	6.85	2.18	4.67	9.81e-18	5.2e-14	Intron (uc003qbj.3/5796, intron 5 of 29)	6	128321132	128718833	397702	2	5796	uc003qbl.1	166082	ENSG00000152894	PTPRK	protein tyrosine phosphatase receptor type K
chr1	157209110	157211082	1973	*	5.89	7.21	4.56	2.65	1.04e-17	5.35e-14	Distal Intergenic	1	157102976	157108383	5408	2	2117	uc001fqt.3	-100727	ENSG00000117036	ETV3	ETS variant 3
chr1	160508519	160509452	934	*	4.45	5.84	2.94	2.9	1.16e-17	5.77e-14	Downstream (1-2kb)	1	160460431	160493052	32622	2	114836	uc009wtm.2	-15467	ENSG00000162739	SLAMF6	SLAM family member 6
chr21	16512364	16514428	2065	*	5.96	7.48	4	3.47	2.59e-17	1.25e-13	Distal Intergenic	21	16333556	16438231	104676	2	8204	uc031ruz.1	-74133	ENSG00000180530	NRIP1	nuclear receptor interacting protein 1
chr6	128383856	128384543	688	*	3.62	5.21	1.24	3.97	2.71e-17	1.26e-13	Intron (uc003qbj.3/5796, intron 13 of 29)	6	128319865	128326389	6525	2	5796	uc010kfd.1	-57467	ENSG00000152894	PTPRK	protein tyrosine phosphatase receptor type K
chr12	105711085	105712594	1510	*	5.02	6.51	3.17	3.34	3.25e-17	1.47e-13	Distal Intergenic	12	105724414	105765296	40883	1	387882	uc001tlh.4	-11820	ENSG00000235162	C12orf75	chromosome 12 open reading frame 75
chr10	109487454	109489196	1743	*	4.92	6.39	3.11	3.28	3.75e-17	1.65e-13	Distal Intergenic	10	108338421	108924466	586046	2	114815	uc001kyo.3	-562988	ENSG00000108018	SORCS1	sortilin related VPS10 domain containing receptor 1
chr8	76338452	76339506	1055	*	4.58	6.12	2.48	3.64	3.85e-17	1.65e-13	Intron (uc003yap.1/3174, intron 1 of 3)	8	76320271	76479061	158791	1	3174	uc003yaq.3	18181	ENSG00000164749	HNF4G	hepatocyte nuclear factor 4 gamma
chrX	30432147	30432657	511	*	2.64	4.26	0.05	4.21	4.23e-17	1.74e-13	Distal Intergenic	23	30322539	30327495	4957	2	190	uc004dcf.4	-104652	ENSG00000169297	NR0B1	nuclear receptor subfamily 0 group B member 1
chr16	66960726	66962204	1479	*	5.68	4.08	6.03	-1.95	4.36e-17	1.74e-13	Promoter (1-2kb)	16	66955582	66959439	3858	2	6236	uc002eqo.2	-1287	ENSG00000166592	RRAD	RRAD, Ras related glycolysis inhibitor and calcium channel regulator
chr7	146705582	146706367	786	*	3.96	5.63	0.89	4.74	4.43e-17	1.74e-13	Intron (uc003weu.2/26047, intron 3 of 23)	7	146643908	146643927	20	2	100847035	uc031szp.1	-61655	ENSG00000264539	MIR548AR	microRNA 548ar
chr7	52783210	52784043	834	*	5.08	6.73	2.27	4.46	4.49e-17	1.74e-13	Distal Intergenic	7	53103349	53104618	1270	1	285877	uc003tpz.3	-319306	ENSG00000221900	POM121L12	POM121 transmembrane nucleoporin like 12
chr5	31027810	31028231	422	*	2.67	4.34	-0.31	4.65	4.95e-17	1.87e-13	Distal Intergenic	5	31193762	31251961	58200	1	1004	uc003jhc.2	-165531	ENSG00000113361	CDH6	cadherin 6
chr18	40105831	40106447	617	*	4.02	5.73	0.55	5.18	5.26e-17	1.94e-13	Intron (uc002lat.4/284260, intron 6 of 6)	18	39766633	40271389	504757	1	284260	uc002lau.4	339198	ENSG00000267586	LINC00907	long intergenic non-protein coding RNA 907
chr16	63647633	63648766	1134	*	4	5.43	2.39	3.04	7.56e-17	2.73e-13	Distal Intergenic	16	64980683	65038944	58262	2	1009	uc010cdn.3	1390178	ENSG00000140937	CDH11	cadherin 11
chr6	112012763	112014402	1640	*	5.52	6.98	3.78	3.2	7.94e-17	2.8e-13	Intron (uc003pvh.3/2534, intron 9 of 10)	6	112015578	112024237	8660	2	2534	uc010kdy.1	9835	ENSG00000010810	FYN	FYN proto-oncogene, Src family tyrosine kinase
chr7	66411543	66412114	572	*	3.62	5.09	1.88	3.21	9.5e-17	3.28e-13	Intron (uc003tvk.3/55069, intron 3 of 6)	7	66386203	66423538	37336	1	55069	uc010lah.3	25340	ENSG00000106609	TMEM248	transmembrane protein 248
chrX	147547475	147548384	910	*	3.95	5.57	1.42	4.15	1.11e-16	3.7e-13	Distal Intergenic	23	147582139	147985907	403769	1	2334	uc004fco.3	-33755	ENSG00000155966	AFF2	AF4/FMR2 family member 2
chr6	131578639	131580705	2067	*	5.8	7.29	3.96	3.33	1.13e-16	3.7e-13	Intron (uc003qck.4/9465, intron 7 of 7)	6	131571299	131604675	33377	1	9465	uc003qcn.2	7340	ENSG00000118507	AKAP7	A-kinase anchoring protein 7
chr11	93425447	93426224	778	*	4.69	6.33	1.95	4.38	1.15e-16	3.7e-13	Promoter (2-3kb)	11	93428696	93463522	34827	1	85459	uc001pdu.1	-2472	ENSG00000166004	CEP295	centrosomal protein 295
chr2	34851862	34852660	799	*	4.28	5.92	1.58	4.34	1.16e-16	3.7e-13	Distal Intergenic	2	33951128	33953284	2157	2	151325	uc002rpb.3	-898578	ENSG00000239649	MYADML	myeloid associated differentiation marker like (pseudogene)
chr8	48384535	48385907	1373	*	5.08	6.51	3.45	3.06	1.41e-16	4.38e-13	Intron (uc011lcz.2/23514, intron 7 of 7)	8	48352885	48648563	295679	1	23514	uc010lxt.3	31650	ENSG00000164808	SPIDR	scaffold protein involved in DNA repair
chr5	31020651	31021812	1162	*	4.87	6.46	2.55	3.91	1.45e-16	4.43e-13	Distal Intergenic	5	31193762	31251961	58200	1	1004	uc003jhc.2	-171950	ENSG00000113361	CDH6	cadherin 6
chrX	147452498	147453458	961	*	4.16	5.72	1.98	3.74	1.55e-16	4.64e-13	Distal Intergenic	23	147582139	147985907	403769	1	2334	uc004fco.3	-128681	ENSG00000155966	AFF2	AF4/FMR2 family member 2
chr6	122091925	122092731	807	*	4.03	5.51	2.23	3.28	1.82e-16	5.31e-13	Distal Intergenic	6	121756745	121770873	14129	1	2697	uc003pyr.3	335180	ENSG00000152661	GJA1	gap junction protein alpha 1
chr6	163102435	163102935	501	*	3.22	4.89	0.28	4.61	1.84e-16	5.31e-13	Intron (uc003qtx.4/5071, intron 1 of 11)	6	163148164	163736524	588361	1	135138	uc003qua.3	-45229	ENSG00000112530	PACRG	parkin coregulated
chr16	76607954	76609163	1210	*	4.65	6.23	2.36	3.87	2.21e-16	6.26e-13	Distal Intergenic	16	76350077	76593135	243059	1	85445	uc002fex.1	257877	ENSG00000152910	CNTNAP4	contactin associated protein like 4
chr1	241355072	241355681	610	*	4.6	6.25	1.83	4.42	2.79e-16	7.79e-13	Intron (uc010pyj.1/6000, intron 1 of 17)	1	240938817	241372018	433202	2	6000	uc010pyj.1	16337	ENSG00000182901	RGS7	regulator of G protein signaling 7
chr12	89466230	89467561	1332	*	4.91	6.52	2.41	4.11	3.42e-16	9.38e-13	Distal Intergenic	12	89404903	89413469	8567	2	728084	uc001tax.1	-52761	ENSG00000246363	LINC02458	long intergenic non-protein coding RNA 2458
chr4	147750059	147750736	678	*	3.93	5.56	1.37	4.19	3.76e-16	1.01e-12	Intron (uc003ikw.4/83894, intron 9 of 12)	4	147628179	147867034	238856	2	83894	uc003ikw.4	116298	ENSG00000137473	TTC29	tetratricopeptide repeat domain 29
chr14	43637310	43637979	670	*	3.39	4.91	1.44	3.46	3.89e-16	1.03e-12	Distal Intergenic	14	44973354	44976499	3146	2	84075	uc001wvn.3	1338520	ENSG00000189139	FSCB	fibrous sheath CABYR binding protein
chr5	102846593	102847719	1127	*	5.36	6.94	3.09	3.85	4.44e-16	1.16e-12	Distal Intergenic	5	102884556	102898490	13935	2	83594	uc003koi.3	50771	ENSG00000112874	NUDT12	nudix hydrolase 12
chr5	81701128	81702689	1562	*	5.86	2.25	6.31	-4.06	5.09e-16	1.3e-12	Distal Intergenic	5	81600753	81614147	13395	1	92270	uc003khw.3	100375	ENSG00000205464	ATP6AP1L	ATPase H+ transporting accessory protein 1 like
chr13	39210509	39212067	1559	*	4.49	5.95	2.75	3.2	5.22e-16	1.3e-12	Distal Intergenic	13	39261173	39461267	200095	1	341640	uc001uwv.3	-49106	ENSG00000150893	FREM2	FRAS1 related extracellular matrix 2
chr3	107528132	107529920	1789	*	4.87	6.26	3.36	2.9	5.25e-16	1.3e-12	3' UTR	3	107493566	107530176	36611	1	56987	uc003dwo.5	34566	ENSG00000114439	BBX	BBX high mobility group box domain containing
chr6	128686462	128690112	3651	*	5.07	6.33	3.88	2.44	5.46e-16	1.33e-12	Intron (uc003qbj.3/5796, intron 2 of 29)	6	128321132	128718833	397702	2	5796	uc003qbl.1	28721	ENSG00000152894	PTPRK	protein tyrosine phosphatase receptor type K
chr4	149352171	149353107	937	*	3.32	4.82	1.4	3.42	5.87e-16	1.41e-12	Intron (uc003ilj.4/4306, intron 2 of 8)	4	148999915	149363672	363758	2	4306	uc003ilj.4	10565	ENSG00000151623	NR3C2	nuclear receptor subfamily 3 group C member 2
chr12	84437133	84437954	822	*	3.24	4.82	0.95	3.87	6.63e-16	1.57e-12	Distal Intergenic	12	85253267	85306608	53342	2	55117	uc001szv.4	868654	ENSG00000072041	SLC6A15	solute carrier family 6 member 15
chr12	42385541	42386503	963	*	3.94	5.39	2.22	3.18	6.72e-16	1.57e-12	Distal Intergenic	12	42475648	42538673	63026	2	283464	uc001rms.4	152170	ENSG00000151233	GXYLT1	glucoside xylosyltransferase 1
chr4	95562678	95563993	1316	*	4.86	6.25	3.36	2.89	6.82e-16	1.57e-12	Intron (uc003hth.4/10611, intron 9 of 12)	4	95505552	95589378	83827	1	10611	uc003htl.4	57126	ENSG00000163110	PDLIM5	PDZ and LIM domain 5
chr6	107178728	107179951	1224	*	5.47	7.04	3.24	3.8	7.13e-16	1.62e-12	Intron (uc003prn.1/100422737, intron 4 of 5)	6	107165327	107193879	28553	2	100422737	uc003prn.1	13928	ENSG00000235142	LINC02532	long intergenic non-protein coding RNA 2532
chr6	107472435	107476012	3578	*	5.88	7.44	3.65	3.79	9.89e-16	2.21e-12	3' UTR	6	107386385	107435636	49252	2	57673	uc003prs.2	-36799	ENSG00000178409	BEND3	BEN domain containing 3
chr7	146406340	146407426	1087	*	4.34	5.78	2.67	3.11	1.15e-15	2.54e-12	Intron (uc003weu.2/26047, intron 1 of 23)	7	146643908	146643927	20	1	100847078	uc031szo.1	-236482	ENSG00000265470	MIR548AQ	microRNA 548aq
chr6	141065052	141066727	1676	*	4.1	5.25	3.13	2.12	1.2e-15	2.62e-12	Distal Intergenic	6	141004951	141005020	70	1	100616180	uc021zge.1	60101	ENSG00000264390	MIR4465	microRNA 4465
chr13	38473698	38474254	557	*	3.95	5.63	0.9	4.73	1.34e-15	2.87e-12	Distal Intergenic	13	38210773	38443939	233167	2	7223	uc010tey.2	-29759	ENSG00000133107	TRPC4	transient receptor potential cation channel subfamily C member 4
chr6	114688590	114689388	799	*	3.42	4.89	1.65	3.25	1.41e-15	2.98e-12	Distal Intergenic	6	114376750	114663540	286791	2	222537	uc003pwh.4	-25050	ENSG00000249853	HS3ST5	heparan sulfate-glucosamine 3-sulfotransferase 5
chr11	93303838	93304613	776	*	4.56	5.96	3.02	2.93	1.44e-15	3.01e-12	Distal Intergenic	11	93211639	93276546	64908	2	56935	uc001pds.4	-27292	ENSG00000166002	SMCO4	single-pass membrane protein with coiled-coil domains 4
chrX	124422659	124424015	1357	*	5.56	7.16	3.14	4.03	1.46e-15	3.02e-12	Distal Intergenic	23	124453969	124456950	2982	1	100129520	uc022cdr.1	-29954	ENSG00000282815	TEX13C	TEX13 family member C
chrX	26806506	26807160	655	*	4.09	5.77	0.99	4.78	1.62e-15	3.29e-12	Distal Intergenic	23	26576454	26579169	2716	1	139538	uc004dbs.3	230052	ENSG00000259849	VENTXP1	VENT homeobox pseudogene 1
chr6	123377601	123378929	1329	*	6	7.62	3.46	4.17	1.84e-15	3.7e-12	Intron (uc003pzi.1/134829, intron 5 of 5)	6	123317582	123385063	67482	1	134829	uc003pzi.1	60019	ENSG00000146352	CLVS2	clavesin 2
chr2	83698144	83699421	1278	*	3.77	5.19	2.18	3.01	2.09e-15	4.15e-12	Distal Intergenic	2	83083927	83084893	967	1	1720	uc021vjv.2	614217	NA	DHFRP3	dihydrofolate reductase pseudogene 3
chr6	82642897	82644162	1266	*	3.91	5.18	2.73	2.45	2.61e-15	5.13e-12	Distal Intergenic	6	82455447	82462428	6982	2	55603	uc003pjg.3	-180469	ENSG00000112773	TENT5A	terminal nucleotidyltransferase 5A
chrX	32285879	32286952	1074	*	3.96	5.55	1.59	3.97	2.88e-15	5.58e-12	Intron (uc004dcw.2/1756, intron 15 of 50)	23	31893305	32305818	412514	2	1756	uc010ngn.1	18866	ENSG00000198947	DMD	dystrophin
chr8	82911758	82912341	584	*	4.01	5.61	1.61	4	3.19e-15	6.1e-12	Distal Intergenic	8	82711818	82754521	42704	2	64089	uc011lft.2	-157237	ENSG00000104497	SNX16	sorting nexin 16
chr4	179477234	179479016	1783	*	5.22	6.74	3.24	3.5	3.75e-15	7.06e-12	Distal Intergenic	4	178649911	178911904	261994	1	285501	uc010iru.3	827323	ENSG00000231171	LINC01098	long intergenic non-protein coding RNA 1098
chr2	191199100	191200268	1169	*	4.49	5.85	3.06	2.8	3.78e-15	7.06e-12	Distal Intergenic	2	191208196	191236391	28196	1	3628	uc002urx.4	-7928	ENSG00000151689	INPP1	inositol polyphosphate-1-phosphatase
chr2	83496410	83496835	426	*	3.33	4.94	0.87	4.07	4.39e-15	8.11e-12	Distal Intergenic	2	83083927	83084893	967	1	1720	uc021vjv.2	412483	NA	DHFRP3	dihydrofolate reductase pseudogene 3
chr10	44820066	44821150	1085	*	5.67	7.17	3.77	3.4	4.87e-15	8.88e-12	Distal Intergenic	10	44788198	44790097	1900	1	100130539	uc031pus.1	31868	ENSG00000277288	C10orf142	chromosome 10 open reading frame 142
chr11	126686421	126687393	973	*	4.85	6.3	3.13	3.18	4.98e-15	8.99e-12	Intron (uc001qea.3/84623, intron 1 of 16)	11	126810642	126814986	4345	1	100874251	uc001qee.2	-123249	ENSG00000254960	KIRREL3-AS2	KIRREL3 antisense RNA 2
chr7	13453598	13454988	1391	*	4.63	5.87	3.49	2.38	5.05e-15	9.02e-12	Distal Intergenic	7	13945823	14025145	79323	2	2115	uc010ktv.3	570157	ENSG00000006468	ETV1	ETS variant 1
chr11	111494140	111494858	719	*	5.17	6.84	2.23	4.6	5.16e-15	9.11e-12	Intron (uc001plt.3/23235, intron 3 of 14)	11	111473170	111597632	124463	1	23235	uc001plt.3	20970	ENSG00000170145	SIK2	salt inducible kinase 2
chr4	34202066	34202601	536	*	3.43	5	1.21	3.79	5.46e-15	9.54e-12	Distal Intergenic	4	35949843	36075457	125615	2	116984	uc003gso.3	1872856	ENSG00000047365	ARAP2	ArfGAP with RhoGAP domain, ankyrin repeat and PH domain 2
chr2	182450601	182451989	1389	*	5.1	6.55	3.4	3.15	6.01e-15	1.04e-11	Intron (uc002unx.3/375298, intron 2 of 13)	2	182401401	182412625	11225	2	375298	uc002unw.3	-37976	ENSG00000188452	CERKL	ceramide kinase like
chrX	34215805	34217161	1357	*	4.21	5.86	1.4	4.46	6.31e-15	1.08e-11	Distal Intergenic	23	34147869	34150447	2579	2	158724	uc004ddg.3	-65358	ENSG00000185448	FAM47A	family with sequence similarity 47 member A
chr13	97673326	97674126	801	*	3.52	4.89	2.08	2.81	7.29e-15	1.22e-11	Distal Intergenic	13	97638894	97646604	7711	2	27199	uc010afr.1	-26722	ENSG00000165621	OXGR1	oxoglutarate receptor 1
chr13	56391080	56391721	642	*	3.5	5.11	1.04	4.06	7.3e-15	1.22e-11	Distal Intergenic	13	55748589	55748683	95	1	100846996	uc031qlv.1	642491	ENSG00000264387	MIR5007	microRNA 5007
chr7	16639406	16640039	634	*	3.27	4.74	1.48	3.25	8.26e-15	1.37e-11	3' UTR	7	16639401	16685442	46042	2	57037	uc003sti.3	45403	ENSG00000106524	ANKMY2	ankyrin repeat and MYND domain containing 2
chr2	134846714	134847650	937	*	5.12	6.6	3.34	3.26	9.29e-15	1.52e-11	Distal Intergenic	2	134884696	134884763	68	1	100500878	uc021vpy.1	-37046	ENSG00000263813	MIR3679	microRNA 3679
chr2	165566850	165568765	1916	*	5.64	7.25	3.17	4.08	9.35e-15	1.52e-11	Intron (uc002uco.3/22837, intron 2 of 8)	2	165541258	165554810	13553	2	22837	uc002ucn.3	-12040	ENSG00000082438	COBLL1	cordon-bleu WH2 repeat protein like 1
chr8	74217793	74220399	2607	*	5.77	7.08	4.46	2.62	9.98e-15	1.6e-11	Intron (uc003xzi.3/157506, intron 2 of 5)	8	74209339	74237520	28182	1	157506	uc003xzj.3	8454	ENSG00000121039	RDH10	retinol dehydrogenase 10
chr1	213006181	213007777	1597	*	4.72	6.13	3.13	3	1.26e-14	2.01e-11	Intron (uc001hjq.3/149643, intron 2 of 2)	1	213003485	213020991	17507	2	149643	uc001hjq.3	13214	ENSG00000185523	SPATA45	spermatogenesis associated 45
chr1	187459882	187461439	1558	*	5.71	7.1	4.21	2.89	1.28e-14	2.02e-11	Distal Intergenic	1	186798032	186958113	160082	1	5321	uc010pos.2	661850	ENSG00000116711	PLA2G4A	phospholipase A2 group IVA
chr15	88020888	88021879	992	*	5.41	6.9	3.58	3.31	1.37e-14	2.14e-11	Distal Intergenic	15	88120160	88122917	2758	1	145978	uc002bmc.1	-98281	ENSG00000259527	LINC00052	long intergenic non-protein coding RNA 52
chr5	27853846	27855989	2144	*	4.58	5.96	3.12	2.84	1.81e-14	2.8e-11	Distal Intergenic	5	27472399	27496508	24110	1	643401	uc003jgy.3	381447	ENSG00000250337	PURPL	p53 upregulated regulator of p53 levels
chr5	29382389	29383558	1170	*	4.66	6.24	2.35	3.89	2e-14	3.05e-11	Distal Intergenic	5	28926977	28927420	444	1	729862	uc003jgz.1	455412	NA	LSP1P3	LSP1 pseudogene 3
chr2	192282285	192283755	1471	*	4.53	5.92	3.05	2.86	2.11e-14	3.2e-11	Intron (uc002usq.2/4430, intron 28 of 28)	2	192256834	192290115	33282	1	4430	uc002usu.2	25451	ENSG00000128641	MYO1B	myosin IB
chr8	22572880	22574235	1356	*	5.69	3.47	6.09	-2.62	2.28e-14	3.41e-11	Intron (uc003xcn.1/157310, intron 6 of 6)	8	22545174	22550815	5642	2	1960	uc003xcm.1	-22065	ENSG00000179388	EGR3	early growth response 3
chr2	134178684	134179916	1233	*	5.31	6.7	3.79	2.91	2.32e-14	3.45e-11	Promoter (<=1kb)	2	133682490	134179361	496872	2	344148	uc002tts.1	0	ENSG00000176771	NCKAP5	NCK associated protein 5
chr12	40396049	40397078	1030	*	4.82	6.42	2.42	4	2.53e-14	3.73e-11	Intron (uc010skm.2/114134, intron 3 of 9)	12	40148823	40499661	350839	2	114134	uc010skm.2	102583	ENSG00000151229	SLC2A13	solute carrier family 2 member 13
chr4	161746596	161747735	1140	*	4.63	6.21	2.37	3.84	2.72e-14	3.96e-11	Distal Intergenic	4	162305044	163085186	780143	2	56884	uc003iqh.4	1337451	ENSG00000168843	FSTL5	follistatin like 5
chr7	17245688	17247355	1668	*	5.97	7.48	4	3.48	3.16e-14	4.56e-11	Distal Intergenic	7	17338276	17385775	47500	1	196	uc011jxz.1	-90921	ENSG00000106546	AHR	aryl hydrocarbon receptor
chr3	95062006	95062877	872	*	4.57	6.13	2.4	3.73	3.31e-14	4.68e-11	Distal Intergenic	3	95373267	95402037	28771	2	100287639	uc003dro.1	339160	ENSG00000244681	MTHFD2P1	methylenetetrahydrofolate dehydrogenase (NADP+ dependent) 2, methenyltetrahydrofolate cyclohydrolase pseudogene 1
chr4	185201754	185202282	529	*	3.95	5.53	1.66	3.87	3.31e-14	4.68e-11	Distal Intergenic	4	185009859	185139114	129256	2	133121	uc003iwc.3	-62640	ENSG00000164303	ENPP6	ectonucleotide pyrophosphatase/phosphodiesterase 6
chrX	22670460	22671529	1070	*	5.89	7.53	3.21	4.32	3.33e-14	4.68e-11	Intron (uc031tgz.1/100873065, intron 4 of 5)	23	23018078	23020206	2129	1	168400	uc004daj.3	-346549	ENSG00000184735	DDX53	DEAD-box helicase 53
chr6	114697770	114698325	556	*	3.56	5.06	1.67	3.39	3.36e-14	4.68e-11	Distal Intergenic	6	114376750	114663540	286791	2	222537	uc003pwh.4	-34230	ENSG00000249853	HS3ST5	heparan sulfate-glucosamine 3-sulfotransferase 5
chr5	17713066	17714006	941	*	4.42	5.89	2.67	3.21	3.78e-14	5.2e-11	Distal Intergenic	5	17379015	17387419	8405	2	401177	uc003jga.3	-325647	ENSG00000250822	LINC02111	long intergenic non-protein coding RNA 2111
chr6	86284527	86285553	1027	*	4.95	6.5	2.86	3.64	3.8e-14	5.2e-11	Intron (uc003pkq.3/57231, intron 1 of 28)	6	86215215	86291564	76350	2	57231	uc003pkq.3	6011	ENSG00000135317	SNX14	sorting nexin 14
chr1	188639795	188641239	1445	*	5.38	6.74	3.94	2.8	3.98e-14	5.4e-11	Distal Intergenic	1	190066797	190444942	378146	2	339479	uc010pot.1	1803703	ENSG00000162670	BRINP3	BMP/retinoic acid inducible neural specific 3
chr14	30218298	30219452	1155	*	5.01	6.59	2.68	3.91	4.06e-14	5.46e-11	Intron (uc001wqh.3/5587, intron 1 of 17)	14	29896117	30174608	278492	2	100616347	uc021rrv.1	-43690	ENSG00000265226	MIR548AI	microRNA 548ai
chr4	140854088	140855279	1192	*	4.64	6.1	2.88	3.23	4.12e-14	5.5e-11	Intron (uc011chd.1/55534, intron 1 of 3)	4	140637546	141075233	437688	2	55534	uc011chd.1	219954	ENSG00000196782	MAML3	mastermind like transcriptional coactivator 3
chr8	76888114	76889342	1229	*	4.4	5.94	2.33	3.6	4.25e-14	5.62e-11	Distal Intergenic	8	76452203	76479061	26859	1	3174	uc003yar.3	435911	ENSG00000164749	HNF4G	hepatocyte nuclear factor 4 gamma
chr2	115511750	115513343	1594	*	4.81	6.18	3.35	2.83	5.12e-14	6.72e-11	Intron (uc002tla.2/57628, intron 1 of 25)	2	115219180	116602326	1383147	1	57628	uc002tlb.2	292570	ENSG00000175497	DPP10	dipeptidyl peptidase like 10
chr14	79980979	79982415	1437	*	4.59	5.96	3.16	2.8	5.2e-14	6.77e-11	Intron (uc001xum.2/9369, intron 15 of 20)	14	79745682	80334633	588952	1	9369	uc010asw.4	235297	ENSG00000021645	NRXN3	neurexin 3
chr2	162922099	162925171	3073	*	4.96	6.35	3.47	2.88	5.43e-14	7.01e-11	Intron (uc002ubz.3/1803, intron 2 of 25)	2	162894812	162929996	35185	2	1803	uc002uca.1	4825	ENSG00000197635	DPP4	dipeptidyl peptidase 4
chrX	105961424	105962498	1075	*	4.99	6.64	2.27	4.37	5.79e-14	7.42e-11	Intron (uc004emk.3/79589, intron 1 of 6)	23	105969894	106040246	70353	1	79589	uc004eml.3	-7396	ENSG00000133135	RNF128	ring finger protein 128
chr8	53302599	53304011	1413	*	4.97	6.41	3.3	3.1	6.34e-14	8.01e-11	Intron (uc003xra.2/9705, intron 2 of 25)	8	53092686	53322309	229624	2	9705	uc010lyb.2	18298	ENSG00000147488	ST18	ST18 C2H2C-type zinc finger transcription factor
chr13	76583253	76584230	978	*	3.87	5.35	2.04	3.31	6.36e-14	8.01e-11	Distal Intergenic	13	76445174	76457948	12775	1	729420	uc001vjy.2	138079	ENSG00000178734	LMO7DN	LMO7 downstream neighbor
chrX	127173636	127174840	1205	*	5.03	6.61	2.71	3.9	6.59e-14	8.24e-11	Distal Intergenic	23	127184941	127186382	1442	2	139741	uc004eum.3	11542	ENSG00000123165	ACTRT1	actin related protein T1
chr15	99328747	99330449	1703	*	5.7	7.22	3.72	3.5	7.9e-14	9.8e-11	Promoter (1-2kb)	15	99327655	99327731	77	1	100616432	uc021sxh.1	1092	ENSG00000264480	MIR4714	microRNA 4714
chr17	38666000	38666919	920	*	4.4	2.46	4.77	-2.31	8.03e-14	9.89e-11	Distal Intergenic	17	38632080	38657854	25775	2	84951	uc010cxb.3	-8146	ENSG00000131746	TNS4	tensin 4
chr5	29067997	29069513	1517	*	4.41	5.94	2.38	3.56	8.19e-14	1e-10	Distal Intergenic	5	28926977	28927420	444	1	729862	uc003jgz.1	141020	NA	LSP1P3	LSP1 pseudogene 3
chr6	63333495	63334318	824	*	3.67	5.14	1.89	3.25	1.01e-13	1.21e-10	Distal Intergenic	6	62389865	62996100	606236	2	202559	uc003peg.2	-337395	ENSG00000112232	KHDRBS2	KH RNA binding domain containing, signal transduction associated 2
chr2	153818637	153819809	1173	*	5.46	7.02	3.26	3.77	1.01e-13	1.21e-10	Distal Intergenic	2	153576549	153617767	41219	1	151188	uc002tyo.2	242088	ENSG00000177917	ARL6IP6	ADP ribosylation factor like GTPase 6 interacting protein 6
chr6	132928367	132929672	1306	*	4.78	6.27	2.93	3.34	1.21e-13	1.45e-10	Promoter (<=1kb)	6	132929364	132930441	1078	2	9288	uc021zfk.1	769	ENSG00000179073	TAAR3P	trace amine associated receptor 3, pseudogene
chr4	98353544	98354588	1045	*	4.25	5.73	2.44	3.3	1.22e-13	1.45e-10	Intron (uc031sgo.1/101410545, intron 1 of 5)	4	98288077	98411315	123239	1	101410545	uc031sgo.1	65467	ENSG00000251620	STPG2-AS1	STPG2 antisense RNA 1
chr13	28123322	28124224	903	*	3.87	5.34	2.07	3.27	1.28e-13	1.51e-10	Intron (uc001url.4/222484, intron 9 of 9)	13	28120050	28194720	74671	2	222484	uc001url.4	70496	ENSG00000139517	LNX2	ligand of numb-protein X 2
chr8	93069420	93070517	1098	*	4.73	6.14	3.18	2.95	1.4e-13	1.63e-10	Intron (uc003yfc.2/862, intron 1 of 10)	8	93029574	93074937	45364	2	862	uc022axw.1	4420	ENSG00000079102	RUNX1T1	RUNX1 translocation partner 1
chr18	65288066	65289136	1071	*	4.52	6.17	1.75	4.42	1.44e-13	1.67e-10	Intron (uc021ulh.1/643542, intron 1 of 4)	18	65173819	65183967	10149	2	92126	uc002lke.1	-104099	ENSG00000171451	DSEL	dermatan sulfate epimerase like
chr3	35872917	35874248	1332	*	4.41	5.7	3.18	2.51	1.45e-13	1.67e-10	Distal Intergenic	3	35785968	35786051	84	1	406916	uc011axz.1	86949	ENSG00000207625	MIR128-2	microRNA 128-2
chr7	144421553	144422641	1089	*	4.38	5.9	2.42	3.48	1.46e-13	1.67e-10	Promoter (<=1kb)	7	144149034	144421252	272219	2	27010	uc003weo.3	-301	ENSG00000196511	TPK1	thiamin pyrophosphokinase 1
chr2	190386573	190387990	1418	*	5.44	6.98	3.39	3.59	1.49e-13	1.69e-10	Distal Intergenic	2	190425316	190445537	20222	2	30061	uc002uqp.4	57547	ENSG00000138449	SLC40A1	solute carrier family 40 member 1
chr6	133414190	133415552	1363	*	4.3	5.75	2.6	3.14	1.51e-13	1.7e-10	Intron (uc003qdz.3/285735, intron 2 of 5)	6	133409219	133427717	18499	1	285735	uc011ecp.2	4971	NA	LINC00326	long intergenic non-protein coding RNA 326
chr13	105249855	105250682	828	*	3.17	4.66	1.32	3.34	1.55e-13	1.73e-10	Distal Intergenic	13	106118216	106143383	25168	1	267012	uc001vpz.3	-867534	ENSG00000182346	DAOA	D-amino acid oxidase activator
chr6	124622670	124623586	917	*	3.28	4.79	1.31	3.49	1.58e-13	1.75e-10	Intron (uc003pzn.1/154215, intron 2 of 3)	6	124604151	125146786	542636	1	154215	uc010ker.3	18519	ENSG00000188580	NKAIN2	sodium/potassium transporting ATPase interacting 2
chr21	20913842	20914285	444	*	3.54	5.16	1	4.16	1.67e-13	1.83e-10	Distal Intergenic	21	19641433	19775970	134538	2	5651	uc002ykw.3	-1137872	ENSG00000154646	TMPRSS15	transmembrane serine protease 15
chr12	20170888	20172016	1129	*	3.45	4.91	1.72	3.19	1.67e-13	1.83e-10	Intron (uc021qvz.1/100506393, intron 1 of 2)	12	20167619	20251802	84184	1	100506393	uc021qvz.1	3269	ENSG00000256287	LINC02398	long intergenic non-protein coding RNA 2398
chr6	90147789	90148310	522	*	3.88	5.42	1.82	3.6	1.73e-13	1.89e-10	Intron (uc003pne.4/22881, intron 1 of 15)	6	90142897	90343553	200657	1	22881	uc003pni.4	4892	ENSG00000135299	ANKRD6	ankyrin repeat domain 6
chr11	102799992	102801427	1436	*	4.89	6.31	3.29	3.02	1.8e-13	1.94e-10	Distal Intergenic	11	102813721	102826463	12743	2	4322	uc001phl.3	25036	ENSG00000137745	MMP13	matrix metallopeptidase 13
chr7	84704958	84705642	685	*	3.44	4.95	1.48	3.47	1.84e-13	1.97e-10	Intron (uc003uic.3/223117, intron 3 of 16)	7	84624872	84671255	46384	2	223117	uc003uib.3	-33703	ENSG00000153993	SEMA3D	semaphorin 3D
chr2	155340529	155341736	1208	*	4.3	5.68	2.83	2.85	1.95e-13	2.08e-10	Distal Intergenic	2	155292365	155313950	21586	2	100144595	uc002tyu.2	-26579	ENSG00000224675	LOC100144595	uncharacterized LOC100144595
chr6	117712672	117713397	726	*	3.56	5.12	1.4	3.71	2.01e-13	2.13e-10	Intron (uc003pxp.1/6098, intron 11 of 42)	6	117609530	117747018	137489	2	6098	uc003pxp.1	33621	ENSG00000047936	ROS1	ROS proto-oncogene 1, receptor tyrosine kinase
chr4	38133166	38135538	2373	*	5.19	6.57	3.71	2.86	2.08e-13	2.19e-10	Exon (uc003gtb.3/23216, exon 19 of 20)	4	38121575	38140796	19222	1	23216	uc003gtd.3	11591	ENSG00000065882	TBC1D1	TBC1 domain family member 1
chr3	38005227	38006769	1543	*	4.33	5.69	2.89	2.8	2.2e-13	2.3e-10	Exon (uc003chg.3/10217, exon 4 of 8)	3	38010895	38010971	77	1	407015	uc011ayg.2	-4126	ENSG00000199075	MIR26A1	microRNA 26a-1
chr12	20546387	20547140	754	*	3.77	5.17	2.23	2.93	2.24e-13	2.32e-10	Intron (uc001reh.2/5139, intron 1 of 15)	12	20522179	20837041	314863	1	5139	uc001reh.2	24208	ENSG00000172572	PDE3A	phosphodiesterase 3A
chr8	74456784	74457454	671	*	4.41	6.08	1.45	4.62	2.25e-13	2.32e-10	Intron (uc003xzm.3/27067, intron 13 of 14)	8	74332309	74353753	21445	1	100128126	uc003xzl.3	124475	ENSG00000253302	STAU2-AS1	STAU2 antisense RNA 1
chr2	225641294	225642505	1212	*	4.76	6.29	2.73	3.56	2.33e-13	2.39e-10	Intron (uc002voa.2/55619, intron 17 of 22)	2	225629807	225670219	40413	2	55619	uc002voa.2	27714	ENSG00000135905	DOCK10	dedicator of cytokinesis 10
chr12	89900189	89901999	1811	*	5.37	6.84	3.56	3.28	2.51e-13	2.55e-10	Intron (uc001tba.3/282809, intron 1 of 10)	12	89813498	89891119	77622	2	282809	uc009zsq.3	-9070	ENSG00000139323	POC1B	POC1 centriolar protein B
chr2	209223597	209225299	1703	*	6.92	8.57	4.14	4.44	2.52e-13	2.55e-10	Promoter (<=1kb)	2	209224569	209359231	134663	1	5746	uc010zjb.2	0	ENSG00000144407	PTH2R	parathyroid hormone 2 receptor
chr2	143229864	143230646	783	*	4.33	5.84	2.41	3.43	2.62e-13	2.64e-10	Distal Intergenic	2	141607671	142889270	1281600	2	53353	uc010fnl.1	-340594	ENSG00000168702	LRP1B	LDL receptor related protein 1B
chr5	116875176	116876297	1122	*	4.19	5.77	1.86	3.92	2.8e-13	2.79e-10	Intron (uc003kry.3/728342, intron 3 of 5)	5	116751208	116915439	164232	1	728342	uc003kry.3	123968	NA	LINC00992	long intergenic non-protein coding RNA 992
chr1	158645178	158645936	759	*	3.56	4.95	2.06	2.89	2.82e-13	2.8e-10	Exon (uc001fst.1/6708, exon 8 of 52)	1	158580496	158656506	76011	2	6708	uc001fst.1	10570	ENSG00000163554	SPTA1	spectrin alpha, erythrocytic 1
chr10	59388072	59389360	1289	*	4.18	5.54	2.77	2.77	3.39e-13	3.35e-10	Distal Intergenic	10	59064239	59064319	81	2	100500834	uc021prb.1	-323753	ENSG00000264747	MIR3924	microRNA 3924
chr4	107174404	107175246	843	*	2.69	4.12	1.08	3.03	3.51e-13	3.44e-10	Intron (uc003hyc.2/93627, intron 3 of 23)	4	106967233	107168879	201647	2	93627	uc003hyb.2	-5525	ENSG00000145348	TBCK	TBC1 domain containing kinase
chr2	101441931	101443183	1253	*	4.72	6.2	2.89	3.31	3.72e-13	3.62e-10	Intron (uc002tap.1/4862, intron 1 of 20)	2	101437487	101613287	175801	1	4862	uc010yvt.1	4444	ENSG00000170485	NPAS2	neuronal PAS domain protein 2
chr8	93528090	93528892	803	*	4.17	5.8	1.52	4.29	4.06e-13	3.93e-10	Distal Intergenic	8	93725190	93798288	73099	2	441369	uc031tbr.1	269396	ENSG00000248858	FLJ46284	uncharacterized LOC441369
chr6	129436570	129437416	847	*	3.6	5.18	1.34	3.84	4.16e-13	4e-10	Intron (uc003qbn.3/3908, intron 4 of 63)	6	129204286	129837710	633425	1	3908	uc021zfb.1	232284	ENSG00000196569	LAMA2	laminin subunit alpha 2
chr6	119629200	119632143	2944	*	5.81	7.14	4.45	2.69	4.24e-13	4.06e-10	Intron (uc003pym.2/4121, intron 2 of 12)	6	119498366	119670931	172566	2	4121	uc003pym.2	38788	ENSG00000111885	MAN1A1	mannosidase alpha class 1A member 1
chr12	84212683	84213018	336	*	3.1	4.58	1.3	3.27	4.54e-13	4.32e-10	Distal Intergenic	12	85253267	85306608	53342	2	55117	uc001szv.4	1093590	ENSG00000072041	SLC6A15	solute carrier family 6 member 15
chr4	130964759	130966886	2128	*	4.08	5.11	3.3	1.82	4.71e-13	4.45e-10	Distal Intergenic	4	130017282	130033843	16562	1	132321	uc010iod.3	947477	ENSG00000151470	C4orf33	chromosome 4 open reading frame 33
chrX	147240303	147242107	1805	*	4.36	5.84	2.57	3.27	4.9e-13	4.61e-10	Distal Intergenic	23	147062849	147108187	45339	1	158521	uc004fcm.3	177454	ENSG00000176988	FMR1NB	FMR1 neighbor
chr13	34698816	34699473	658	*	3.62	5.14	1.63	3.5	5.34e-13	4.99e-10	Distal Intergenic	13	34392206	34540695	148490	1	5983	uc001uva.3	306610	ENSG00000133119	RFC3	replication factor C subunit 3
chr10	52642073	52642736	664	*	3.64	5.15	1.68	3.47	5.46e-13	5.07e-10	Promoter (2-3kb)	10	52559169	52645435	86267	2	29974	uc001jjh.3	2699	ENSG00000148584	A1CF	APOBEC1 complementation factor
chr8	56837685	56839299	1615	*	5.15	6.63	3.34	3.29	5.65e-13	5.22e-10	Intron (uc003xsk.4/4067, intron 1 of 12)	8	56792386	56925006	132621	1	4067	uc003xsl.4	45299	ENSG00000254087	LYN	LYN proto-oncogene, Src family tyrosine kinase
chr6	42171789	42172630	842	*	3.87	5.35	2.05	3.3	5.83e-13	5.36e-10	Downstream (1-2kb)	6	42151022	42162694	11673	2	2979	uc003orz.3	-9095	ENSG00000112599	GUCA1B	guanylate cyclase activator 1B
chr4	171946182	171947376	1195	*	4.1	5.45	2.7	2.75	6.04e-13	5.51e-10	Distal Intergenic	4	171961753	171980311	18559	1	100506122	uc003isu.2	-14377	ENSG00000248872	LINC02431	long intergenic non-protein coding RNA 2431
chr18	25945086	25946958	1873	*	4.77	6.33	2.61	3.72	6.18e-13	5.58e-10	Distal Intergenic	18	25530930	25757445	226516	2	1000	uc002kwg.2	-187641	ENSG00000170558	CDH2	cadherin 2
chr15	60245347	60246701	1355	*	4.33	5.7	2.89	2.81	6.21e-13	5.58e-10	Distal Intergenic	15	60296421	60298142	1722	1	27023	uc002agj.1	-49720	ENSG00000171956	FOXB1	forkhead box B1
chrX	139754845	139755997	1153	*	5.11	6.68	2.89	3.79	6.22e-13	5.58e-10	Distal Intergenic	23	139791924	139796996	5073	1	286411	uc004fbe.2	-35927	ENSG00000203930	LINC00632	long intergenic non-protein coding RNA 632
chr4	171147126	171148030	905	*	5.08	6.62	3	3.62	6.37e-13	5.68e-10	Distal Intergenic	4	170981373	171011372	30000	2	51166	uc003ist.3	-135754	ENSG00000109576	AADAT	aminoadipate aminotransferase
chr15	27914685	27915424	740	*	4.29	5.82	2.29	3.53	6.47e-13	5.74e-10	Distal Intergenic	15	28000023	28344458	344436	2	4948	uc001zbh.4	429034	ENSG00000104044	OCA2	OCA2 melanosomal transmembrane protein
chr5	37165532	37166650	1119	*	3.55	4.83	2.33	2.51	6.64e-13	5.85e-10	Exon (uc011coy.1/65250, exon 11 of 27)	5	37106330	37158447	52118	2	65250	uc003jkp.1	-7085	ENSG00000197603	CPLANE1	ciliogenesis and planar polarity effector 1
chr12	98967698	98969164	1467	*	4.65	6.07	3.07	3	6.71e-13	5.89e-10	Distal Intergenic	12	98987403	98995778	8376	1	5250	uc001tfm.3	-18239	ENSG00000075415	SLC25A3	solute carrier family 25 member 3
chr13	101088251	101089378	1128	*	4.21	5.71	2.32	3.39	6.89e-13	6.01e-10	Intron (uc001voo.3/5095, intron 20 of 23)	13	101116691	101133269	16579	2	100885777	uc031qna.1	43891	NA	PCCA-AS1	PCCA antisense RNA 1
chr6	149497838	149499530	1693	*	4.42	5.95	2.43	3.52	7.17e-13	6.22e-10	Distal Intergenic	6	149539759	149732747	192989	1	23118	uc011eec.2	-40229	ENSG00000055208	TAB2	TGF-beta activated kinase 1 (MAP3K7) binding protein 2
chr2	125633230	125635127	1898	*	4.75	6.12	3.29	2.83	7.34e-13	6.31e-10	Intron (uc002tno.3/129684, intron 21 of 23)	2	124782864	125672863	890000	1	129684	uc010flu.3	850366	ENSG00000155052	CNTNAP5	contactin associated protein like 5
chrX	26821508	26822313	806	*	3	4.63	0.41	4.22	7.35e-13	6.31e-10	Distal Intergenic	23	26576454	26579169	2716	1	139538	uc004dbs.3	245054	ENSG00000259849	VENTXP1	VENT homeobox pseudogene 1
chr8	64605872	64606558	687	*	2.93	4.39	1.22	3.16	7.98e-13	6.81e-10	Distal Intergenic	8	64681988	64698054	16067	1	286184	uc003xvc.3	-75430	ENSG00000253734	LINC01289	long intergenic non-protein coding RNA 1289
chr2	123190385	123191260	876	*	3.97	5.3	2.62	2.68	8.13e-13	6.91e-10	Distal Intergenic	2	122513121	122525428	12308	1	7247	uc031rox.1	677264	ENSG00000211460	TSN	translin
chr10	65274684	65275525	842	*	5.11	2.53	5.52	-3	8.23e-13	6.95e-10	Distal Intergenic	10	65281123	65359067	77945	1	221035	uc009xpl.2	-5598	ENSG00000165476	REEP3	receptor accessory protein 3
chr6	92190167	92190714	548	*	2.8	4.4	0.37	4.03	8.36e-13	7.03e-10	Distal Intergenic	6	92231378	92231455	78	1	100616174	uc021zcv.1	-40664	ENSG00000263734	MIR4643	microRNA 4643
chr8	53305043	53305649	607	*	4.47	5.93	2.71	3.22	8.7e-13	7.27e-10	Intron (uc003xra.2/9705, intron 2 of 25)	8	53092686	53322309	229624	2	9705	uc010lyb.2	16660	ENSG00000147488	ST18	ST18 C2H2C-type zinc finger transcription factor
chr11	126741568	126742294	727	*	4.21	5.53	2.9	2.63	8.92e-13	7.4e-10	Intron (uc001qea.3/84623, intron 1 of 16)	11	126810642	126814986	4345	1	100874251	uc001qee.2	-68348	ENSG00000254960	KIRREL3-AS2	KIRREL3 antisense RNA 2
chr1	199990699	199991891	1193	*	3.81	5.35	1.71	3.64	8.95e-13	7.4e-10	Distal Intergenic	1	199996730	200008923	12194	1	2494	uc009wzg.2	-4839	ENSG00000116833	NR5A2	nuclear receptor subfamily 5 group A member 2
chr2	135878445	135879361	917	*	2.68	4.18	0.75	3.43	9.37e-13	7.7e-10	Exon (uc002tuj.3/22930, exon 8 of 24)	2	135847224	135933964	86741	1	22930	uc010fnh.1	31221	ENSG00000115839	RAB3GAP1	RAB3 GTPase activating protein catalytic subunit 1
chr2	37085474	37087159	1686	*	4.55	6.08	2.53	3.55	9.4e-13	7.7e-10	Intron (uc002rpn.3/6801, intron 13 of 17)	2	37064841	37193615	128775	2	6801	uc002rpn.3	106456	ENSG00000115808	STRN	striatin
chr15	98032833	98034532	1700	*	4.26	5.53	3.05	2.47	9.54e-13	7.77e-10	Distal Intergenic	15	98285846	98417659	131814	2	91948	uc002bug.1	383127	ENSG00000251209	LINC00923	long intergenic non-protein coding RNA 923
chr3	117572673	117573800	1128	*	4.06	5.32	2.9	2.42	1.01e-12	8.19e-10	Distal Intergenic	3	118661923	118667088	5166	1	100506765	uc003eca.4	-1088123	ENSG00000239877	IGSF11-AS1	IGSF11 antisense RNA 1
chrX	26852157	26852943	787	*	3.53	5.17	0.83	4.34	1.02e-12	8.21e-10	Distal Intergenic	23	26576454	26579169	2716	1	139538	uc004dbs.3	275703	ENSG00000259849	VENTXP1	VENT homeobox pseudogene 1
chr3	164216720	164217583	864	*	3.37	4.85	1.56	3.29	1.04e-12	8.36e-10	Distal Intergenic	3	164696686	164796283	99598	2	6476	uc003fei.3	578700	ENSG00000090402	SI	sucrase-isomaltase
chr2	229088250	229090461	2212	*	4.56	5.77	3.49	2.28	1.07e-12	8.48e-10	Distal Intergenic	2	228844670	229046361	201692	2	80309	uc010zlx.1	-41889	ENSG00000153820	SPHKAP	SPHK1 interactor, AKAP domain containing
chr2	105517092	105518614	1523	*	5.22	6.71	3.38	3.32	1.07e-12	8.48e-10	Distal Intergenic	2	105471969	105473471	1503	1	5455	uc010ywg.2	45123	ENSG00000198914	POU3F3	POU class 3 homeobox 3
chr4	126511246	126511704	459	*	3.14	4.74	0.77	3.97	1.08e-12	8.48e-10	Distal Intergenic	4	126428414	126428462	49	1	100302267	uc021xrq.1	82832	ENSG00000283550	MIR2054	microRNA 2054
chr4	46657725	46658885	1161	*	4.72	6.16	3.05	3.11	1.08e-12	8.48e-10	Distal Intergenic	4	46736847	46911252	174406	2	170712	uc003gxf.3	252367	ENSG00000170516	COX7B2	cytochrome c oxidase subunit 7B2
chr5	17444655	17446126	1472	*	4.46	5.82	3.05	2.77	1.11e-12	8.65e-10	Distal Intergenic	5	17379015	17387419	8405	2	401177	uc003jga.3	-57236	ENSG00000250822	LINC02111	long intergenic non-protein coding RNA 2111
chr6	126700736	126702561	1826	*	4.47	5.95	2.63	3.33	1.11e-12	8.66e-10	Exon (uc003qaq.1/uc003qaq.1, exon 10 of 10)	6	126661253	126669754	8502	1	387103	uc003qao.3	39483	ENSG00000203760	CENPW	centromere protein W
chr3	134039393	134039999	607	*	5.17	3.02	5.56	-2.53	1.12e-12	8.66e-10	Distal Intergenic	3	134074190	134085683	11494	2	51421	uc003eqe.1	45684	ENSG00000114019	AMOTL2	angiomotin like 2
chr5	40646093	40646971	879	*	3.75	5.12	2.32	2.8	1.12e-12	8.66e-10	Distal Intergenic	5	40680032	40693837	13806	1	5734	uc003jlz.3	-33061	ENSG00000171522	PTGER4	prostaglandin E receptor 4
chr3	28181523	28182281	759	*	4.33	5.68	2.95	2.73	1.13e-12	8.69e-10	Distal Intergenic	3	28283124	28361263	78140	1	152100	uc003cea.3	-100843	ENSG00000187118	CMC1	C-X9-C motif containing 1
chr6	86098764	86100772	2009	*	5.78	7.3	3.79	3.51	1.17e-12	8.91e-10	Exon (uc003pkm.3/uc003pkm.3, exon 1 of 2)	6	86159302	86181316	22015	1	4907	uc003pkn.3	-58530	ENSG00000135318	NT5E	5'-nucleotidase ecto
chrX	27463369	27464902	1534	*	3.62	5.15	1.58	3.57	1.24e-12	9.44e-10	Distal Intergenic	23	27478328	27481458	3131	2	139420	uc004dbu.1	16556	ENSG00000224960	PPP4R3C	protein phosphatase 4 regulatory subunit 3C
chr18	33061856	33062365	510	*	3.63	5.22	1.28	3.94	1.27e-12	9.58e-10	Intron (uc002kyw.1/125476, intron 1 of 4)	18	33048291	33077562	29272	2	125476	uc002kyx.4	15197	ENSG00000153391	INO80C	INO80 complex subunit C
chr6	107169092	107169647	556	*	4.06	5.62	1.86	3.76	1.31e-12	9.85e-10	Intron (uc003prn.1/100422737, intron 5 of 5)	6	107165327	107193879	28553	2	100422737	uc003prn.1	24232	ENSG00000235142	LINC02532	long intergenic non-protein coding RNA 2532
chr5	45274265	45274968	704	*	3.95	5.45	2.02	3.43	1.31e-12	9.85e-10	Intron (uc003jok.3/348980, intron 6 of 7)	5	45255052	45696220	441169	2	348980	uc003jok.3	421252	ENSG00000164588	HCN1	hyperpolarization activated cyclic nucleotide gated potassium channel 1
chr10	75666325	75667017	693	*	5.67	3.26	6.07	-2.81	1.33e-12	9.93e-10	Downstream (2-3kb)	10	75670862	75677258	6397	1	5328	uc001jwa.3	-3845	ENSG00000122861	PLAU	plasminogen activator, urokinase
chr6	121824659	121826633	1975	*	4.43	5.56	3.5	2.06	1.41e-12	1.04e-09	Distal Intergenic	6	121756745	121770873	14129	1	2697	uc003pyr.3	67914	ENSG00000152661	GJA1	gap junction protein alpha 1
chr8	84440492	84441197	706	*	3.62	5.19	1.37	3.82	1.41e-12	1.04e-09	Distal Intergenic	8	85095453	85834078	738626	1	138046	uc003ycq.4	-654256	ENSG00000184672	RALYL	RALY RNA binding protein like
chr6	113963854	113964802	949	*	5.1	6.59	3.25	3.34	1.42e-12	1.04e-09	Distal Intergenic	6	114178527	114184652	6126	1	4082	uc003pvy.4	-213725	ENSG00000277443	MARCKS	myristoylated alanine rich protein kinase C substrate
chr3	79897520	79898439	920	*	3.57	5.03	1.82	3.21	1.42e-12	1.04e-09	Distal Intergenic	3	78646388	79817059	1170672	2	6091	uc003dqe.2	-80461	ENSG00000169855	ROBO1	roundabout guidance receptor 1
chr5	40783894	40784757	864	*	5.38	6.96	3.09	3.87	1.44e-12	1.05e-09	Intron (uc003jmb.3/5562, intron 1 of 9)	5	40759481	40798297	38817	2	5562	uc003jmb.3	13540	ENSG00000132356	PRKAA1	protein kinase AMP-activated catalytic subunit alpha 1
chr13	38983890	38984420	531	*	1.95	3.49	-0.08	3.57	1.46e-12	1.06e-09	Distal Intergenic	13	38923942	38937143	13202	1	51569	uc001uwu.3	59948	ENSG00000120686	UFM1	ubiquitin fold modifier 1
chr6	152779345	152780651	1307	*	4	5.31	2.7	2.61	1.46e-12	1.06e-09	Exon (uc003qot.4/23345, exon 22 of 146)	6	152748739	152784025	35287	2	23345	uc003qow.3	3374	ENSG00000131018	SYNE1	spectrin repeat containing nuclear envelope protein 1
chr2	35039363	35040956	1594	*	3.84	5.25	2.28	2.97	1.47e-12	1.06e-09	Distal Intergenic	2	33951128	33953284	2157	2	151325	uc002rpb.3	-1086079	ENSG00000239649	MYADML	myeloid associated differentiation marker like (pseudogene)
chr2	104390141	104391093	953	*	3.87	5.29	2.26	3.03	1.48e-12	1.06e-09	Distal Intergenic	2	104995308	105024790	29483	2	100287010	uc010ywf.1	633697	NA	LOC100287010	uncharacterized LOC100287010
chr1	162216796	162217755	960	*	4.2	5.41	3.14	2.26	1.56e-12	1.11e-09	Intron (uc010pkr.1/9722, intron 2 of 7)	1	162126897	162126972	76	1	100616386	uc021pdp.1	89899	ENSG00000266144	MIR4654	microRNA 4654
chr2	56675396	56677121	1726	*	6.1	7.51	4.51	3	1.64e-12	1.16e-09	Distal Intergenic	2	56411258	56613309	202052	1	114800	uc002rzn.3	264138	ENSG00000055813	CCDC85A	coiled-coil domain containing 85A
chr8	138202818	138204050	1233	*	5.19	6.56	3.74	2.83	1.64e-12	1.16e-09	Distal Intergenic	8	139155103	139165459	10357	2	51059	uc003yva.3	961409	ENSG00000147724	FAM135B	family with sequence similarity 135 member B
chr4	181538288	181538754	467	*	3.47	5.07	1.11	3.95	1.67e-12	1.18e-09	Distal Intergenic	4	181985243	182080302	95060	2	728081	uc003iuz.3	541548	ENSG00000248197	LINC00290	long intergenic non-protein coding RNA 290
chr4	59453738	59454555	818	*	4.23	5.69	2.49	3.2	1.73e-12	1.21e-09	Distal Intergenic	4	57898404	57976551	78148	2	3490	uc011cag.2	-1477187	ENSG00000163453	IGFBP7	insulin like growth factor binding protein 7
chr11	95806729	95807101	373	*	3.16	4.68	1.17	3.51	1.76e-12	1.22e-09	Intron (uc001pfw.1/84441, intron 2 of 4)	11	95566044	95657371	91328	2	8898	uc001pfv.3	-149358	ENSG00000087053	MTMR2	myotubularin related protein 2
chr7	81921224	81921876	653	*	3.49	4.92	1.85	3.07	1.83e-12	1.27e-09	Intron (uc003uhr.1/781, intron 3 of 38)	7	81579418	82073031	493614	2	781	uc003uhr.1	151155	ENSG00000153956	CACNA2D1	calcium voltage-gated channel auxiliary subunit alpha2delta 1
chrX	126451094	126451524	431	*	3.1	4.73	0.48	4.26	1.84e-12	1.27e-09	Distal Intergenic	23	125953747	125955768	2022	1	100130613	uc010nra.3	497347	ENSG00000183631	PRR32	proline rich 32
chr4	105337697	105339986	2290	*	5.06	6.49	3.42	3.07	1.88e-12	1.29e-09	Distal Intergenic	4	105389463	105416058	26596	2	80319	uc003hxf.2	76072	ENSG00000168772	CXXC4	CXXC finger protein 4
chr3	108851557	108852411	855	*	4.68	6.08	3.15	2.93	1.89e-12	1.29e-09	Distal Intergenic	3	108855561	108868951	13391	1	401081	uc003dxm.3	-3150	ENSG00000241224	C3orf85	chromosome 3 open reading frame 85
chr5	31131580	31132057	478	*	2.48	4.07	0.13	3.94	1.95e-12	1.33e-09	Distal Intergenic	5	31193762	31251961	58200	1	1004	uc003jhc.2	-61705	ENSG00000113361	CDH6	cadherin 6
chrX	95569857	95570677	821	*	4.43	5.99	2.24	3.75	1.96e-12	1.33e-09	Distal Intergenic	23	95592085	95592901	817	2	643486	uc010nmx.3	22224	ENSG00000271209	BRDTP1	bromodomain testis associated pseudogene 1
chr6	100250253	100251441	1189	*	4.34	5.83	2.48	3.35	1.98e-12	1.33e-09	Distal Intergenic	6	100441914	100524295	82382	1	728012	uc021zdf.1	-190473	ENSG00000229315	MCHR2-AS1	MCHR2 antisense RNA 1
chr6	89849088	89850770	1683	*	5.04	6.26	3.94	2.32	1.98e-12	1.33e-09	Distal Intergenic	6	89855769	89875288	19520	1	135293	uc003pmz.4	-4999	ENSG00000146281	PM20D2	peptidase M20 domain containing 2
chr2	185327696	185328707	1012	*	4.19	5.66	2.43	3.23	2.02e-12	1.36e-09	Distal Intergenic	2	185463093	185804214	341122	1	91752	uc002uph.3	-134386	ENSG00000170396	ZNF804A	zinc finger protein 804A
chr1	239845356	239847010	1655	*	4.08	5.44	2.63	2.81	2.06e-12	1.37e-09	Intron (uc001hyo.1/1131, intron 5 of 8)	1	239792373	240072717	280345	1	1131	uc001hyp.3	52983	ENSG00000133019	CHRM3	cholinergic receptor muscarinic 3
chr6	117275474	117276504	1031	*	3.39	4.76	1.95	2.81	2.07e-12	1.37e-09	Distal Intergenic	6	117198376	117253326	54951	1	222546	uc003pxm.3	77098	ENSG00000185002	RFX6	regulatory factor X6
chr4	52775081	52775979	899	*	5.73	7.31	3.45	3.86	2.08e-12	1.37e-09	Exon (uc003gzg.3/23142, exon 9 of 12)	4	52709745	52783003	73259	1	23142	uc011bzo.2	65336	ENSG00000109184	DCUN1D4	defective in cullin neddylation 1 domain containing 4
chr2	222596068	222597409	1342	*	4.16	5.41	3.03	2.38	2.09e-12	1.37e-09	Distal Intergenic	2	222289929	222437010	147082	2	2043	uc010zlm.1	-159058	ENSG00000116106	EPHA4	EPH receptor A4
chr1	192976894	192977712	819	*	4.46	6.06	2.03	4.02	2.09e-12	1.37e-09	Distal Intergenic	1	192981496	193028523	47028	2	51377	uc001gsm.3	50811	ENSG00000116750	UCHL5	ubiquitin C-terminal hydrolase L5
chr12	68141560	68143183	1624	*	6.16	7.57	4.59	2.97	2.1e-12	1.37e-09	Distal Intergenic	12	68042512	68056444	13933	1	8445	uc001sts.4	99048	ENSG00000127334	DYRK2	dual specificity tyrosine phosphorylation regulated kinase 2
chr1	240443841	240444649	809	*	4.03	5.54	2.11	3.43	2.2e-12	1.43e-09	Intron (uc010pyd.2/56776, intron 7 of 17)	1	240408560	240638489	229930	1	56776	uc010pyg.2	35281	ENSG00000155816	FMN2	formin 2
chr8	114117371	114118205	835	*	4.89	6.43	2.79	3.64	2.23e-12	1.44e-09	Intron (uc003ynt.3/114788, intron 5 of 71)	8	113235159	114389382	1154224	2	114788	uc003ynt.3	271177	ENSG00000164796	CSMD3	CUB and Sushi multiple domains 3
chr2	83686472	83688711	2240	*	3.68	5.08	2.14	2.94	2.23e-12	1.44e-09	Distal Intergenic	2	83083927	83084893	967	1	1720	uc021vjv.2	602545	NA	DHFRP3	dihydrofolate reductase pseudogene 3
chr14	62770755	62771525	771	*	4.52	5.95	2.86	3.1	2.32e-12	1.49e-09	Distal Intergenic	14	62584075	62600903	16829	1	646113	uc010apt.2	186680	NA	LINC00643	long intergenic non-protein coding RNA 643
chr6	103792166	103793219	1054	*	2.91	4.45	0.82	3.63	2.33e-12	1.49e-09	Distal Intergenic	6	105175968	105233194	57227	2	57531	uc010kcx.1	1439975	ENSG00000085382	HACE1	HECT domain and ankyrin repeat containing E3 ubiquitin protein ligase 1
chr13	78266853	78267583	731	*	4.32	5.87	2.22	3.65	2.6e-12	1.66e-09	Distal Intergenic	13	78271989	78338377	66389	1	122060	uc001vkk.3	-4406	ENSG00000139737	SLAIN1	SLAIN motif family member 1
chr5	2801855	2803711	1857	*	4.54	5.87	3.2	2.67	2.74e-12	1.74e-09	Distal Intergenic	5	2752262	2755511	3250	1	153571	uc011cmj.3	49593	ENSG00000186493	C5orf38	chromosome 5 open reading frame 38
chr20	5953711	5954448	738	*	4.48	5.88	2.95	2.93	2.88e-12	1.82e-09	Promoter (2-3kb)	20	5951348	5975831	24484	1	84515	uc002wmm.3	2363	ENSG00000125885	MCM8	minichromosome maintenance 8 homologous recombination repair factor
chr8	112035287	112035933	647	*	3.51	5.05	1.39	3.66	2.91e-12	1.83e-09	Distal Intergenic	8	110979233	110988076	8844	2	27012	uc010mcw.3	-1047211	ENSG00000164794	KCNV1	potassium voltage-gated channel modifier subfamily V member 1
chr7	147343260	147344224	965	*	4.3	5.9	1.93	3.96	2.92e-12	1.83e-09	Intron (uc003weu.2/26047, intron 13 of 23)	7	146991342	147254962	263621	2	100302191	uc022aoo.1	-88298	ENSG00000221494	MIR548I4	microRNA 548i-4
chr8	23618664	23619591	928	*	4.67	2.53	5.06	-2.53	2.98e-12	1.87e-09	Distal Intergenic	8	23559964	23564111	4148	2	137814	uc011kzy.3	-54553	ENSG00000180053	NKX2-6	NK2 homeobox 6
chr4	45648890	45650192	1303	*	3.64	5.11	1.85	3.27	3.1e-12	1.93e-09	Distal Intergenic	4	46037787	46126082	88296	2	2565	uc003gxb.3	475890	ENSG00000163285	GABRG1	gamma-aminobutyric acid type A receptor gamma1 subunit
chr3	34339768	34340702	935	*	4.16	5.55	2.65	2.9	3.16e-12	1.96e-09	Distal Intergenic	3	33870130	33911199	41070	1	10015	uc011axw.3	469638	ENSG00000170248	PDCD6IP	programmed cell death 6 interacting protein
chr8	82914504	82915896	1393	*	4.26	5.54	3.02	2.52	3.2e-12	1.97e-09	Distal Intergenic	8	82711818	82754521	42704	2	64089	uc011lft.2	-159983	ENSG00000104497	SNX16	sorting nexin 16
chr6	150689669	150690542	874	*	4.15	5.52	2.68	2.84	3.2e-12	1.97e-09	Promoter (<=1kb)	6	150690028	150725765	35738	1	389434	uc003qnu.2	0	ENSG00000009765	IYD	iodotyrosine deiodinase
chr2	5470605	5471771	1167	*	4.26	5.63	2.8	2.83	3.31e-12	2.03e-09	Distal Intergenic	2	5832799	5841517	8719	1	6664	uc002qyj.3	-361028	ENSG00000176887	SOX11	SRY-box 11
chr8	130974729	130975791	1063	*	5.32	6.75	3.66	3.1	3.38e-12	2.06e-09	Intron (uc003ysw.4/51571, intron 2 of 13)	8	130851839	130952118	100280	2	51571	uc003ysu.4	-22611	ENSG00000153310	FAM49B	family with sequence similarity 49 member B
chr21	18844488	18845533	1046	*	5.27	6.87	2.89	3.98	3.38e-12	2.06e-09	Distal Intergenic	21	18811208	18821503	10296	1	100505929	uc011abz.2	33280	ENSG00000232560	LINC01549	long intergenic non-protein coding RNA 1549
chr7	82665519	82666632	1114	*	3.94	5.4	2.19	3.21	3.49e-12	2.12e-09	Intron (uc003uhx.2/27445, intron 3 of 24)	7	82543677	82580806	37130	2	27445	uc010lec.3	-84713	ENSG00000186472	PCLO	piccolo presynaptic cytomatrix protein
chr13	23006737	23007226	490	*	2.93	4.36	1.28	3.07	3.61e-12	2.18e-09	Distal Intergenic	13	23471169	23472320	1152	2	646201	uc021rhf.1	465094	NA	BASP1P1	BASP1 pseudogene 1
chr2	211878817	211879917	1101	*	4.09	5.36	2.9	2.46	3.69e-12	2.22e-09	Distal Intergenic	2	211482295	211484599	2305	1	29034	uc002vef.3	396522	ENSG00000280837	CPS1-IT1	CPS1 intronic transcript 1
chr16	76462611	76463282	672	*	3.64	5	2.23	2.76	3.74e-12	2.24e-09	Intron (uc002feu.1/85445, intron 5 of 24)	16	76350077	76593135	243059	1	85445	uc002fex.1	112534	ENSG00000152910	CNTNAP4	contactin associated protein like 4
chr6	101655574	101656599	1026	*	4.74	6.28	2.67	3.62	3.76e-12	2.25e-09	Distal Intergenic	6	101846669	102193018	346350	1	2898	uc021zdj.1	-190070	ENSG00000164418	GRIK2	glutamate ionotropic receptor kainate type subunit 2
chr3	56662790	56663931	1142	*	4.76	6.23	2.96	3.27	3.87e-12	2.3e-09	Intron (uc003dib.4/23272, intron 1 of 6)	3	56654160	56667994	13835	2	23272	uc003dib.4	4063	ENSG00000163946	TASOR	transcription activation suppressor
chr12	89890757	89891530	774	*	4.26	5.82	2.04	3.78	3.89e-12	2.31e-09	Promoter (<=1kb)	12	89813498	89891119	77622	2	282809	uc009zsp.3	0	ENSG00000139323	POC1B	POC1 centriolar protein B
chr4	161793640	161794228	589	*	3.42	4.95	1.4	3.55	4.19e-12	2.48e-09	Distal Intergenic	4	162305044	163085186	780143	2	56884	uc003iqh.4	1290958	ENSG00000168843	FSTL5	follistatin like 5
chrX	124891892	124892901	1010	*	3.88	5.43	1.77	3.66	4.24e-12	2.49e-09	Distal Intergenic	23	125297482	125300080	2599	2	340578	uc004euk.2	407179	ENSG00000198354	DCAF12L2	DDB1 and CUL4 associated factor 12 like 2
chr4	149770831	149772002	1172	*	4.26	5.55	3.01	2.54	4.28e-12	2.51e-09	Distal Intergenic	4	148999915	149363672	363758	2	4306	uc010iph.3	-407159	ENSG00000151623	NR3C2	nuclear receptor subfamily 3 group C member 2
chr3	118928811	118931090	2280	*	5.55	6.94	4.04	2.9	4.33e-12	2.53e-09	3' UTR	3	118905561	118924000	18440	1	7348	uc003ecd.3	23250	ENSG00000114638	UPK1B	uroplakin 1B
chr4	155253854	155254988	1135	*	4.2	5.48	2.99	2.48	4.37e-12	2.54e-09	Exon (uc003inw.2/54798, exon 9 of 25)	4	155155527	155312449	156923	2	54798	uc003inw.2	57461	ENSG00000197410	DCHS2	dachsous cadherin-related 2
chr10	129955013	129956189	1177	*	4.99	6.43	3.32	3.11	4.48e-12	2.6e-09	Distal Intergenic	10	129894925	129924468	29544	2	4288	uc001lkf.3	-30545	ENSG00000148773	MKI67	marker of proliferation Ki-67
chr13	70169218	70169750	533	*	2.96	4.51	0.82	3.69	4.56e-12	2.63e-09	Distal Intergenic	13	70681345	70713885	32541	1	6315	uc010aej.1	-511595	NA	ATXN8OS	ATXN8 opposite strand lncRNA
chr12	27609382	27610167	786	*	3.9	5.29	2.41	2.88	4.6e-12	2.65e-09	Distal Intergenic	12	27619743	27655118	35376	1	341346	uc010sjq.2	-9576	ENSG00000165935	SMCO2	single-pass membrane protein with coiled-coil domains 2
chr8	85399730	85400975	1246	*	4.15	5.72	1.94	3.78	4.82e-12	2.77e-09	Intron (uc003ycq.4/138046, intron 2 of 9)	8	85618162	85834078	215917	1	138046	uc003ycu.4	-217187	ENSG00000184672	RALYL	RALY RNA binding protein like
chr13	70744859	70745884	1026	*	4.95	6.47	2.99	3.48	4.86e-12	2.78e-09	Distal Intergenic	13	70274725	70682625	407901	2	57626	uc010thm.2	-62234	ENSG00000150361	KLHL1	kelch like family member 1
chr12	92940031	92941577	1547	*	4.51	6.03	2.52	3.51	4.92e-12	2.8e-09	Distal Intergenic	12	92813870	92821924	8055	2	574016	uc001tcb.1	-118107	ENSG00000205057	CLLU1OS	chronic lymphocytic leukemia up-regulated 1 opposite strand
chr4	100078241	100079204	964	*	3.85	5.34	2.03	3.3	5.04e-12	2.86e-09	Exon (uc003hum.2/100507053, exon 3 of 10)	4	100081751	100082804	1054	2	359806	uc011cee.2	3600	NA	PCNAP1	proliferating cell nuclear antigen pseudogene 1
chr3	6368428	6370075	1648	*	4.43	5.82	2.93	2.89	5.09e-12	2.88e-09	Distal Intergenic	3	6902802	7735373	832572	1	2917	uc010hcf.2	-532727	ENSG00000196277	GRM7	glutamate metabotropic receptor 7
chr3	157776184	157777092	909	*	3.98	5.51	1.95	3.55	5.2e-12	2.93e-09	Distal Intergenic	3	157813800	157823952	10153	2	6474	uc003fbr.3	46860	ENSG00000168779	SHOX2	short stature homeobox 2
chr6	144973238	144975314	2077	*	4.08	5.41	2.73	2.68	5.35e-12	3e-09	Intron (uc003qkt.3/7402, intron 50 of 73)	6	144612873	145174170	561298	1	7402	uc003qkt.3	360365	ENSG00000152818	UTRN	utrophin
chr8	87426559	87427025	467	*	3.65	4.92	2.47	2.44	5.36e-12	3e-09	Intron (uc003ydt.3/11059, intron 9 of 24)	8	87392955	87460726	67772	1	11059	uc010mai.3	33604	ENSG00000123124	WWP1	WW domain containing E3 ubiquitin protein ligase 1
chr7	22385745	22386550	806	*	4.63	6.16	2.61	3.54	5.49e-12	3.06e-09	Intron (uc003svg.3/9771, intron 1 of 25)	7	22157908	22396533	238626	2	9771	uc003svg.3	9983	ENSG00000136237	RAPGEF5	Rap guanine nucleotide exchange factor 5
chr6	46346329	46347250	922	*	4.09	5.46	2.64	2.82	5.51e-12	3.06e-09	Intron (uc003oyc.2/10231, intron 2 of 4)	6	46188467	46293629	105163	2	10231	uc003oyb.2	-52700	ENSG00000172348	RCAN2	regulator of calcineurin 2
chr4	140842766	140843512	747	*	3.89	5.34	2.16	3.18	5.59e-12	3.1e-09	Intron (uc011chd.1/55534, intron 1 of 3)	4	140637546	141075233	437688	2	55534	uc011chd.1	231721	ENSG00000196782	MAML3	mastermind like transcriptional coactivator 3
chr12	86443792	86444481	690	*	2.86	4.51	0.09	4.42	5.69e-12	3.14e-09	Intron (uc001tah.4/25834, intron 1 of 5)	12	86268073	86276770	8698	1	4922	uc001tag.3	175719	ENSG00000133636	NTS	neurotensin
chr12	71556659	71558971	2313	*	5.88	7.4	3.9	3.5	5.84e-12	3.2e-09	Intron (uc001swk.1/7103, intron 4 of 11)	12	71518877	71551779	32903	2	7103	uc001swj.1	-4880	ENSG00000127324	TSPAN8	tetraspanin 8
chr4	73969484	73970741	1258	*	4.11	5.48	2.66	2.83	5.84e-12	3.2e-09	Intron (uc003hgo.3/26057, intron 24 of 33)	4	73920416	73935472	15057	2	285521	uc011cbc.1	-34012	ENSG00000163626	COX18	cytochrome c oxidase assembly factor COX18
chr5	16721051	16722409	1359	*	5.21	6.55	3.84	2.71	5.88e-12	3.21e-09	Intron (uc011cnd.2/4651, intron 1 of 22)	5	16662016	16738496	76481	2	4651	uc011cnd.2	16087	ENSG00000145555	MYO10	myosin X
chr2	81474737	81475240	504	*	3.68	5.25	1.44	3.81	5.95e-12	3.23e-09	Distal Intergenic	2	80816178	80875988	59811	1	1496	uc010ysj.2	658559	ENSG00000066032	CTNNA2	catenin alpha 2
chr8	63281338	63282159	822	*	3.2	4.53	1.85	2.68	5.99e-12	3.23e-09	Intron (uc010lyq.1/286183, intron 1 of 5)	8	63161501	63903628	742128	1	286183	uc010lyq.1	119837	ENSG00000185942	NKAIN3	sodium/potassium transporting ATPase interacting 3
chr12	77606848	77607639	792	*	3.45	4.86	1.89	2.97	5.99e-12	3.23e-09	Distal Intergenic	12	77415026	77459360	44335	2	144455	uc001sym.4	-147488	ENSG00000165891	E2F7	E2F transcription factor 7
chr4	137571864	137573021	1158	*	4.81	6.24	3.15	3.09	6.01e-12	3.23e-09	Distal Intergenic	4	138440074	138453629	13556	2	54510	uc003ihe.4	880608	ENSG00000189184	PCDH18	protocadherin 18
chr13	102399105	102399988	884	*	3.66	5.05	2.16	2.89	6.02e-12	3.23e-09	Intron (uc001vpe.2/2259, intron 3 of 4)	13	102373205	102568995	195791	2	2259	uc001vpe.2	169007	ENSG00000102466	FGF14	fibroblast growth factor 14
chr10	129690884	129691586	703	*	4.88	6.53	2.09	4.43	6.1e-12	3.26e-09	Promoter (<=1kb)	10	129676114	129691211	15098	2	119467	uc001lka.1	0	ENSG00000180745	CLRN3	clarin 3
chr2	163900423	163901296	874	*	4.55	5.87	3.25	2.61	6.18e-12	3.3e-09	Distal Intergenic	2	163279757	163695257	415501	2	90134	uc002uci.3	-205166	ENSG00000184611	KCNH7	potassium voltage-gated channel subfamily H member 7
chr4	34732807	34735480	2674	*	5.42	6.77	4.04	2.73	6.29e-12	3.34e-09	Distal Intergenic	4	35949843	36075457	125615	2	116984	uc003gso.3	1339977	ENSG00000047365	ARAP2	ArfGAP with RhoGAP domain, ankyrin repeat and PH domain 2
chr2	194291996	194294318	2323	*	5.26	6.75	3.41	3.35	6.47e-12	3.43e-09	Distal Intergenic	2	193614571	193641625	27055	1	64002	uc002ute.3	677425	ENSG00000227418	PCGEM1	PCGEM1 prostate-specific transcript
chr2	118135785	118136882	1098	*	3.9	5.25	2.51	2.74	6.54e-12	3.45e-09	Distal Intergenic	2	118572255	118589953	17699	1	8886	uc002tlh.1	-435373	ENSG00000088205	DDX18	DEAD-box helicase 18
chr4	96141703	96142339	637	*	3.71	5.32	1.22	4.1	6.87e-12	3.61e-09	Intron (uc003hto.3/8633, intron 7 of 15)	4	96025506	96079601	54096	1	658	uc003htn.4	116197	ENSG00000138696	BMPR1B	bone morphogenetic protein receptor type 1B
chr3	192925026	192925992	967	*	4.5	5.75	3.35	2.39	6.91e-12	3.62e-09	Distal Intergenic	3	192958917	192988644	29728	1	57110	uc003fta.4	-32925	ENSG00000127252	PLAAT1	phospholipase A and acyltransferase 1
chrX	30697101	30698959	1859	*	3.77	5.31	1.67	3.64	7.03e-12	3.67e-09	Intron (uc004dch.4/2710, intron 4 of 19)	23	30671476	30749577	78102	1	2710	uc022buj.1	25625	ENSG00000198814	GK	glycerol kinase
chr6	114139996	114141193	1198	*	3.46	4.76	2.22	2.54	7.06e-12	3.67e-09	Distal Intergenic	6	114178527	114184652	6126	1	4082	uc003pvy.4	-37334	ENSG00000277443	MARCKS	myristoylated alanine rich protein kinase C substrate
chr16	63349002	63349754	753	*	3.74	5.24	1.84	3.4	7.12e-12	3.7e-09	Distal Intergenic	16	61685915	62070739	384825	2	1006	uc002eog.2	-1278263	ENSG00000150394	CDH8	cadherin 8
chr7	10854950	10855920	971	*	4.16	5.58	2.52	3.06	7.86e-12	4.06e-09	Distal Intergenic	7	10971580	10979813	8234	2	4697	uc003srx.2	123893	ENSG00000189043	NDUFA4	NDUFA4 mitochondrial complex associated
chr5	3740737	3742059	1323	*	5.45	6.89	3.79	3.1	8.02e-12	4.14e-09	Distal Intergenic	5	3596168	3601517	5350	1	79192	uc003jde.3	144569	ENSG00000170549	IRX1	iroquois homeobox 1
chr2	50952968	50953655	688	*	4.04	5.65	1.54	4.11	8.12e-12	4.17e-09	Intron (uc021vhg.1/9378, intron 5 of 22)	2	50426275	50883552	457278	2	9378	uc002rxc.1	-69416	ENSG00000179915	NRXN1	neurexin 1
chr6	80318502	80319029	528	*	4.11	5.59	2.27	3.32	8.14e-12	4.17e-09	Distal Intergenic	6	80341000	80413369	72370	1	83699	uc003piz.1	-21971	ENSG00000198478	SH3BGRL2	SH3 domain binding glutamate rich protein like 2
chr5	21535934	21536245	312	*	2.12	3.72	-0.29	4.01	8.39e-12	4.28e-09	Intron (uc011cnn.1/728411, intron 8 of 8)	5	21459589	21589481	129893	1	728411	uc003jgh.5	76345	ENSG00000183666	GUSBP1	GUSB pseudogene 1
chr6	105080349	105080748	400	*	1.82	3.45	-0.75	4.2	8.43e-12	4.29e-09	Distal Intergenic	6	105175968	105233194	57227	2	57531	uc010kcx.1	152446	ENSG00000085382	HACE1	HECT domain and ankyrin repeat containing E3 ubiquitin protein ligase 1
chr6	107235138	107236175	1038	*	4.11	5.51	2.57	2.94	8.51e-12	4.32e-09	Promoter (<=1kb)	6	107165327	107235300	69974	2	100422737	uc003pro.1	0	ENSG00000235142	LINC02532	long intergenic non-protein coding RNA 2532
chrX	141750643	141751859	1217	*	4.14	5.66	2.11	3.56	8.54e-12	4.32e-09	Distal Intergenic	23	142113704	142122066	8363	1	441525	uc004fbv.4	-361845	ENSG00000189326	SPANXN4	SPANX family member N4
chr6	161971092	161972234	1143	*	4.19	5.38	3.17	2.2	8.61e-12	4.34e-09	Intron (uc011egf.2/5071, intron 3 of 6)	6	161574378	161695107	120730	2	56895	uc011ege.1	-275985	ENSG00000026652	AGPAT4	1-acylglycerol-3-phosphate O-acyltransferase 4
chr15	87099104	87099962	859	*	4.88	6.37	3.02	3.35	8.87e-12	4.46e-09	Exon (uc002blz.1/123624, exon 21 of 24)	15	86840065	86860199	20135	2	727915	uc031qtm.1	-238905	ENSG00000260125	AGBL1-AS1	AGBL1 antisense RNA 1
chr6	93357159	93357842	684	*	3.36	4.77	1.8	2.97	8.96e-12	4.49e-09	Distal Intergenic	6	93949740	94129300	179561	2	2045	uc003poe.3	771458	ENSG00000135333	EPHA7	EPH receptor A7
chr3	177166916	177167865	950	*	5.52	2.71	5.94	-3.24	9.02e-12	4.5e-09	Intron (uc031sch.1/100505566, intron 1 of 3)	3	177159709	177470492	310784	1	100505566	uc031sch.1	7207	NA	LINC00578	long intergenic non-protein coding RNA 578
chr14	37935283	37936241	959	*	4.59	6.11	2.6	3.5	9.1e-12	4.53e-09	Intron (uc010amr.2/145282, intron 8 of 9)	14	38058757	38063467	4711	2	3169	uc010tpz.3	127226	ENSG00000129514	FOXA1	forkhead box A1
chr16	80299417	80300489	1073	*	4.61	6.09	2.82	3.27	9.13e-12	4.53e-09	Distal Intergenic	16	80574854	80584541	9688	1	83657	uc002ffo.3	-274365	ENSG00000168589	DYNLRB2	dynein light chain roadblock-type 2
chr2	6243932	6244812	881	*	4.02	5.4	2.54	2.86	9.59e-12	4.75e-09	Distal Intergenic	2	6122110	6128364	6255	1	400940	uc010yir.1	121822	NA	LOC400940	uncharacterized LOC400940
chr1	189574046	189574730	685	*	3.76	5.35	1.4	3.95	9.73e-12	4.8e-09	Distal Intergenic	1	190066797	190444942	378146	2	339479	uc010pot.1	870212	ENSG00000162670	BRINP3	BMP/retinoic acid inducible neural specific 3
chr2	231914987	231915616	630	*	4.27	5.71	2.57	3.14	9.91e-12	4.87e-09	Distal Intergenic	2	231921578	232037540	115963	1	5707	uc002vrm.2	-5962	ENSG00000173692	PSMD1	proteasome 26S subunit, non-ATPase 1
chr6	156279769	156281606	1838	*	4.25	5.52	3.05	2.47	1.01e-11	4.93e-09	Distal Intergenic	6	155716502	155777037	60536	2	50508	uc003qqm.3	-502732	ENSG00000074771	NOX3	NADPH oxidase 3
chrX	20745226	20745897	672	*	2.36	3.84	0.52	3.31	1.01e-11	4.93e-09	Distal Intergenic	23	20168029	20285523	117495	2	6197	uc011mjm.2	-459703	ENSG00000177189	RPS6KA3	ribosomal protein S6 kinase A3
chr2	169077365	169078587	1223	*	4.97	6.36	3.44	2.92	1.04e-11	5.07e-09	Intron (uc002uea.3/27347, intron 1 of 17)	2	168810530	169104105	293576	2	27347	uc002uea.3	25518	ENSG00000198648	STK39	serine/threonine kinase 39
chr5	23506918	23507853	936	*	4.64	6.26	2.05	4.22	1.05e-11	5.1e-09	Promoter (<=1kb)	5	23507724	23528706	20983	1	56979	uc003jgo.3	0	ENSG00000164256	PRDM9	PR/SET domain 9
chr12	79953868	79954671	804	*	3.74	5.18	2.09	3.09	1.05e-11	5.1e-09	Distal Intergenic	12	79985745	80084790	99046	2	5074	uc001syx.3	130119	ENSG00000177425	PAWR	pro-apoptotic WT1 regulator
chrX	65381929	65382825	897	*	4.81	6.39	2.55	3.84	1.06e-11	5.14e-09	Promoter (<=1kb)	23	65382433	65487230	104798	1	9843	uc011moz.2	0	ENSG00000089472	HEPH	hephaestin
chr3	175658061	175659646	1586	*	5.28	6.34	4.46	1.88	1.08e-11	5.22e-09	Distal Intergenic	3	175087329	175087410	82	1	100616395	uc021xhq.1	570732	ENSG00000264974	MIR4789	microRNA 4789
chr4	30644195	30644743	549	*	3.37	4.98	0.86	4.12	1.09e-11	5.24e-09	Distal Intergenic	4	30722030	30726957	4928	1	5099	uc021xnc.1	-77287	ENSG00000169851	PCDH7	protocadherin 7
chr7	34694209	34695984	1776	*	4.76	6.17	3.2	2.97	1.1e-11	5.28e-09	Promoter (1-2kb)	7	34697897	34889590	191694	1	387129	uc003teg.1	-1913	ENSG00000187258	NPSR1	neuropeptide S receptor 1
chr6	100878831	100880291	1461	*	3.79	5.13	2.44	2.68	1.11e-11	5.31e-09	Intron (uc003pqj.4/6492, intron 8 of 10)	6	100836750	100911811	75062	2	6492	uc003pqj.4	31520	ENSG00000112246	SIM1	SIM bHLH transcription factor 1
chr14	39492891	39493784	894	*	4.42	5.98	2.24	3.74	1.12e-11	5.31e-09	Distal Intergenic	14	39524403	39560917	36515	2	10484	uc010tqc.1	67133	ENSG00000100934	SEC23A	Sec23 homolog A, coat complex II component
chr6	138825130	138826316	1187	*	4.07	5.48	2.5	2.98	1.15e-11	5.44e-09	Intron (uc003qhx.3/57224, intron 1 of 6)	6	138767927	138820579	52653	2	57224	uc003qhy.2	-4551	ENSG00000135540	NHSL1	NHS like 1
chr18	29740474	29741132	659	*	4.77	6.34	2.51	3.84	1.15e-11	5.44e-09	Distal Intergenic	18	29769987	29800366	30380	1	4225	uc002kxj.4	-28855	ENSG00000141434	MEP1B	meprin A subunit beta
chr2	148187660	148188948	1289	*	3.96	5.45	2.1	3.35	1.17e-11	5.5e-09	Distal Intergenic	2	148602086	148688393	86308	1	92	uc002twg.3	-413138	ENSG00000121989	ACVR2A	activin A receptor type 2A
chr15	23064353	23065007	655	*	3.43	4.98	1.33	3.65	1.18e-11	5.55e-09	Intron (uc001yvc.3/123606, intron 1 of 4)	15	23043279	23086436	43158	2	123606	uc001yvc.3	21429	ENSG00000170113	NIPA1	NIPA magnesium transporter 1
chr2	54123889	54125157	1269	*	4.43	5.83	2.87	2.96	1.2e-11	5.64e-09	Exon (uc010yop.1/23198, exon 30 of 46)	2	54091204	54114604	23401	2	23198	uc010fbt.1	-9285	ENSG00000068878	PSME4	proteasome activator subunit 4
chr6	158454802	158455800	999	*	5.07	6.6	3.07	3.52	1.22e-11	5.7e-09	Intron (uc011efm.2/8871, intron 4 of 11)	6	158438497	158487980	49484	1	8871	uc011efn.1	16305	ENSG00000078269	SYNJ2	synaptojanin 2
chr14	44639384	44640382	999	*	3.07	4.5	1.43	3.07	1.23e-11	5.7e-09	Distal Intergenic	14	44973354	44976499	3146	2	84075	uc001wvn.3	336117	ENSG00000189139	FSCB	fibrous sheath CABYR binding protein
chr5	115880034	115881000	967	*	3.62	5.13	1.66	3.46	1.23e-11	5.7e-09	Intron (uc003krx.4/57556, intron 1 of 19)	5	115779251	115910551	131301	2	57556	uc003krx.4	29551	ENSG00000092421	SEMA6A	semaphorin 6A
chr8	48738451	48739626	1176	*	4.44	5.65	3.37	2.28	1.24e-11	5.76e-09	Exon (uc003xqi.3/5591, exon 64 of 87)	8	48649476	48650726	1251	2	1052	uc003xqh.1	-87725	ENSG00000221869	CEBPD	CCAAT enhancer binding protein delta
chr2	22220257	22221720	1464	*	4.61	6.02	3.05	2.96	1.28e-11	5.93e-09	Distal Intergenic	2	21910306	21933524	23219	2	645949	uc002ree.2	-286733	ENSG00000229621	LINC01822	long intergenic non-protein coding RNA 1822
chr1	100054592	100055260	669	*	3.52	4.77	2.35	2.42	1.29e-11	5.94e-09	Distal Intergenic	1	100111431	100160097	48667	1	54873	uc001dsg.3	-56171	ENSG00000099260	PALMD	palmdelphin
chr4	181002140	181002755	616	*	2.62	4.18	0.43	3.75	1.38e-11	6.35e-09	Distal Intergenic	4	181985243	182080302	95060	2	728081	uc003iuz.3	1077547	ENSG00000248197	LINC00290	long intergenic non-protein coding RNA 290
chr1	172136943	172137998	1056	*	4.68	6.07	3.2	2.87	1.41e-11	6.46e-09	Intron (uc009wwb.3/26052, intron 14 of 15)	1	172106019	172113975	7957	2	100628315	uc031prh.1	-22968	NA	DNM3OS	DNM3 opposite strand/antisense RNA
chr5	110303578	110304745	1168	*	4.2	5.58	2.73	2.85	1.43e-11	6.55e-09	Distal Intergenic	5	110405778	110413722	7945	1	85480	uc003kpa.2	-101033	ENSG00000145777	TSLP	thymic stromal lymphopoietin
chr2	185699852	185700826	975	*	4.26	5.79	2.27	3.52	1.45e-11	6.59e-09	Intron (uc002uph.3/91752, intron 1 of 3)	2	185463093	185804214	341122	1	91752	uc002uph.3	236759	ENSG00000170396	ZNF804A	zinc finger protein 804A
chr6	119819571	119819888	318	*	2.23	3.9	-0.78	4.68	1.48e-11	6.73e-09	Distal Intergenic	6	119773712	119812467	38756	2	285762	uc003pyn.3	-7104	NA	LOC285762	uncharacterized LOC285762
chr5	156105042	156106194	1153	*	4.85	6.2	3.45	2.75	1.5e-11	6.78e-09	Intron (uc003lwb.3/6444, intron 7 of 7)	5	156277549	156279539	1991	1	153743	uc003lwf.1	-171355	ENSG00000231989	PPP1R2B	PPP1R2 family member B
chr8	83985451	83986155	705	*	3.9	5.26	2.48	2.78	1.54e-11	6.97e-09	Distal Intergenic	8	85095453	85834078	738626	1	138046	uc003ycq.4	-1109298	ENSG00000184672	RALYL	RALY RNA binding protein like
chrX	147713212	147714812	1601	*	4.27	5.66	2.76	2.9	1.55e-11	6.98e-09	Intron (uc004fco.3/2334, intron 1 of 7)	23	147800615	148082193	281579	1	2334	uc011mxc.2	-85803	ENSG00000155966	AFF2	AF4/FMR2 family member 2
chr12	129427275	129427897	623	*	2.6	4.15	0.49	3.66	1.56e-11	6.98e-09	Intron (uc001uhx.1/144423, intron 4 of 7)	12	129348681	129469509	120829	1	144423	uc010tbh.1	78594	ENSG00000151948	GLT1D1	glycosyltransferase 1 domain containing 1
chr2	36008505	36009588	1084	*	5.39	6.8	3.83	2.97	1.6e-11	7.14e-09	Distal Intergenic	2	36581892	36582713	822	2	100288911	uc021vfw.1	573125	NA	CRIM1-DT	CRIM1 divergent transcript
chr6	111997638	111999294	1657	*	4.26	5.61	2.86	2.75	1.61e-11	7.2e-09	Intron (uc003pvh.3/2534, intron 9 of 10)	6	112015578	112024237	8660	2	2534	uc010kdy.1	24943	ENSG00000010810	FYN	FYN proto-oncogene, Src family tyrosine kinase
chr4	103994381	103995203	823	*	4.2	5.73	2.17	3.56	1.63e-11	7.23e-09	Promoter (2-3kb)	4	103941387	103998170	56784	2	133308	uc003hwx.4	2967	ENSG00000164038	SLC9B2	solute carrier family 9 member B2
chr2	146971783	146972596	814	*	3.76	5.26	1.84	3.42	1.67e-11	7.39e-09	Distal Intergenic	2	147344625	147348558	3934	1	728773	uc002twf.4	-372029	NA	PABPC1P2	poly(A) binding protein cytoplasmic 1 pseudogene 2
chr6	138829065	138829769	705	*	3.04	4.45	1.46	2.99	1.71e-11	7.54e-09	Intron (uc003qhx.3/57224, intron 1 of 6)	6	138767927	138820579	52653	2	57224	uc003qhy.2	-8486	ENSG00000135540	NHSL1	NHS like 1
chr12	19218016	19220177	2162	*	5.38	6.76	3.91	2.85	1.72e-11	7.6e-09	Distal Intergenic	12	19282626	19354937	72312	1	54477	uc001rdz.4	-62449	ENSG00000052126	PLEKHA5	pleckstrin homology domain containing A5
chr15	53744957	53747794	2838	*	5.87	7.25	4.39	2.85	1.73e-11	7.62e-09	Distal Intergenic	15	53805938	53833049	27112	2	256764	uc031qsc.1	85255	ENSG00000166415	WDR72	WD repeat domain 72
chr4	114030337	114031105	769	*	3.56	5.02	1.81	3.21	1.74e-11	7.63e-09	Promoter (2-3kb)	4	114028019	114028111	93	1	100302188	uc021xqv.1	2318	ENSG00000283193	MIR1243	microRNA 1243
chr13	70294377	70295201	825	*	4.27	5.75	2.47	3.28	1.74e-11	7.63e-09	Intron (uc001vip.3/57626, intron 8 of 10)	13	70681345	70713885	32541	1	6315	uc010aej.1	-386144	NA	ATXN8OS	ATXN8 opposite strand lncRNA
chr11	132574652	132575489	838	*	4.23	5.72	2.35	3.36	1.76e-11	7.67e-09	Intron (uc001qgs.3/4978, intron 1 of 6)	11	132284875	132813037	528163	2	4978	uc001qgs.3	237548	ENSG00000183715	OPCML	opioid binding protein/cell adhesion molecule like
chr6	142720935	142722322	1388	*	4.02	5.43	2.45	2.98	1.76e-11	7.67e-09	Exon (uc010khc.3/57211, exon 11 of 26)	6	142738246	142767403	29158	1	57211	uc011edv.2	-15924	ENSG00000112414	ADGRG6	adhesion G protein-coupled receptor G6
chr5	111868877	111870418	1542	*	5.87	7.31	4.19	3.12	1.79e-11	7.76e-09	Distal Intergenic	5	111755280	111756677	1398	1	54508	uc003kpx.2	113597	ENSG00000278921	EPB41L4A-DT	EPB41L4A divergent transcript
chr5	160619253	160620803	1551	*	4.92	6.33	3.36	2.97	1.85e-11	8e-09	Distal Intergenic	5	160358786	160365633	6848	2	285629	uc003lyq.2	-253620	ENSG00000253417	LINC02159	long intergenic non-protein coding RNA 2159
chr6	116356883	116358400	1518	*	3.83	5.02	2.79	2.23	1.86e-11	8.02e-09	Promoter (1-2kb)	6	116359894	116361107	1214	1	728402	uc011ebd.2	-1494	NA	TPI1P3	triosephosphate isomerase 1 pseudogene 3
chr2	53324988	53326326	1339	*	4.1	5.56	2.34	3.22	1.89e-11	8.12e-09	Distal Intergenic	2	53897117	53927672	30556	2	51130	uc002rxf.2	601346	ENSG00000115239	ASB3	ankyrin repeat and SOCS box containing 3
chr3	4181119	4181852	734	*	3.13	4.5	1.69	2.81	1.91e-11	8.18e-09	Intron (uc003bps.2/285362, intron 8 of 12)	3	4344988	4356086	11099	1	6419	uc003bpw.5	-163136	ENSG00000170364	SETMAR	SET domain and mariner transposase fusion gene
chr3	85806777	85807908	1132	*	3.37	4.58	2.29	2.29	1.95e-11	8.36e-09	Intron (uc003dqj.3/253559, intron 1 of 9)	3	85775632	86123579	347948	1	253559	uc003dql.3	31145	ENSG00000175161	CADM2	cell adhesion molecule 2
chr6	145882279	145883046	768	*	4.31	5.75	2.65	3.09	2e-11	8.54e-09	Distal Intergenic	6	145946440	145992467	46028	2	7957	uc003qku.3	109421	ENSG00000112425	EPM2A	EPM2A glucan phosphatase, laforin
chr12	65416009	65417004	996	*	3.48	4.99	1.53	3.45	2.01e-11	8.57e-09	Distal Intergenic	12	65444404	65515346	70943	2	11197	uc001ssk.3	98342	ENSG00000156076	WIF1	WNT inhibitory factor 1
chr6	64645481	64647144	1664	*	4.11	5.4	2.86	2.55	2.07e-11	8.81e-09	Intron (uc011dxt.1/346007, intron 15 of 23)	6	64356432	64424405	67974	1	23469	uc003pep.1	289049	ENSG00000118482	PHF3	PHD finger protein 3
chr7	69927529	69929195	1667	*	4.92	6.38	3.19	3.19	2.1e-11	8.9e-09	Intron (uc003tvw.4/26053, intron 5 of 18)	7	70231248	70257885	26638	1	26053	uc011keg.2	-302053	ENSG00000158321	AUTS2	activator of transcription and developmental regulator AUTS2
chr20	10691625	10692529	905	*	3.51	4.93	1.89	3.04	2.12e-11	8.98e-09	Distal Intergenic	20	10618332	10654694	36363	2	182	uc002wnw.2	-36931	ENSG00000101384	JAG1	jagged canonical Notch ligand 1
chrX	119973294	119973790	497	*	2.98	4.53	0.85	3.68	2.13e-11	8.99e-09	Distal Intergenic	23	120006452	120009779	3328	2	643311	uc011muc.2	35989	ENSG00000236446	CT47B1	cancer/testis antigen family 47 member B1
chr6	40682328	40683072	745	*	4.23	5.37	3.29	2.08	2.18e-11	9.15e-09	Distal Intergenic	6	40359373	40555126	195754	2	57497	uc003oph.1	-127202	ENSG00000156564	LRFN2	leucine rich repeat and fibronectin type III domain containing 2
chr2	228887974	228888883	910	*	4.71	6.17	2.97	3.2	2.21e-11	9.24e-09	Intron (uc002vpp.2/80309, intron 5 of 10)	2	228736327	228789026	52700	1	164781	uc010zlw.1	151647	ENSG00000123977	DAW1	dynein assembly factor with WD repeats 1
chr8	137664379	137665970	1592	*	4.44	5.87	2.81	3.06	2.27e-11	9.5e-09	Distal Intergenic	8	136594121	136659848	65728	1	10656	uc010mek.4	1070258	ENSG00000131773	KHDRBS3	KH RNA binding domain containing, signal transduction associated 3
chr4	46447653	46448351	699	*	3.8	5.36	1.61	3.75	2.31e-11	9.62e-09	Distal Intergenic	4	46262789	46392421	129633	2	2555	uc003gxe.3	-55232	ENSG00000151834	GABRA2	gamma-aminobutyric acid type A receptor alpha2 subunit
chr5	160688331	160690719	2389	*	5.43	6.83	3.9	2.93	2.32e-11	9.63e-09	Distal Intergenic	5	160715436	160973801	258366	2	2561	uc011deh.1	283082	ENSG00000145864	GABRB2	gamma-aminobutyric acid type A receptor beta2 subunit
chr7	18761045	18761685	641	*	3.98	5.57	1.68	3.89	2.38e-11	9.88e-09	Intron (uc003sua.1/9734, intron 11 of 16)	7	18832782	19036992	204211	1	9734	uc003suk.3	-71097	ENSG00000048052	HDAC9	histone deacetylase 9
chr17	31121508	31122804	1297	*	4.73	6.18	3.05	3.13	2.41e-11	9.95e-09	Intron (uc002hho.1/4642, intron 1 of 21)	17	30819628	31203902	384275	2	4642	uc002hho.1	81098	ENSG00000176658	MYO1D	myosin ID
chr6	89829992	89830611	620	*	3.43	4.96	1.4	3.56	2.41e-11	9.95e-09	Promoter (2-3kb)	6	89805678	89827800	22123	2	135295	uc021zcq.1	-2192	ENSG00000154548	SRSF12	serine and arginine rich splicing factor 12
chr2	163430993	163431923	931	*	4.55	6	2.83	3.18	2.46e-11	1.01e-08	Intron (uc002uch.2/90134, intron 2 of 15)	2	163200583	163219148	18566	1	25801	uc002ucg.3	230410	ENSG00000115271	GCA	grancalcin
chr12	84339608	84341400	1793	*	3.62	4.89	2.42	2.47	2.47e-11	1.01e-08	Distal Intergenic	12	85253267	85306608	53342	2	55117	uc001szv.4	965208	ENSG00000072041	SLC6A15	solute carrier family 6 member 15
chr6	108322873	108324541	1669	*	5.95	7.46	4	3.45	2.54e-11	1.04e-08	Distal Intergenic	6	108188960	108279482	90523	2	11231	uc003psc.4	-43391	ENSG00000025796	SEC63	SEC63 homolog, protein translocation regulator
chr21	27259572	27260901	1330	*	4.81	6.17	3.39	2.78	2.55e-11	1.04e-08	Intron (uc011acg.2/351, intron 7 of 7)	21	27252861	27342862	90002	2	351	uc011acg.2	81961	ENSG00000142192	APP	amyloid beta precursor protein
chr6	127886577	127887829	1253	*	4.07	5.51	2.4	3.1	2.62e-11	1.07e-08	Distal Intergenic	6	127898319	127912963	14645	1	352999	uc003qbh.4	-10490	ENSG00000184530	C6orf58	chromosome 6 open reading frame 58
chr8	23398122	23399626	1505	*	6.51	4.03	6.92	-2.89	2.68e-11	1.09e-08	Intron (uc003xdn.1/51312, intron 1 of 1)	8	23386363	23430063	43701	1	51312	uc003xdp.3	11759	ENSG00000147454	SLC25A37	solute carrier family 25 member 37
chr3	7369969	7370670	702	*	4.08	5.49	2.5	2.99	2.7e-11	1.09e-08	Intron (uc010hcf.2/2917, intron 4 of 11)	3	7340371	7724023	383653	1	2917	uc003bqn.1	29598	ENSG00000196277	GRM7	glutamate metabotropic receptor 7
chr6	100737166	100737523	358	*	2.28	3.8	0.29	3.51	2.83e-11	1.14e-08	Distal Intergenic	6	100836750	100911811	75062	2	6492	uc003pqj.4	174288	ENSG00000112246	SIM1	SIM bHLH transcription factor 1
chr3	149186223	149186940	718	*	4.88	6.31	3.27	3.03	2.84e-11	1.15e-08	Distal Intergenic	3	149192368	149221181	28814	1	7104	uc003exd.2	-5428	ENSG00000169903	TM4SF4	transmembrane 4 L six family member 4
chr2	76541556	76542001	446	*	2.71	4.22	0.79	3.43	2.85e-11	1.15e-08	Distal Intergenic	2	75928909	75938111	9203	2	6936	uc002snp.4	-603445	ENSG00000005436	GCFC2	GC-rich sequence DNA-binding factor 2
chrX	116988534	116989263	730	*	3.61	5.19	1.29	3.91	2.91e-11	1.17e-08	Distal Intergenic	23	117031776	117081905	50130	2	90293	uc004eqk.3	92642	ENSG00000003096	KLHL13	kelch like family member 13
chr10	115311674	115313178	1505	*	4.6	5.82	3.51	2.31	3.11e-11	1.24e-08	Promoter (<=1kb)	10	115312778	115338557	25780	1	3026	uc010qry.1	0	ENSG00000148702	HABP2	hyaluronan binding protein 2
chr8	137041536	137042446	911	*	3.8	5.16	2.37	2.79	3.13e-11	1.25e-08	Distal Intergenic	8	136594121	136659848	65728	1	10656	uc010mek.4	447415	ENSG00000131773	KHDRBS3	KH RNA binding domain containing, signal transduction associated 3
chr2	190439455	190440532	1078	*	4.47	5.88	2.9	2.98	3.16e-11	1.26e-08	Exon (uc002uqp.4/30061, exon 3 of 8)	2	190425316	190445537	20222	2	30061	uc002uqp.4	5005	ENSG00000138449	SLC40A1	solute carrier family 40 member 1
chr1	162114182	162116094	1913	*	5.24	6.48	4.11	2.37	3.19e-11	1.27e-08	Intron (uc010pkr.1/9722, intron 1 of 7)	1	162126897	162126972	76	1	100616386	uc021pdp.1	-10803	ENSG00000266144	MIR4654	microRNA 4654
chrX	11455261	11456264	1004	*	4.59	6.09	2.7	3.39	3.25e-11	1.29e-08	Intron (uc004cuo.1/395, intron 1 of 14)	23	11155663	11445893	290231	2	395	uc004cun.1	-9368	ENSG00000047648	ARHGAP6	Rho GTPase activating protein 6
chr7	16860872	16862226	1355	*	4.25	5.73	2.43	3.29	3.26e-11	1.29e-08	Distal Intergenic	7	16840477	16844738	4262	2	10551	uc011jxy.2	-16134	ENSG00000106541	AGR2	anterior gradient 2, protein disulphide isomerase family member
chr3	176853623	176854259	637	*	3.57	4.95	2.07	2.88	3.3e-11	1.3e-08	Intron (uc003fiw.4/79718, intron 1 of 15)	3	176738542	176914266	175725	2	79718	uc003fiw.4	60007	ENSG00000177565	TBL1XR1	transducin beta like 1 X-linked receptor 1
chr6	135073599	135074890	1292	*	4.17	5.64	2.39	3.24	3.31e-11	1.3e-08	Distal Intergenic	6	135238528	135271260	32733	2	64577	uc003qew.3	196370	ENSG00000118514	ALDH8A1	aldehyde dehydrogenase 8 family member A1
chr21	20326522	20327367	846	*	3.56	5.02	1.82	3.2	3.33e-11	1.31e-08	Distal Intergenic	21	19641433	19775970	134538	2	5651	uc002ykw.3	-550552	ENSG00000154646	TMPRSS15	transmembrane serine protease 15
chr2	161694818	161695778	961	*	4.78	6.27	2.94	3.33	3.35e-11	1.31e-08	Distal Intergenic	2	161993466	162061490	68025	1	10010	uc002ubq.1	-297688	ENSG00000136560	TANK	TRAF family member associated NFKB activator
chr4	161928518	161929271	754	*	2.77	4.28	0.82	3.46	3.35e-11	1.31e-08	Distal Intergenic	4	162305044	163085186	780143	2	56884	uc003iqh.4	1155915	ENSG00000168843	FSTL5	follistatin like 5
chr10	83162819	83164284	1466	*	4.82	6.3	3.01	3.29	3.36e-11	1.31e-08	Distal Intergenic	10	83635070	84746935	1111866	1	10718	uc001kco.2	-470786	ENSG00000185737	NRG3	neuregulin 3
chr4	154686820	154687946	1127	*	5.39	6.98	3.02	3.96	3.39e-11	1.32e-08	Distal Intergenic	4	154634235	154681387	47153	2	285533	uc003inu.1	-5433	ENSG00000145428	RNF175	ring finger protein 175
chr3	78881506	78882551	1046	*	4.17	5.6	2.55	3.05	3.4e-11	1.32e-08	Intron (uc003dqb.2/6091, intron 2 of 28)	3	78709089	78764407	55319	2	6091	uc003dqf.1	-117099	ENSG00000169855	ROBO1	roundabout guidance receptor 1
chr1	35220250	35221399	1150	*	6.8	4.03	7.23	-3.2	3.49e-11	1.35e-08	Promoter (<=1kb)	1	35220648	35224113	3466	1	2709	uc001bxu.4	0	ENSG00000189280	GJB5	gap junction protein beta 5
chr1	199996219	199996837	619	*	3.98	5.38	2.44	2.94	3.54e-11	1.37e-08	Promoter (<=1kb)	1	199996730	200008923	12194	1	2494	uc009wzg.2	0	ENSG00000116833	NR5A2	nuclear receptor subfamily 5 group A member 2
chr11	40391986	40393580	1595	*	3.96	5.37	2.4	2.97	3.65e-11	1.41e-08	Intron (uc031pzt.1/57689, intron 3 of 6)	11	40135751	40314680	178930	2	57689	uc031pzs.1	-77306	ENSG00000148948	LRRC4C	leucine rich repeat containing 4C
chr5	103453873	103454393	521	*	2.81	4.4	0.47	3.93	3.72e-11	1.43e-08	Distal Intergenic	5	102895106	102898490	3385	2	83594	uc010jbq.1	-555383	ENSG00000112874	NUDT12	nudix hydrolase 12
chrX	123566728	123567428	701	*	3.61	5.16	1.46	3.7	3.87e-11	1.48e-08	Intron (uc004euj.3/10178, intron 22 of 30)	23	123480221	123507010	26790	1	4068	uc010nqx.3	86507	ENSG00000183918	SH2D1A	SH2 domain containing 1A
chrX	28870007	28870335	329	*	2.46	4.13	-0.46	4.59	3.89e-11	1.48e-08	Intron (uc004dby.2/11141, intron 2 of 10)	23	28605681	29974017	1368337	1	11141	uc004dby.2	264326	ENSG00000169306	IL1RAPL1	interleukin 1 receptor accessory protein like 1
chr1	102511085	102512312	1228	*	4.78	6.3	2.8	3.5	4e-11	1.52e-08	Distal Intergenic	1	102268127	102462790	194664	2	118427	uc001duj.2	-48295	ENSG00000118733	OLFM3	olfactomedin 3
chr3	95059934	95060864	931	*	3.9	5.38	2.06	3.32	4.01e-11	1.52e-08	Distal Intergenic	3	95373267	95402037	28771	2	100287639	uc003dro.1	341173	ENSG00000244681	MTHFD2P1	methylenetetrahydrofolate dehydrogenase (NADP+ dependent) 2, methenyltetrahydrofolate cyclohydrolase pseudogene 1
chr6	158843404	158844152	749	*	3.22	4.85	0.57	4.28	4.02e-11	1.53e-08	Intron (uc011efo.2/56995, intron 2 of 7)	6	158733692	158932856	199165	1	56995	uc003qrg.3	109712	ENSG00000130338	TULP4	TUB like protein 4
chr8	3964568	3965497	930	*	3.53	4.95	1.94	3.01	4.05e-11	1.53e-08	Intron (uc022aqr.1/64478, intron 3 of 69)	8	2792875	3267127	474253	2	64478	uc011kwj.2	-697441	ENSG00000183117	CSMD1	CUB and Sushi multiple domains 1
chr1	170860872	170861675	804	*	4.5	5.97	2.7	3.27	4.16e-11	1.56e-08	Distal Intergenic	1	170904612	170967946	63335	1	80133	uc001ghg.3	-42937	ENSG00000117501	MROH9	maestro heat like repeat family member 9
chr21	25323532	25324022	491	*	2.62	4.15	0.58	3.57	4.16e-11	1.56e-08	Distal Intergenic	21	24733426	24757156	23731	2	266917	uc021whw.1	-566376	ENSG00000228592	D21S2088E	D21S2088E
chr2	213798666	213799228	563	*	3.25	4.71	1.53	3.18	4.17e-11	1.57e-08	Distal Intergenic	2	213790981	213791060	80	2	100616472	uc021vwa.1	-7606	ENSG00000283637	MIR4776-2	microRNA 4776-2
chr6	101462557	101464489	1933	*	4.22	5.62	2.65	2.97	4.33e-11	1.62e-08	Distal Intergenic	6	101304179	101329224	25046	2	10973	uc003pqm.3	-133333	ENSG00000112249	ASCC3	activating signal cointegrator 1 complex subunit 3
chr7	144879751	144880586	836	*	3.68	5.15	1.92	3.23	4.36e-11	1.63e-08	Distal Intergenic	7	144149034	144533146	384113	2	27010	uc003wes.3	-346605	ENSG00000196511	TPK1	thiamin pyrophosphokinase 1
chr6	114685263	114686161	899	*	4.75	6.24	2.89	3.36	4.36e-11	1.63e-08	Distal Intergenic	6	114376750	114663540	286791	2	222537	uc003pwh.4	-21723	ENSG00000249853	HS3ST5	heparan sulfate-glucosamine 3-sulfotransferase 5
chr2	123565716	123566839	1124	*	3.69	4.96	2.49	2.47	4.47e-11	1.66e-08	Distal Intergenic	2	122513121	122525428	12308	1	7247	uc031rox.1	1052595	ENSG00000211460	TSN	translin
chr2	133798813	133799923	1111	*	3.09	4.51	1.51	3	4.52e-11	1.68e-08	Intron (uc002ttp.3/344148, intron 6 of 19)	2	133402337	133429070	26734	2	116372	uc002tto.3	-369743	ENSG00000150551	LYPD1	LY6/PLAUR domain containing 1
chr12	20124184	20125531	1348	*	5.16	6.63	3.39	3.23	4.58e-11	1.7e-08	Distal Intergenic	12	20167619	20251802	84184	1	100506393	uc021qvz.1	-42088	ENSG00000256287	LINC02398	long intergenic non-protein coding RNA 2398
chr6	114194051	114194930	880	*	4.05	5.3	2.9	2.39	4.6e-11	1.7e-08	Promoter (<=1kb)	6	114189179	114194512	5334	2	285758	uc003pwa.3	0	ENSG00000227502	LINC01268	long intergenic non-protein coding RNA 1268
chr6	64136291	64137101	811	*	2.63	4.01	1.15	2.86	4.65e-11	1.71e-08	Distal Intergenic	6	64231651	64293489	61839	1	7803	uc003pek.3	-94550	ENSG00000112245	PTP4A1	protein tyrosine phosphatase 4A1
chr3	63177081	63178430	1350	*	4.06	5.51	2.33	3.18	4.8e-11	1.76e-08	Distal Intergenic	3	63263914	63602597	338684	1	132204	uc003dlp.3	-85484	ENSG00000163630	SYNPR	synaptoporin
chr15	47758283	47758996	714	*	3.95	5.41	2.22	3.19	4.87e-11	1.78e-08	Intron (uc001zvw.3/80031, intron 2 of 19)	15	48009584	48066420	56837	1	80031	uc010bek.3	-250588	ENSG00000137872	SEMA6D	semaphorin 6D
chr3	112109701	112110891	1191	*	5.9	3.59	6.3	-2.71	4.87e-11	1.78e-08	Distal Intergenic	3	112051916	112081658	29743	1	4345	uc003dyz.3	57785	ENSG00000091972	CD200	CD200 molecule
chr13	110488856	110489722	867	*	5.17	6.63	3.43	3.2	4.89e-11	1.78e-08	Distal Intergenic	13	110406184	110438914	32731	2	8660	uc001vqv.3	-49942	ENSG00000185950	IRS2	insulin receptor substrate 2
chr15	53615061	53615984	924	*	4.92	6.38	3.17	3.2	4.93e-11	1.8e-08	Distal Intergenic	15	53805938	53833049	27112	2	256764	uc031qsc.1	217065	ENSG00000166415	WDR72	WD repeat domain 72
chr11	31124164	31124842	679	*	3.19	4.73	1.1	3.63	5.05e-11	1.83e-08	Intron (uc009yjk.1/100506627, intron 2 of 25)	11	30900091	31128507	228417	2	100506627	uc009yjk.1	3665	NA	NA	NA
chr6	141346699	141348412	1714	*	4.11	5.3	3.08	2.22	5.23e-11	1.9e-08	Distal Intergenic	6	141004951	141005020	70	1	100616180	uc021zge.1	341748	ENSG00000264390	MIR4465	microRNA 4465
chr8	29386086	29387958	1873	*	5.59	2.76	6.02	-3.25	5.33e-11	1.93e-08	Distal Intergenic	8	29190579	29208267	17689	2	1846	uc003xhm.3	-177819	ENSG00000120875	DUSP4	dual specificity phosphatase 4
chr5	43893649	43894818	1170	*	3.9	5.19	2.65	2.54	5.36e-11	1.93e-08	Distal Intergenic	5	43573287	43603332	30046	2	100652772	uc031sjh.1	-290317	NA	NNT-AS1	NNT antisense RNA 1
chr3	6584302	6585458	1157	*	3.6	4.78	2.58	2.2	5.42e-11	1.95e-08	Intron (uc003bqj.1/uc003bqj.1, intron 1 of 4)	3	6902802	7735373	832572	1	2917	uc010hcf.2	-317344	ENSG00000196277	GRM7	glutamate metabotropic receptor 7
chr4	83551418	83552987	1570	*	4.28	5.64	2.85	2.8	5.44e-11	1.96e-08	3' UTR	4	83534266	83542590	8325	2	439934	uc011cck.2	-8828	ENSG00000231782	LINC00575	long intergenic non-protein coding RNA 575
chr12	46102017	46102895	879	*	3.61	5.03	2.01	3.02	5.47e-11	1.96e-08	Distal Intergenic	12	46119503	46121704	2202	2	400027	uc001roq.3	18809	NA	LINC00938	long intergenic non-protein coding RNA 938
chr4	107185219	107185919	701	*	3.58	4.93	2.18	2.75	5.52e-11	1.98e-08	Intron (uc003hyc.2/93627, intron 3 of 23)	4	106967233	107168879	201647	2	93627	uc003hyb.2	-16340	ENSG00000145348	TBCK	TBC1 domain containing kinase
chr6	93536342	93537195	854	*	3.33	4.78	1.62	3.16	5.57e-11	1.99e-08	Distal Intergenic	6	93949740	94129300	179561	2	2045	uc003poe.3	592105	ENSG00000135333	EPHA7	EPH receptor A7
chr11	115527006	115527955	950	*	5.21	6.67	3.45	3.22	5.63e-11	2e-08	Distal Intergenic	11	115628169	115630915	2747	2	283143	uc009yza.3	102960	NA	LINC00900	long intergenic non-protein coding RNA 900
chrX	95459932	95460313	382	*	2.9	4.58	-0.11	4.69	5.64e-11	2e-08	Distal Intergenic	23	95592085	95592901	817	2	643486	uc010nmx.3	132588	ENSG00000271209	BRDTP1	bromodomain testis associated pseudogene 1
chr6	50060920	50062042	1123	*	3.78	5.2	2.16	3.05	5.74e-11	2.03e-08	Distal Intergenic	6	50011288	50016364	5077	2	245915	uc011dws.2	-44556	ENSG00000180872	DEFB112	defensin beta 112
chr5	79449322	79450032	711	*	3.86	5.12	2.68	2.44	5.78e-11	2.04e-08	Intron (uc003kgj.3/256987, intron 8 of 12)	5	79407050	79551898	144849	2	256987	uc003kgj.3	101866	ENSG00000164300	SERINC5	serine incorporator 5
chr7	16649243	16650020	778	*	4.48	5.94	2.73	3.22	5.88e-11	2.07e-08	Exon (uc003sti.3/57037, exon 7 of 10)	7	16639401	16685442	46042	2	57037	uc003sti.3	35422	ENSG00000106524	ANKMY2	ankyrin repeat and MYND domain containing 2
chr11	48125398	48126393	996	*	5.05	6.25	3.98	2.27	5.88e-11	2.07e-08	Intron (uc001ngo.4/5795, intron 1 of 8)	11	48157243	48161328	4086	1	5795	uc010rhr.1	-30850	ENSG00000149177	PTPRJ	protein tyrosine phosphatase receptor type J
chr8	86458401	86459876	1476	*	5.78	7.09	4.49	2.6	6.42e-11	2.26e-08	Distal Intergenic	8	86376131	86393721	17591	1	760	uc003ydk.2	82270	ENSG00000104267	CA2	carbonic anhydrase 2
chr3	139372398	139374287	1890	*	6.1	7.51	4.54	2.98	6.6e-11	2.31e-08	Intron (uc003etk.3/349565, intron 1 of 4)	3	139279023	139396885	117863	2	349565	uc003etk.3	22598	ENSG00000163864	NMNAT3	nicotinamide nucleotide adenylyltransferase 3
chr13	38327389	38328518	1130	*	4.23	5.63	2.68	2.95	6.61e-11	2.31e-08	Intron (uc010abv.3/7223, intron 1 of 8)	13	38210773	38357497	146725	2	7223	uc010abv.3	28979	ENSG00000133107	TRPC4	transient receptor potential cation channel subfamily C member 4
chr9	14107981	14108382	402	*	2.27	3.88	-0.2	4.08	6.82e-11	2.38e-08	Intron (uc003zld.3/4781, intron 9 of 10)	9	14081842	14180797	98956	2	4781	uc003zld.3	72415	ENSG00000147862	NFIB	nuclear factor I B
chr2	236681384	236682485	1102	*	4.06	5.5	2.36	3.14	6.87e-11	2.39e-08	Intron (uc021vyp.1/116987, intron 6 of 9)	2	236402733	237040444	637712	1	116987	uc002vvt.3	278651	ENSG00000157985	AGAP1	ArfGAP with GTPase domain, ankyrin repeat and PH domain 1
chr7	111851383	111851929	547	*	3.93	5.32	2.42	2.9	6.89e-11	2.39e-08	Intron (uc003vgc.3/11179, intron 1 of 1)	7	111846643	111983989	137347	1	11179	uc003vgf.2	4740	ENSG00000198839	ZNF277	zinc finger protein 277
chr1	187060781	187061532	752	*	3.59	5.01	1.97	3.04	7.07e-11	2.45e-08	Distal Intergenic	1	186798032	186958113	160082	1	5321	uc010pos.2	262749	ENSG00000116711	PLA2G4A	phospholipase A2 group IVA
chr7	141810467	141812240	1774	*	5.33	6.67	3.97	2.71	7.17e-11	2.48e-08	Promoter (<=1kb)	7	141811549	141843783	32235	1	93432	uc003vwz.3	0	ENSG00000257743	MGAM2	maltase-glucoamylase 2 (putative)
chr4	38905725	38906562	838	*	3.18	4.45	1.99	2.46	7.23e-11	2.5e-08	Intron (uc003gtn.3/92689, intron 4 of 14)	4	38930720	38947365	16646	1	92689	uc010ifi.3	-24158	ENSG00000197712	FAM114A1	family with sequence similarity 114 member A1
chr1	183436825	183437234	410	*	4.29	5.71	2.69	3.02	7.34e-11	2.53e-08	Intron (uc001gqe.3/284649, intron 3 of 4)	1	183430011	183441117	11107	2	284649	uc001gqe.3	3883	ENSG00000232860	SMG7-AS1	SMG7 antisense RNA 1
chr5	162138127	162139021	895	*	4.58	6.18	2.17	4.02	7.38e-11	2.54e-08	Distal Intergenic	5	161494648	161582545	87898	1	2566	uc011dej.2	643479	ENSG00000113327	GABRG2	gamma-aminobutyric acid type A receptor gamma2 subunit
chr8	87267490	87268515	1026	*	4.15	5.7	2	3.71	7.65e-11	2.62e-08	Distal Intergenic	8	87226288	87242609	16322	2	157724	uc003ydr.1	-24881	ENSG00000164893	SLC7A13	solute carrier family 7 member 13
chrX	78829143	78830299	1157	*	3.48	5.1	0.95	4.16	7.75e-11	2.65e-08	Distal Intergenic	23	78615881	78623049	7169	2	9452	uc011mqr.2	-206094	ENSG00000078596	ITM2A	integral membrane protein 2A
chrX	28126394	28128008	1615	*	3.58	5.19	1.07	4.12	7.86e-11	2.68e-08	Distal Intergenic	23	27996110	27999566	3457	2	139425	uc004dbx.1	-126828	ENSG00000226372	DCAF8L1	DDB1 and CUL4 associated factor 8 like 1
chr4	90196260	90197258	999	*	4.52	5.88	3.11	2.77	7.93e-11	2.7e-08	Intron (uc003hsm.1/285513, intron 1 of 1)	4	90165429	90229161	63733	2	285513	uc003hsm.1	31903	ENSG00000185477	GPRIN3	GPRIN family member 3
chr3	166547297	166548282	986	*	4.8	6.24	3.11	3.14	7.97e-11	2.71e-08	Distal Intergenic	3	166958077	167098085	140009	2	79740	uc003fep.3	549803	ENSG00000169064	ZBBX	zinc finger B-box domain containing
chr8	107140568	107143504	2937	*	4.73	5.95	3.64	2.31	7.97e-11	2.71e-08	Distal Intergenic	8	107282406	107764921	482516	1	55074	uc003ymf.3	-138902	ENSG00000164830	OXR1	oxidation resistance 1
chrX	110579777	110581596	1820	*	4.46	5.94	2.63	3.31	8.09e-11	2.74e-08	Intron (uc004epd.3/1641, intron 3 of 6)	23	110488327	110513774	25448	2	827	uc004epc.2	-66003	ENSG00000077274	CAPN6	calpain 6
chr2	149927189	149927938	750	*	3.85	5.37	1.9	3.47	8.1e-11	2.74e-08	Intron (uc002twv.1/130576, intron 1 of 6)	2	149934036	150071772	137737	1	130576	uc002twx.1	-6098	ENSG00000150556	LYPD6B	LY6/PLAUR domain containing 6B
chr13	71463133	71465181	2049	*	3.89	5.12	2.78	2.34	8.17e-11	2.75e-08	Distal Intergenic	13	71589273	71742549	153277	1	100885781	uc031qmd.1	-124092	ENSG00000226846	LINC00348	long intergenic non-protein coding RNA 348
chr4	111729386	111730349	964	*	5.27	6.81	3.2	3.61	8.21e-11	2.76e-08	Distal Intergenic	4	111538580	111563279	24700	2	5308	uc021xqs.1	-166107	ENSG00000164093	PITX2	paired like homeodomain 2
chr6	82270629	82272497	1869	*	5.55	6.88	4.21	2.67	8.23e-11	2.76e-08	Distal Intergenic	6	82461307	82462378	1072	2	55603	uc003pjh.1	189881	ENSG00000112773	TENT5A	terminal nucleotidyltransferase 5A
chr4	172083386	172084250	865	*	3.94	5.47	1.94	3.53	8.25e-11	2.77e-08	Distal Intergenic	4	171961753	171980311	18559	1	100506122	uc003isu.2	121633	ENSG00000248872	LINC02431	long intergenic non-protein coding RNA 2431
chr5	15992939	15993937	999	*	4.36	5.6	3.22	2.38	8.49e-11	2.84e-08	Distal Intergenic	5	16067474	16091226	23753	2	441061	uc010itw.1	97289	ENSG00000183654	2011-03-01	membrane associated ring-CH-type finger 11
chr6	143842569	143843850	1282	*	4.44	5.74	3.18	2.56	8.52e-11	2.84e-08	Distal Intergenic	6	143815949	143833020	17072	2	2519	uc003qjm.3	-9549	ENSG00000001036	FUCA2	alpha-L-fucosidase 2
chr4	154883985	154884970	986	*	3.39	4.67	2.19	2.48	8.53e-11	2.84e-08	Distal Intergenic	4	154701742	154710228	8487	2	6423	uc003inv.1	-173757	ENSG00000145423	SFRP2	secreted frizzled related protein 2
chr5	165054669	165055201	533	*	4.05	5.58	1.97	3.61	8.55e-11	2.84e-08	Distal Intergenic	5	166711843	167420187	708345	1	57451	uc021yhi.1	-1656642	ENSG00000145934	TENM2	teneurin transmembrane protein 2
chr8	76332545	76334420	1876	*	4.13	5.29	3.16	2.12	8.92e-11	2.96e-08	Intron (uc003yap.1/3174, intron 1 of 3)	8	76320271	76479061	158791	1	3174	uc003yaq.3	12274	ENSG00000164749	HNF4G	hepatocyte nuclear factor 4 gamma
chr6	101733834	101734653	820	*	3.33	4.55	2.24	2.32	9.07e-11	3e-08	Distal Intergenic	6	101846669	102193018	346350	1	2898	uc021zdj.1	-112016	ENSG00000164418	GRIK2	glutamate ionotropic receptor kainate type subunit 2
chr6	94107206	94108155	950	*	2.85	4.41	0.67	3.74	9.11e-11	3e-08	Intron (uc003poe.3/2045, intron 3 of 16)	6	93949740	94129300	179561	2	2045	uc003poe.3	21145	ENSG00000135333	EPHA7	EPH receptor A7
chr4	71047661	71049727	2067	*	4.74	5.94	3.69	2.25	9.11e-11	3e-08	Distal Intergenic	4	71062244	71070293	8050	1	54959	uc003hfc.3	-12517	ENSG00000109205	ODAM	odontogenic, ameloblast associated
chr7	51395963	51396737	775	*	4.3	5.57	3.12	2.45	9.16e-11	3.01e-08	Distal Intergenic	7	51138526	51384515	245990	2	23242	uc003tpt.3	-11448	ENSG00000106078	COBL	cordon-bleu WH2 repeat protein
chr5	31221009	31221856	848	*	3.78	5.29	1.85	3.44	9.41e-11	3.08e-08	Intron (uc003jhc.2/1004, intron 1 of 1)	5	31193762	31329253	135492	1	1004	uc003jhe.2	27247	ENSG00000113361	CDH6	cadherin 6
chr7	48720529	48721053	525	*	2.87	4.17	1.59	2.58	9.41e-11	3.08e-08	Distal Intergenic	7	48494634	48687091	192458	1	154664	uc010kyu.1	225895	ENSG00000179869	ABCA13	ATP binding cassette subfamily A member 13
chr1	189952300	189954935	2636	*	4.73	6.01	3.5	2.52	9.43e-11	3.08e-08	Distal Intergenic	1	190066797	190444942	378146	2	339479	uc010pot.1	490007	ENSG00000162670	BRINP3	BMP/retinoic acid inducible neural specific 3
chr12	67894827	67895855	1029	*	3.84	5.19	2.47	2.72	9.81e-11	3.2e-08	Distal Intergenic	12	68042512	68056444	13933	1	8445	uc001str.4	-146657	ENSG00000127334	DYRK2	dual specificity tyrosine phosphorylation regulated kinase 2
chr11	95448094	95449580	1487	*	5.36	6.74	3.86	2.89	9.82e-11	3.2e-08	Distal Intergenic	11	95502106	95522954	20849	2	143684	uc001pfm.2	73374	ENSG00000077458	FAM76B	family with sequence similarity 76 member B
chr18	40099686	40100733	1048	*	3.76	5.34	1.51	3.83	9.92e-11	3.22e-08	Intron (uc002lat.4/284260, intron 6 of 6)	18	39766633	40271389	504757	1	284260	uc002lau.4	333053	ENSG00000267586	LINC00907	long intergenic non-protein coding RNA 907
chr6	123834163	123834538	376	*	2.45	3.95	0.55	3.4	1.01e-10	3.27e-08	Intron (uc003pzj.2/10345, intron 6 of 40)	6	123537484	123714822	177339	2	10345	uc010kem.2	-119341	ENSG00000186439	TRDN	triadin
chr6	128820297	128822072	1776	*	4.73	6.06	3.39	2.67	1.02e-10	3.31e-08	Intron (uc003qbj.3/5796, intron 1 of 29)	6	128289924	128841870	551947	2	5796	uc003qbj.3	19798	ENSG00000152894	PTPRK	protein tyrosine phosphatase receptor type K
chr3	173849932	173850943	1012	*	3.98	5.34	2.57	2.77	1.03e-10	3.33e-08	Intron (uc003fio.1/22871, intron 4 of 6)	3	173322069	174001116	679048	1	22871	uc021xhm.1	527863	ENSG00000169760	NLGN1	neuroligin 1
chr2	58488090	58489260	1171	*	4.87	6.37	2.97	3.4	1.06e-10	3.4e-08	Distal Intergenic	2	58387243	58468515	81273	2	55120	uc010fcf.1	-19575	ENSG00000115392	FANCL	FA complementation group L
chr6	132157492	132158322	831	*	3.31	4.6	2.07	2.52	1.06e-10	3.4e-08	Intron (uc011ecf.2/5167, intron 1 of 24)	6	132182735	132198980	16246	1	5167	uc003qcy.3	-24413	ENSG00000197594	ENPP1	ectonucleotide pyrophosphatase/phosphodiesterase 1
chr4	59626307	59627898	1592	*	3.69	5.07	2.19	2.88	1.07e-10	3.42e-08	Distal Intergenic	4	57898404	57976551	78148	2	3490	uc011cag.2	-1649756	ENSG00000163453	IGFBP7	insulin like growth factor binding protein 7
chr6	114421253	114422123	871	*	3.59	5.13	1.47	3.66	1.07e-10	3.44e-08	Intron (uc003pwf.3/uc003pwf.3, intron 5 of 9)	6	114376750	114384041	7292	2	222537	uc003pwg.4	-37212	ENSG00000249853	HS3ST5	heparan sulfate-glucosamine 3-sulfotransferase 5
chr8	90112596	90113954	1359	*	4.17	5.57	2.66	2.91	1.09e-10	3.49e-08	Distal Intergenic	8	90769975	90803292	33318	1	8767	uc003yee.3	-656021	ENSG00000104312	RIPK2	receptor interacting serine/threonine kinase 2
chr5	159902741	159903499	759	*	4.21	5.71	2.28	3.43	1.1e-10	3.52e-08	Promoter (1-2kb)	5	159901409	159901490	82	1	100422938	uc021yhd.1	1332	NA	MIR3142	microRNA 3142
chr2	164871897	164872807	911	*	4.4	5.82	2.81	3.01	1.12e-10	3.55e-08	Distal Intergenic	2	164464118	164592513	128396	2	55137	uc002uck.1	-279384	ENSG00000182263	FIGN	fidgetin, microtubule severing factor
chrX	22127581	22129666	2086	*	4.45	5.89	2.79	3.1	1.12e-10	3.56e-08	Exon (uc004dah.3/5251, exon 10 of 22)	23	22180849	22191100	10252	2	100873942	uc031tgy.1	61434	ENSG00000224204	PHEX-AS1	PHEX antisense RNA 1
chr14	26608021	26608761	741	*	3.76	5.27	1.84	3.43	1.17e-10	3.7e-08	Distal Intergenic	14	26915089	27066960	151872	2	4857	uc001wpy.3	458199	ENSG00000139910	NOVA1	NOVA alternative splicing regulator 1
chr13	73874415	73875244	830	*	3.17	4.53	1.73	2.8	1.18e-10	3.75e-08	Distal Intergenic	13	73633142	73651676	18535	1	688	uc001vje.3	241273	ENSG00000102554	KLF5	Kruppel like factor 5
chr7	14459260	14461020	1761	*	4.3	5.62	2.96	2.66	1.19e-10	3.76e-08	Intron (uc003ssz.3/1607, intron 20 of 24)	7	14184674	14881075	696402	2	1607	uc003ssz.3	420055	ENSG00000136267	DGKB	diacylglycerol kinase beta
chr9	12521929	12522280	352	*	1.59	3.19	-0.83	4.02	1.19e-10	3.76e-08	Distal Intergenic	9	12693386	12710266	16881	1	7306	uc003zkv.4	-171106	ENSG00000107165	TYRP1	tyrosinase related protein 1
chr14	86947094	86947834	741	*	3.56	4.8	2.42	2.38	1.19e-10	3.76e-08	Distal Intergenic	14	87372122	87389099	16978	1	283585	uc001xvs.3	-424288	ENSG00000258804	LINC01148	long intergenic non-protein coding RNA 1148
chr3	120400566	120401596	1031	*	5.42	6.82	3.9	2.92	1.2e-10	3.77e-08	Promoter (<=1kb)	3	120347015	120401418	54404	2	3081	uc003edw.3	0	ENSG00000113924	HGD	homogentisate 1,2-dioxygenase
chr7	11746231	11747450	1220	*	4.93	6.43	3.07	3.35	1.21e-10	3.8e-08	Intron (uc021zzn.1/221981, intron 1 of 26)	7	11410062	11871824	461763	2	221981	uc021zzn.1	124374	ENSG00000005108	THSD7A	thrombospondin type 1 domain containing 7A
chrX	103986774	103988797	2024	*	5.35	6.74	3.86	2.88	1.22e-10	3.82e-08	Intron (uc004elz.1/26280, intron 2 of 10)	23	103810996	105011822	1200827	1	26280	uc004elz.1	175778	ENSG00000189108	IL1RAPL2	interleukin 1 receptor accessory protein like 2
chr11	99247051	99247857	807	*	3.73	5.25	1.74	3.51	1.23e-10	3.84e-08	Intron (uc009ywv.2/53942, intron 2 of 15)	11	99426876	100229616	802741	1	53942	uc021qpc.1	-179019	ENSG00000149972	CNTN5	contactin 5
chr7	133572099	133573727	1629	*	4.49	5.83	3.12	2.71	1.23e-10	3.85e-08	Intron (uc003vrk.3/60412, intron 11 of 17)	7	133615222	133750513	135292	1	60412	uc011kpq.2	-41495	ENSG00000131558	EXOC4	exocyst complex component 4
chr4	178608234	178608842	609	*	2.79	4.37	0.53	3.84	1.24e-10	3.85e-08	Distal Intergenic	4	178649911	178911904	261994	1	285501	uc010iru.3	-41069	ENSG00000231171	LINC01098	long intergenic non-protein coding RNA 1098
chr6	167536007	167537080	1074	*	3.94	5.18	2.78	2.4	1.25e-10	3.87e-08	Promoter (<=1kb)	6	167536241	167552629	16389	1	1235	uc003qvn.4	0	ENSG00000112486	CCR6	C-C motif chemokine receptor 6
chr6	64168212	64169017	806	*	4.1	5.49	2.59	2.9	1.26e-10	3.89e-08	Distal Intergenic	6	64231651	64293489	61839	1	7803	uc003pek.3	-62634	ENSG00000112245	PTP4A1	protein tyrosine phosphatase 4A1
chr4	125451534	125452390	857	*	4.38	5.76	2.89	2.87	1.26e-10	3.91e-08	Intron (uc003ife.1/uc003ife.1, intron 5 of 8)	4	125585204	125633887	48684	2	57182	uc010inw.3	181497	ENSG00000151458	ANKRD50	ankyrin repeat domain 50
chr4	136503796	136504465	670	*	2.53	4.11	0.24	3.88	1.27e-10	3.93e-08	Distal Intergenic	4	135117489	135122903	5415	2	132430	uc010ioe.3	-1380893	ENSG00000254535	PABPC4L	poly(A) binding protein cytoplasmic 4 like
chr6	105820075	105821119	1045	*	5.15	6.7	2.97	3.74	1.28e-10	3.95e-08	Intron (uc003prc.3/5550, intron 5 of 14)	6	105725442	105850999	125558	2	5550	uc003prc.3	29880	ENSG00000085377	PREP	prolyl endopeptidase
chr8	66799780	66800960	1181	*	4.47	5.89	2.88	3.01	1.29e-10	3.97e-08	Distal Intergenic	8	66634052	66753969	119918	2	5150	uc003xvr.3	-45811	ENSG00000205268	PDE7A	phosphodiesterase 7A
chr1	168768977	168771069	2093	*	5.01	6.35	3.65	2.7	1.31e-10	4.01e-08	Distal Intergenic	1	168756179	168762126	5948	1	79100	uc001gfq.3	12798	ENSG00000225826	LINC00626	long intergenic non-protein coding RNA 626
chr3	94335664	94337232	1569	*	3.87	5.2	2.54	2.66	1.33e-10	4.08e-08	Distal Intergenic	3	94657107	94710169	53063	1	255025	uc003drm.3	-319875	ENSG00000239589	LINC00879	long intergenic non-protein coding RNA 879
chr6	52077189	52078573	1385	*	4.87	6.21	3.5	2.7	1.33e-10	4.08e-08	Distal Intergenic	6	52101484	52103965	2482	2	112744	uc003pal.1	25392	ENSG00000112116	IL17F	interleukin 17F
chr7	130584425	130584840	416	*	4.35	5.68	3	2.68	1.34e-10	4.09e-08	Intron (uc022alq.1/646329, intron 1 of 2)	7	130557251	130596911	39661	2	646329	uc022alq.1	12071	NA	NA	NA
chr6	54171978	54173655	1678	*	5.32	6.75	3.68	3.07	1.37e-10	4.17e-08	Promoter (<=1kb)	6	54173203	54187120	13918	1	27283	uc003pci.3	0	ENSG00000137251	TINAG	tubulointerstitial nephritis antigen
chr15	83737860	83738416	557	*	3.83	5.34	1.93	3.41	1.38e-10	4.19e-08	Promoter (1-2kb)	15	83685181	83736106	50926	2	53339	uc002bjo.3	-1754	ENSG00000064726	BTBD1	BTB domain containing 1
chr8	139532532	139533557	1026	*	5.79	7.05	4.62	2.43	1.42e-10	4.3e-08	Distal Intergenic	8	139142266	139509065	366800	2	51059	uc003yuz.3	-23467	ENSG00000147724	FAM135B	family with sequence similarity 135 member B
chr2	76495541	76497933	2393	*	5.7	7.14	4.01	3.13	1.42e-10	4.3e-08	Distal Intergenic	2	75928909	75938111	9203	2	6936	uc002snp.4	-557430	ENSG00000005436	GCFC2	GC-rich sequence DNA-binding factor 2
chr5	30508127	30508599	473	*	3.22	4.81	0.82	3.99	1.42e-10	4.3e-08	Distal Intergenic	5	31193762	31251961	58200	1	1004	uc003jhc.2	-685163	ENSG00000113361	CDH6	cadherin 6
chr4	57106799	57108087	1289	*	4.66	5.92	3.49	2.43	1.44e-10	4.35e-08	Intron (uc003hbk.2/57482, intron 2 of 10)	4	57138487	57196890	58404	1	57482	uc010iha.2	-30400	ENSG00000109265	KIAA1211	KIAA1211
chr4	189922160	189923606	1447	*	5.52	7.08	3.33	3.75	1.45e-10	4.37e-08	Distal Intergenic	4	189376732	189523062	146331	1	401164	uc021xvn.1	545428	ENSG00000249378	LINC01060	long intergenic non-protein coding RNA 1060
chr13	55718111	55719541	1431	*	4.15	5.58	2.51	3.07	1.45e-10	4.37e-08	Distal Intergenic	13	55748589	55748683	95	1	100846996	uc031qlv.1	-29048	ENSG00000264387	MIR5007	microRNA 5007
chr6	106893989	106896636	2648	*	4.44	5.64	3.37	2.26	1.49e-10	4.46e-08	Distal Intergenic	6	106959305	107018334	59030	1	202	uc003prh.3	-62669	ENSG00000112297	CRYBG1	crystallin beta-gamma domain containing 1
chr2	211449367	211450066	700	*	4.13	5.5	2.68	2.82	1.49e-10	4.46e-08	Intron (uc010fur.3/1373, intron 7 of 38)	2	211458079	211543831	85753	1	1373	uc010fus.3	-8013	ENSG00000021826	CPS1	carbamoyl-phosphate synthase 1
chr13	73425169	73426782	1614	*	5.55	7	3.83	3.17	1.5e-10	4.49e-08	Intron (uc010aeo.1/10464, intron 9 of 12)	13	73333180	73356344	23165	2	22894	uc001viz.3	-68825	ENSG00000083520	DIS3	DIS3 homolog, exosome endoribonuclease and 3'-5' exoribonuclease
chrX	117090850	117091456	607	*	3.02	4.5	1.22	3.28	1.51e-10	4.51e-08	Intron (uc004eql.3/90293, intron 1 of 6)	23	117031776	117081905	50130	2	90293	uc004eqk.3	-8945	ENSG00000003096	KLHL13	kelch like family member 13
chr14	82967867	82968361	495	*	2.76	4.2	1.06	3.15	1.52e-10	4.51e-08	Distal Intergenic	14	81965154	82000205	35052	2	6400	uc001xvo.4	-967662	ENSG00000071537	SEL1L	SEL1L adaptor subunit of ERAD E3 ubiquitin ligase
chr8	77234357	77235143	787	*	3.61	5.09	1.8	3.29	1.53e-10	4.53e-08	Distal Intergenic	8	77593515	77620493	26979	1	79776	uc003yat.1	-358372	ENSG00000091656	ZFHX4	zinc finger homeobox 4
chrX	145745877	145746468	592	*	2.92	4.58	0.02	4.56	1.54e-10	4.57e-08	Distal Intergenic	23	145891302	145891929	628	1	100133053	uc011mwu.2	-144834	ENSG00000235699	CXorf51B	chromosome X open reading frame 51B
chr6	121543861	121544594	734	*	3.18	4.35	2.18	2.17	1.58e-10	4.66e-08	5' UTR	6	121434208	121558208	124001	2	221322	uc010kej.1	13614	ENSG00000146350	TBC1D32	TBC1 domain family member 32
chr12	91195287	91196216	930	*	3.55	4.83	2.31	2.52	1.59e-10	4.69e-08	Distal Intergenic	12	91311800	91342446	30647	1	439916	uc021rbs.1	-115584	ENSG00000196243	LINC00615	long intergenic non-protein coding RNA 615
chr6	102053664	102055085	1422	*	4.3	5.66	2.89	2.77	1.61e-10	4.75e-08	Intron (uc021zdj.1/2898, intron 1 of 6)	6	101846861	102517958	671098	1	2898	uc021zdl.1	206803	ENSG00000164418	GRIK2	glutamate ionotropic receptor kainate type subunit 2
chr5	31048445	31050071	1627	*	4.57	5.9	3.25	2.65	1.66e-10	4.88e-08	Distal Intergenic	5	31193762	31251961	58200	1	1004	uc003jhc.2	-143691	ENSG00000113361	CDH6	cadherin 6
chr3	102796582	102797434	853	*	3.49	5.04	1.37	3.68	1.69e-10	4.97e-08	Distal Intergenic	3	102153859	102198685	44827	1	131368	uc011bhg.1	642723	ENSG00000170044	ZPLD1	zona pellucida like domain containing 1
chr3	145166071	145167413	1343	*	5.36	6.82	3.59	3.24	1.73e-10	5.08e-08	Distal Intergenic	3	145787228	145804522	17295	2	5352	uc003evq.1	637109	ENSG00000152952	PLOD2	procollagen-lysine,2-oxoglutarate 5-dioxygenase 2
chr6	114107181	114107912	732	*	4.21	5.8	1.82	3.99	1.76e-10	5.15e-08	Distal Intergenic	6	114178527	114184652	6126	1	4082	uc003pvy.4	-70615	ENSG00000277443	MARCKS	myristoylated alanine rich protein kinase C substrate
chr11	26494638	26495668	1031	*	4.1	5.46	2.68	2.78	1.76e-10	5.15e-08	Promoter (<=1kb)	11	26495537	26684836	189300	1	63982	uc010rdt.2	0	ENSG00000134343	ANO3	anoctamin 3
chr4	167645221	167646298	1078	*	3.72	4.95	2.6	2.35	1.77e-10	5.15e-08	Distal Intergenic	4	167654536	168155324	500789	2	50859	uc021xuf.1	509026	ENSG00000196104	SPOCK3	SPARC (osteonectin), cwcv and kazal like domains proteoglycan 3
chr2	188084798	188085139	342	*	1.79	3.29	-0.14	3.43	1.77e-10	5.15e-08	Distal Intergenic	2	188206690	188313021	106332	2	10203	uc002upv.5	227882	ENSG00000064989	CALCRL	calcitonin receptor like receptor
chr13	38576691	38577988	1298	*	4.53	5.94	2.99	2.95	1.79e-10	5.19e-08	Distal Intergenic	13	38210773	38443939	233167	2	7223	uc010tey.2	-132752	ENSG00000133107	TRPC4	transient receptor potential cation channel subfamily C member 4
chr7	80784869	80785712	844	*	5.48	7.04	3.33	3.71	1.79e-10	5.19e-08	Distal Intergenic	7	80371854	80551675	179822	2	10512	uc011kgw.2	-233194	ENSG00000075223	SEMA3C	semaphorin 3C
chr13	71430513	71431491	979	*	5.13	6.59	3.4	3.19	1.84e-10	5.31e-08	Distal Intergenic	13	71589273	71742549	153277	1	100885781	uc031qmd.1	-157782	ENSG00000226846	LINC00348	long intergenic non-protein coding RNA 348
chr6	64492933	64493662	730	*	3.89	5.34	2.15	3.19	1.84e-10	5.32e-08	Intron (uc011dxt.1/346007, intron 19 of 23)	6	64356432	64424405	67974	1	23469	uc003pep.1	136501	ENSG00000118482	PHF3	PHD finger protein 3
chr20	13661930	13662494	565	*	3.44	4.8	2.03	2.78	1.85e-10	5.33e-08	Distal Intergenic	20	13597251	13619583	22333	2	55617	uc010zrk.2	-42347	ENSG00000089123	TASP1	taspase 1
chr13	24044416	24045949	1534	*	4.27	5.59	2.95	2.64	1.87e-10	5.39e-08	Promoter (<=1kb)	13	24043651	24061603	17953	1	100506697	uc001uos.3	765	ENSG00000232977	LINC00327	long intergenic non-protein coding RNA 327
chr11	111230550	111231483	934	*	5.47	6.97	3.59	3.38	1.88e-10	5.4e-08	Intron (uc001plg.4/5450, intron 1 of 4)	11	111218482	111218547	66	1	100616330	uc021qqi.1	12068	ENSG00000264032	MIR4491	microRNA 4491
chrX	25554179	25555210	1032	*	3.69	5.25	1.51	3.74	1.88e-10	5.4e-08	Distal Intergenic	23	25021813	25034065	12253	2	170302	uc004dbp.4	-520114	ENSG00000004848	ARX	aristaless related homeobox
chrX	25322612	25324066	1455	*	3.73	5.05	2.4	2.65	1.9e-10	5.45e-08	Distal Intergenic	23	25021813	25034065	12253	2	170302	uc004dbp.4	-288547	ENSG00000004848	ARX	aristaless related homeobox
chr8	106312229	106313338	1110	*	3.93	5.21	2.71	2.5	1.91e-10	5.46e-08	Distal Intergenic	8	106331147	106816767	485621	1	23414	uc003ymd.3	-17809	ENSG00000169946	ZFPM2	zinc finger protein, FOG family member 2
chr2	162622161	162623227	1067	*	3.24	4.65	1.67	2.98	1.92e-10	5.48e-08	Intron (uc010fpa.1/57282, intron 4 of 14)	2	162480845	162841786	360942	1	57282	uc010zcs.2	141316	ENSG00000144290	SLC4A10	solute carrier family 4 member 10
chr3	88660143	88661387	1245	*	3.45	4.56	2.56	1.99	1.95e-10	5.56e-08	Distal Intergenic	3	88101100	88199016	97917	2	8545	uc003dqu.3	-461127	ENSG00000163320	CGGBP1	CGG triplet repeat binding protein 1
chr7	147634390	147635066	677	*	4.01	5.28	2.81	2.47	2e-10	5.67e-08	Intron (uc003weu.2/26047, intron 14 of 23)	7	146991342	147254962	263621	2	100302191	uc022aoo.1	-379428	ENSG00000221494	MIR548I4	microRNA 548i-4
chr13	91154482	91155845	1364	*	4.23	5.51	3.01	2.5	2.01e-10	5.69e-08	Intron (uc001vlo.3/uc001vlo.3, intron 2 of 5)	13	90883436	90883531	96	1	693207	uc021rld.1	271046	ENSG00000283783	MIR622	microRNA 622
chr11	15235109	15235972	864	*	3.89	5.26	2.45	2.81	2.01e-10	5.69e-08	Intron (uc001mly.4/387755, intron 7 of 12)	11	15170648	15268756	98109	1	387755	uc010rcs.3	64461	ENSG00000188487	INSC	INSC spindle orientation adaptor protein
chr16	64512005	64513210	1206	*	4.67	6.15	2.85	3.29	2.04e-10	5.78e-08	Distal Intergenic	16	64980683	65038944	58262	2	1009	uc010cdn.3	525734	ENSG00000140937	CDH11	cadherin 11
chr6	154122946	154123444	499	*	1.95	3.41	0.23	3.18	2.1e-10	5.92e-08	Distal Intergenic	6	154331631	154411313	79683	1	4988	uc011efb.2	-208187	ENSG00000112038	OPRM1	opioid receptor mu 1
chr8	98830297	98831124	828	*	4.42	5.8	2.95	2.85	2.11e-10	5.94e-08	Intron (uc003yia.3/55353, intron 4 of 6)	8	98787809	98864830	77022	1	55353	uc010mbg.3	42488	ENSG00000104341	LAPTM4B	lysosomal protein transmembrane 4 beta
chr6	82585475	82586947	1473	*	4.2	5.64	2.56	3.08	2.13e-10	5.98e-08	Distal Intergenic	6	82455447	82462428	6982	2	55603	uc003pjg.3	-123047	ENSG00000112773	TENT5A	terminal nucleotidyltransferase 5A
chr7	70030337	70031315	979	*	4.31	5.78	2.54	3.25	2.15e-10	6.04e-08	Intron (uc003tvw.4/26053, intron 5 of 18)	7	70231248	70257885	26638	1	26053	uc011keg.2	-199933	ENSG00000158321	AUTS2	activator of transcription and developmental regulator AUTS2
chr5	156119902	156120764	863	*	3.75	5.05	2.48	2.58	2.17e-10	6.09e-08	Intron (uc003lwb.3/6444, intron 7 of 7)	5	156277549	156279539	1991	1	153743	uc003lwf.1	-156785	ENSG00000231989	PPP1R2B	PPP1R2 family member B
chr8	76367514	76367877	364	*	2.43	4.06	-0.23	4.28	2.19e-10	6.13e-08	Intron (uc003yap.1/3174, intron 1 of 3)	8	76320271	76479061	158791	1	3174	uc003yaq.3	47243	ENSG00000164749	HNF4G	hepatocyte nuclear factor 4 gamma
chr2	228626083	228627198	1116	*	4.54	5.87	3.2	2.67	2.2e-10	6.15e-08	Distal Intergenic	2	228551117	228582745	31629	2	80704	uc010zlv.1	-43338	ENSG00000135917	SLC19A3	solute carrier family 19 member 3
chr2	190465649	190466171	523	*	3.75	5.1	2.37	2.73	2.21e-10	6.16e-08	Distal Intergenic	2	190444539	190448484	3946	2	30061	uc002uqs.1	-17165	ENSG00000138449	SLC40A1	solute carrier family 40 member 1
chr8	62947756	62948448	693	*	3.8	4.99	2.75	2.24	2.25e-10	6.26e-08	Distal Intergenic	8	63161501	63903628	742128	1	286183	uc010lyq.1	-213053	ENSG00000185942	NKAIN3	sodium/potassium transporting ATPase interacting 3
chr6	121095173	121096189	1017	*	4.46	5.78	3.13	2.65	2.26e-10	6.28e-08	Distal Intergenic	6	121434208	121558208	124001	2	221322	uc010kej.1	462019	ENSG00000146350	TBC1D32	TBC1 domain family member 32
chr5	600616	602597	1982	*	6.31	7.71	4.78	2.93	2.27e-10	6.3e-08	Exon (uc031sin.1/100996325, exon 3 of 3)	5	602284	612325	10042	2	100996325	uc031sin.1	9728	NA	LOC100996325	uncharacterized LOC100996325
chr2	190417383	190419138	1756	*	5	6.3	3.74	2.56	2.29e-10	6.34e-08	Distal Intergenic	2	190425316	190445537	20222	2	30061	uc002uqp.4	26399	ENSG00000138449	SLC40A1	solute carrier family 40 member 1
chr3	155323028	155324592	1565	*	4.48	5.63	3.5	2.13	2.33e-10	6.41e-08	Intron (uc021xgd.1/23007, intron 1 of 23)	3	155197671	155394105	196435	2	23007	uc021xgd.1	69513	ENSG00000114805	PLCH1	phospholipase C eta 1
chr5	22649054	22650000	947	*	5.23	6.74	3.31	3.43	2.33e-10	6.41e-08	Intron (uc003jgk.2/1010, intron 1 of 14)	5	21750973	22853731	1102759	2	1010	uc003jgk.2	203731	ENSG00000154162	CDH12	cadherin 12
chr6	101000881	101002594	1714	*	3.65	4.82	2.65	2.16	2.33e-10	6.41e-08	Intron (uc003pqk.3/10973, intron 36 of 41)	6	100836750	100912805	76056	2	6492	uc010kcu.3	-88076	ENSG00000112246	SIM1	SIM bHLH transcription factor 1
chr2	23350060	23351018	959	*	4.59	5.89	3.31	2.58	2.33e-10	6.41e-08	Distal Intergenic	2	23608298	23931483	323186	1	114818	uc010ykg.2	-257280	ENSG00000119771	KLHL29	kelch like family member 29
chr3	88346978	88347837	860	*	3.63	5.09	1.9	3.19	2.34e-10	6.42e-08	Distal Intergenic	3	88101100	88199016	97917	2	8545	uc003dqu.3	-147962	ENSG00000163320	CGGBP1	CGG triplet repeat binding protein 1
chr7	158702528	158704109	1582	*	6.44	8.02	4.17	3.85	2.36e-10	6.45e-08	Intron (uc003woe.4/55112, intron 11 of 24)	7	158677255	158738883	61629	1	55112	uc010lqw.3	25273	ENSG00000126870	WDR60	WD repeat domain 60
chr5	24231901	24233522	1622	*	4.44	5.88	2.77	3.11	2.36e-10	6.45e-08	Distal Intergenic	5	24487209	24645085	157877	2	1008	uc003jgr.2	411563	ENSG00000040731	CDH10	cadherin 10
chr4	72247949	72249399	1451	*	4	5.22	2.9	2.32	2.37e-10	6.46e-08	Intron (uc003hfy.3/8671, intron 6 of 25)	4	72204770	72437804	233035	1	8671	uc003hgc.4	43179	ENSG00000080493	SLC4A4	solute carrier family 4 member 4
chr3	25477612	25478510	899	*	4.07	5.51	2.4	3.11	2.42e-10	6.6e-08	Intron (uc011awl.2/5915, intron 1 of 7)	3	25469834	25639422	169589	1	5915	uc003cdh.3	7778	ENSG00000077092	RARB	retinoic acid receptor beta
chr4	114193316	114194071	756	*	2.44	4	0.26	3.73	2.43e-10	6.61e-08	Intron (uc003ibc.2/287, intron 15 of 30)	4	114214138	114304896	90759	1	287	uc011cgc.2	-20067	ENSG00000145362	ANK2	ankyrin 2
chr2	169562362	169563060	699	*	2.65	3.97	1.33	2.65	2.44e-10	6.62e-08	Intron (uc002ueb.2/253782, intron 6 of 9)	2	169628461	169642939	14479	2	100861402	uc002ued.4	79879	ENSG00000227617	CERS6-AS1	CERS6 antisense RNA 1
chr4	84283723	84284613	891	*	4.14	5.26	3.22	2.04	2.49e-10	6.73e-08	Distal Intergenic	4	84240353	84256306	15954	2	10855	uc021xpr.1	-27417	ENSG00000173083	HPSE	heparanase
chr19	28943754	28944294	541	*	3.59	5.17	1.27	3.91	2.49e-10	6.73e-08	Intron (uc002nsa.2/uc002nsa.2, intron 7 of 9)	19	29456038	29460055	4018	1	148145	uc002nsb.4	-511744	ENSG00000267339	LINC00906	long intergenic non-protein coding RNA 906
chr6	158372940	158376235	3296	*	6.43	7.57	5.48	2.09	2.49e-10	6.73e-08	Distal Intergenic	6	158402888	158487667	84780	1	8871	uc011efm.2	-26653	ENSG00000078269	SYNJ2	synaptojanin 2
chr6	147205013	147206422	1410	*	3.54	4.87	2.23	2.64	2.51e-10	6.76e-08	Intron (uc003qls.2/729178, intron 2 of 5)	6	147162525	147237021	74497	2	729178	uc003qls.2	30599	NA	STXBP5-AS1	STXBP5 antisense RNA 1
chr5	24510472	24511465	994	*	3.85	5.39	1.81	3.58	2.51e-10	6.76e-08	Exon (uc003jgr.2/1008, exon 6 of 12)	5	24487209	24645085	157877	2	1008	uc003jgr.2	133620	ENSG00000040731	CDH10	cadherin 10
chr11	64206606	64207230	625	*	3.07	1.07	3.44	-2.38	2.6e-10	6.99e-08	Distal Intergenic	11	64216529	64219128	2600	1	100996455	uc031qbj.1	-9299	ENSG00000181908	LOC100996455	uncharacterized LOC100996455
chr5	11760702	11761384	683	*	3.52	5.07	1.4	3.66	2.61e-10	6.99e-08	Intron (uc003jfa.1/1501, intron 1 of 21)	5	10971952	11904110	932159	2	1501	uc003jfa.1	142726	ENSG00000169862	CTNND2	catenin delta 2
chr13	85225172	85226816	1645	*	4.62	5.94	3.29	2.65	2.61e-10	6.99e-08	Distal Intergenic	13	84714737	85180903	466167	1	100874128	uc031qmn.1	510435	NA	LINC00333	long intergenic non-protein coding RNA 333
chr3	27491105	27491833	729	*	3.69	5.03	2.29	2.74	2.61e-10	6.99e-08	Intron (uc003cdv.4/9497, intron 2 of 24)	3	27414212	27498245	84034	2	9497	uc003cdv.4	6412	ENSG00000033867	SLC4A7	solute carrier family 4 member 7
chr5	102904453	102905734	1282	*	4.8	6.31	2.88	3.42	2.62e-10	6.99e-08	Distal Intergenic	5	102895106	102898490	3385	2	83594	uc010jbq.1	-5963	ENSG00000112874	NUDT12	nudix hydrolase 12
chr17	15866786	15867497	712	*	5.05	2.8	5.45	-2.65	2.65e-10	7.07e-08	Intron (uc002gpd.1/136, intron 1 of 1)	17	15848231	15879210	30980	1	136	uc002gpd.1	18555	ENSG00000170425	ADORA2B	adenosine A2b receptor
chr6	132279688	132280693	1006	*	4.28	5.72	2.62	3.11	2.67e-10	7.1e-08	Distal Intergenic	6	132269317	132272518	3202	2	1490	uc003qcz.3	-7170	ENSG00000118523	CCN2	cellular communication network factor 2
chr5	155582606	155583364	759	*	3.8	5.17	2.37	2.81	2.67e-10	7.1e-08	Intron (uc003lwa.1/6444, intron 4 of 8)	5	155753767	156185070	431304	1	6444	uc003lwb.3	-170403	ENSG00000170624	SGCD	sarcoglycan delta
chr6	116214982	116216073	1092	*	3.62	4.85	2.5	2.35	2.69e-10	7.15e-08	Distal Intergenic	6	116359894	116361107	1214	1	728402	uc011ebd.2	-143821	NA	TPI1P3	triosephosphate isomerase 1 pseudogene 3
chr1	163370347	163371543	1197	*	3.82	4.9	2.97	1.93	2.74e-10	7.26e-08	Distal Intergenic	1	163291723	163325553	33831	1	83540	uc001gcr.1	78624	ENSG00000143228	NUF2	NUF2 component of NDC80 kinetochore complex
chr2	42054239	42056557	2319	*	4.75	5.95	3.71	2.24	2.76e-10	7.3e-08	Distal Intergenic	2	42104695	42121186	16492	1	388942	uc002rse.3	-48138	ENSG00000214691	LINC01913	long intergenic non-protein coding RNA 1913
chr2	188649877	188650424	548	*	2.58	4.01	0.92	3.09	2.78e-10	7.35e-08	Distal Intergenic	2	188343305	188419219	75915	2	7035	uc002uqb.2	-230658	ENSG00000003436	TFPI	tissue factor pathway inhibitor
chr15	92418263	92419053	791	*	4.57	6.05	2.74	3.31	2.81e-10	7.4e-08	Intron (uc002bqx.2/28232, intron 1 of 9)	15	92397565	92706228	308664	1	28232	uc002bqz.1	20698	ENSG00000176463	SLCO3A1	solute carrier organic anion transporter family member 3A1
chr8	71578645	71579790	1146	*	5.03	6.39	3.58	2.81	2.82e-10	7.43e-08	Promoter (1-2kb)	8	71549501	71581447	31947	2	51110	uc003xyp.3	1657	ENSG00000147592	LACTB2	lactamase beta 2
chr1	61617306	61619014	1709	*	4.85	6.2	3.44	2.76	2.89e-10	7.58e-08	Intron (uc001czy.3/4774, intron 2 of 10)	1	61547980	61928460	380481	1	4774	uc001czw.3	69326	ENSG00000162599	NFIA	nuclear factor I A
chr3	164866426	164867689	1264	*	4.06	5.42	2.62	2.81	2.91e-10	7.61e-08	Distal Intergenic	3	164904508	164913790	9283	2	22865	uc003fej.4	46101	ENSG00000121871	SLITRK3	SLIT and NTRK like family member 3
chr3	34390947	34392116	1170	*	3.63	5.01	2.16	2.86	2.97e-10	7.77e-08	Distal Intergenic	3	33870130	33911199	41070	1	10015	uc011axw.3	520817	ENSG00000170248	PDCD6IP	programmed cell death 6 interacting protein
chr3	577218	578796	1579	*	5.02	6.56	2.94	3.61	2.97e-10	7.77e-08	Exon (uc003boy.1/uc003boy.1, exon 1 of 5)	3	361366	451097	89732	1	10752	uc011asi.2	215852	ENSG00000134121	CHL1	cell adhesion molecule L1 like
chr1	150382506	150383667	1162	*	4.12	5.4	2.91	2.49	3e-10	7.83e-08	Intron (uc010pcc.1/23248, intron 1 of 10)	1	150336990	150449041	112052	1	23248	uc009wlr.3	45516	ENSG00000163125	RPRD2	regulation of nuclear pre-mRNA domain containing 2
chr1	98395571	98396492	922	*	3.32	4.9	1.05	3.85	3.02e-10	7.87e-08	Distal Intergenic	1	98185314	98386615	201302	2	1806	uc001drw.3	-8956	ENSG00000188641	DPYD	dihydropyrimidine dehydrogenase
chrX	137792567	137794527	1961	*	4.75	5.92	3.75	2.17	3.03e-10	7.87e-08	Promoter (<=1kb)	23	137794269	137798763	4495	1	100129662	uc004fao.3	0	ENSG00000226031	FGF13-AS1	FGF13 antisense RNA 1
chr2	50821234	50821996	763	*	4.08	5.55	2.31	3.25	3.05e-10	7.92e-08	Intron (uc002rxb.4/9378, intron 2 of 16)	2	50145643	50850753	705111	2	9378	uc002rxb.4	28757	ENSG00000179915	NRXN1	neurexin 1
chr12	18655019	18656181	1163	*	3.69	5.02	2.37	2.65	3.06e-10	7.92e-08	Intron (uc001rdt.3/5288, intron 21 of 31)	12	18836110	18867705	31596	2	89869	uc001rdu.2	211524	ENSG00000139151	PLCZ1	phospholipase C zeta 1
chrX	16221158	16221602	445	*	1.73	3.36	-0.85	4.21	3.06e-10	7.93e-08	Distal Intergenic	23	16185604	16189516	3913	1	645864	uc031tgu.1	35554	ENSG00000182798	MAGEB17	MAGE family member B17
chr10	50758288	50760848	2561	*	5.67	3.75	6.04	-2.29	3.09e-10	7.97e-08	Distal Intergenic	10	50723151	50747584	24434	2	101243544	uc001jhu.3	-10704	NA	NA	NA
chr15	46235358	46235914	557	*	3.81	5.28	2.04	3.24	3.09e-10	7.98e-08	Distal Intergenic	15	45926938	45983492	56555	1	58472	uc001zvv.4	308420	ENSG00000137767	SQOR	sulfide quinone oxidoreductase
chr12	71532825	71533673	849	*	4.11	5.64	2.12	3.52	3.2e-10	8.24e-08	Exon (uc009zrt.1/7103, exon 3 of 8)	12	71518877	71551620	32744	2	7103	uc009zrt.1	17947	ENSG00000127324	TSPAN8	tetraspanin 8
chr6	101490535	101491698	1164	*	4.01	5.51	2.12	3.4	3.21e-10	8.25e-08	Distal Intergenic	6	101304179	101329224	25046	2	10973	uc003pqm.3	-161311	ENSG00000112249	ASCC3	activating signal cointegrator 1 complex subunit 3
chr5	29758935	29759711	777	*	3.81	5.32	1.9	3.42	3.29e-10	8.43e-08	Distal Intergenic	5	28926977	28927420	444	1	729862	uc003jgz.1	831958	NA	LSP1P3	LSP1 pseudogene 3
chr2	188414692	188415820	1129	*	3.91	5.07	2.93	2.14	3.31e-10	8.48e-08	Intron (uc002upy.3/7035, intron 1 of 7)	2	188328958	188419219	90262	2	7035	uc002upy.3	3399	ENSG00000003436	TFPI	tissue factor pathway inhibitor
chr5	28313524	28315222	1699	*	4.49	5.82	3.13	2.7	3.33e-10	8.52e-08	Distal Intergenic	5	28926977	28927420	444	1	729862	uc003jgz.1	-611755	NA	LSP1P3	LSP1 pseudogene 3
chr2	236423013	236423941	929	*	4.45	5.83	2.95	2.88	3.34e-10	8.53e-08	Intron (uc021vyp.1/116987, intron 1 of 9)	2	236402733	237040444	637712	1	116987	uc002vvt.3	20280	ENSG00000157985	AGAP1	ArfGAP with GTPase domain, ankyrin repeat and PH domain 1
chr3	110461940	110462781	842	*	4.1	5.56	2.35	3.22	3.36e-10	8.57e-08	Distal Intergenic	3	110764163	110788806	24644	2	100506555	uc021xcg.1	326025	NA	NECTIN3-AS1	NECTIN3 antisense RNA 1
chr2	56609431	56610192	762	*	3.79	5.13	2.39	2.74	3.39e-10	8.63e-08	Intron (uc021vhw.1/114800, intron 4 of 4)	2	56411258	56613309	202052	1	114800	uc002rzn.3	198173	ENSG00000055813	CCDC85A	coiled-coil domain containing 85A
chr6	109639148	109640855	1708	*	4.99	6.4	3.42	2.98	3.4e-10	8.65e-08	Distal Intergenic	6	109615506	109629423	13918	1	221262	uc010kdm.1	23642	ENSG00000203799	CCDC162P	coiled-coil domain containing 162, pseudogene
chr5	29935552	29936135	584	*	2.31	3.64	0.98	2.66	3.43e-10	8.71e-08	Distal Intergenic	5	28926977	28927420	444	1	729862	uc003jgz.1	1008575	NA	LSP1P3	LSP1 pseudogene 3
chr7	67131340	67131787	448	*	2.55	4.13	0.21	3.92	3.55e-10	8.98e-08	Distal Intergenic	7	66767625	66786513	18889	1	64940	uc010laj.3	363715	ENSG00000106610	STAG3L4	stromal antigen 3-like 4 (pseudogene)
chr6	135587894	135588663	770	*	3.53	4.96	1.91	3.05	3.55e-10	8.98e-08	Distal Intergenic	6	135516886	135518461	1576	1	4602	uc003qge.1	71008	ENSG00000118513	MYB	MYB proto-oncogene, transcription factor
chr3	106240678	106241973	1296	*	3.42	4.63	2.35	2.28	3.57e-10	9.02e-08	Distal Intergenic	3	105438891	105588266	149376	2	868	uc011bhj.1	-652412	ENSG00000114423	CBLB	Cbl proto-oncogene B
chr8	60302467	60303839	1373	*	4.74	5.96	3.65	2.3	3.59e-10	9.04e-08	Distal Intergenic	8	59717977	60031767	313791	2	9760	uc003xtw.1	-270700	ENSG00000198846	TOX	thymocyte selection associated high mobility group box
chr10	121439616	121442280	2665	*	6.5	4.27	6.9	-2.63	3.64e-10	9.17e-08	Distal Intergenic	10	121410882	121437329	26448	1	9531	uc001lem.3	28734	ENSG00000151929	BAG3	BCL2 associated athanogene 3
chr5	154569353	154569934	582	*	4.31	5.67	2.9	2.78	3.68e-10	9.26e-08	Distal Intergenic	5	154393260	154397685	4426	1	285643	uc010jih.1	176093	ENSG00000226650	KIF4B	kinesin family member 4B
chr8	48531426	48532153	728	*	3.27	4.76	1.39	3.37	3.69e-10	9.27e-08	Intron (uc010lxs.3/23514, intron 6 of 10)	8	48566650	48648563	81914	1	23514	uc011ldf.2	-34497	ENSG00000164808	SPIDR	scaffold protein involved in DNA repair
chr14	38676847	38679641	2795	*	6.6	7.93	5.27	2.66	3.71e-10	9.31e-08	Promoter (<=1kb)	14	38677204	38682268	5065	1	6751	uc001wul.1	0	ENSG00000139874	SSTR1	somatostatin receptor 1
chr20	22743215	22744753	1539	*	7.04	4.65	7.44	-2.79	3.73e-10	9.33e-08	Distal Intergenic	20	22561642	22566101	4460	2	3170	uc002wsn.3	-177114	ENSG00000125798	FOXA2	forkhead box A2
chrX	26313467	26314096	630	*	2.67	4.15	0.85	3.3	3.77e-10	9.42e-08	Distal Intergenic	23	26234286	26236387	2102	1	347541	uc031thc.1	79181	ENSG00000188408	MAGEB5	MAGE family member B5
chr10	132403608	132405021	1414	*	5.32	6.81	3.44	3.38	3.87e-10	9.63e-08	Distal Intergenic	10	132760851	132760931	81	2	100422867	uc021qaz.1	355910	ENSG00000264803	MIR378C	microRNA 378c
chr13	55426453	55427393	941	*	3.95	5.25	2.68	2.57	3.87e-10	9.63e-08	Distal Intergenic	13	55748589	55748683	95	1	100846996	uc031qlv.1	-321196	ENSG00000264387	MIR5007	microRNA 5007
chr7	17178337	17179868	1532	*	4.61	5.82	3.55	2.26	3.88e-10	9.65e-08	Distal Intergenic	7	17338276	17385775	47500	1	196	uc011jxz.1	-158408	ENSG00000106546	AHR	aryl hydrocarbon receptor
chr11	9532100	9532800	701	*	3.54	4.96	1.93	3.03	3.89e-10	9.66e-08	Intron (uc001mhr.3/7702, intron 12 of 15)	11	9482512	9550071	67560	1	7702	uc010rby.2	49588	ENSG00000166478	ZNF143	zinc finger protein 143
chrX	78733254	78733679	426	*	2.05	3.56	0.08	3.48	3.9e-10	9.67e-08	Distal Intergenic	23	78615881	78623049	7169	2	9452	uc011mqr.2	-110205	ENSG00000078596	ITM2A	integral membrane protein 2A
chr7	134595181	134596238	1058	*	3.5	4.8	2.21	2.59	3.97e-10	9.81e-08	Intron (uc003vry.3/800, intron 3 of 10)	7	134605231	134655480	50250	1	800	uc011kpu.2	-8993	ENSG00000122786	CALD1	caldesmon 1
chr4	105862639	105863526	888	*	2.95	4.23	1.74	2.49	3.99e-10	9.85e-08	Distal Intergenic	4	106067032	106163928	96897	1	54790	uc021xqk.1	-203506	ENSG00000168769	TET2	tet methylcytosine dioxygenase 2
chr3	168985938	168987176	1239	*	4.14	5.48	2.78	2.7	4e-10	9.87e-08	Intron (uc003ffl.2/2122, intron 1 of 14)	3	168801287	169099312	298026	2	2122	uc003ffl.2	112136	ENSG00000085276	MECOM	MDS1 and EVI1 complex locus
chr8	140208554	140210012	1459	*	5.24	6.48	4.1	2.38	4.03e-10	9.92e-08	Distal Intergenic	8	139600478	139926236	325759	2	169044	uc003yvd.3	-282318	ENSG00000169436	COL22A1	collagen type XXII alpha 1 chain
chr5	30890549	30890849	301	*	1.66	3.14	-0.18	3.32	4.04e-10	9.94e-08	Distal Intergenic	5	31193762	31251961	58200	1	1004	uc003jhc.2	-302913	ENSG00000113361	CDH6	cadherin 6
chr6	112535810	112536490	681	*	4.37	5.77	2.82	2.95	4.06e-10	9.97e-08	Intron (uc003pvt.3/3910, intron 3 of 38)	6	112429134	112575917	146784	2	3910	uc003pvt.3	39427	ENSG00000112769	LAMA4	laminin subunit alpha 4
chr6	124277527	124278336	810	*	3.69	5.14	1.97	3.17	4.07e-10	9.98e-08	Intron (uc010kep.1/154215, intron 1 of 2)	6	124125069	125146786	1021718	1	154215	uc010keq.3	152458	ENSG00000188580	NKAIN2	sodium/potassium transporting ATPase interacting 2
chr5	42854857	42855915	1059	*	3.69	4.95	2.53	2.41	4.1e-10	1e-07	Distal Intergenic	5	42799982	42825998	26017	2	6414	uc003jna.3	-28859	ENSG00000250722	SELENOP	selenoprotein P
chr6	158148726	158149909	1184	*	4.44	5.97	2.42	3.55	4.11e-10	1e-07	Distal Intergenic	6	158066769	158094977	28209	1	79683	uc010kjn.3	81957	ENSG00000175048	ZDHHC14	zinc finger DHHC-type containing 14
chr2	202579458	202580587	1130	*	3.69	4.95	2.51	2.44	4.14e-10	1.01e-07	Exon (uc010ftl.3/57679, exon 17 of 26)	2	202544788	202563417	18630	2	58538	uc002uyn.3	-16041	ENSG00000082126	MPP4	membrane palmitoylated protein 4
chr14	82954648	82955583	936	*	3.91	5.43	1.89	3.54	4.15e-10	1.01e-07	Distal Intergenic	14	81965154	82000205	35052	2	6400	uc001xvo.4	-954443	ENSG00000071537	SEL1L	SEL1L adaptor subunit of ERAD E3 ubiquitin ligase
chr4	167245321	167245901	581	*	3.79	5.11	2.48	2.63	4.15e-10	1.01e-07	Distal Intergenic	4	166794410	167025609	231200	1	7092	uc011cjo.2	450911	ENSG00000038295	TLL1	tolloid like 1
chrX	111097836	111099036	1201	*	5.15	6.63	3.34	3.29	4.17e-10	1.01e-07	Intron (uc004epl.1/7224, intron 3 of 10)	23	111119279	111147213	27935	1	100329135	uc022ccr.1	-20243	ENSG00000204025	TRPC5OS	TRPC5 opposite strand
chr3	93881309	93882047	739	*	5.45	6.82	3.98	2.84	4.18e-10	1.01e-07	Distal Intergenic	3	93776766	93782067	5302	2	200895	uc003drj.3	-99242	ENSG00000178700	DHFR2	dihydrofolate reductase 2
chr2	174102732	174103590	859	*	3.27	4.54	2.06	2.48	4.2e-10	1.02e-07	Exon (uc002uhz.3/51776, exon 15 of 20)	2	174062441	174146764	84324	2	339751	uc002uib.3	43174	ENSG00000238133	MAP3K20-AS1	MAP3K20 antisense RNA 1
chr10	108365671	108366628	958	*	4.33	5.58	3.19	2.38	4.22e-10	1.02e-07	Intron (uc001kyl.3/114815, intron 23 of 26)	10	108333421	108924466	591046	2	114815	uc001kyl.3	557838	ENSG00000108018	SORCS1	sortilin related VPS10 domain containing receptor 1
chr5	114529900	114531026	1127	*	4.38	5.68	3.11	2.58	4.23e-10	1.02e-07	Distal Intergenic	5	114513236	114516243	3008	2	55521	uc003kqv.3	-13657	ENSG00000152503	TRIM36	tripartite motif containing 36
chr5	119468410	119468875	466	*	1.98	3.57	-0.34	3.9	4.23e-10	1.02e-07	Distal Intergenic	5	119800019	120022964	222946	1	51334	uc003ksp.3	-331144	ENSG00000184838	PRR16	proline rich 16
chr5	16879475	16881893	2419	*	5.18	6.35	4.18	2.18	4.28e-10	1.03e-07	Intron (uc003jft.4/4651, intron 1 of 40)	5	16662016	16936385	274370	2	4651	uc003jft.4	54492	ENSG00000145555	MYO10	myosin X
chr4	118337498	118339367	1870	*	3.92	5.09	2.94	2.15	4.33e-10	1.04e-07	Distal Intergenic	4	118004710	118006736	2027	2	133022	uc003ibv.4	-330762	ENSG00000174599	TRAM1L1	translocation associated membrane protein 1 like 1
chr3	168849100	168850196	1097	*	4.47	5.86	2.94	2.92	4.38e-10	1.05e-07	Promoter (1-2kb)	3	168801287	168851758	50472	2	2122	uc010hwk.1	1562	ENSG00000085276	MECOM	MDS1 and EVI1 complex locus
chr7	112819150	112819967	818	*	3.79	5.12	2.44	2.68	4.39e-10	1.05e-07	Distal Intergenic	7	112756773	112758637	1865	2	401397	uc011kmt.2	-60513	ENSG00000214194	SMIM30	small integral membrane protein 30
chr8	119041845	119042494	650	*	4.66	6.25	2.31	3.94	4.39e-10	1.05e-07	Intron (uc003yok.1/2131, intron 1 of 10)	8	118811602	119124058	312457	2	2131	uc003yok.1	81564	ENSG00000182197	EXT1	exostosin glycosyltransferase 1
chrX	26304972	26305446	475	*	2.05	3.72	-0.88	4.6	4.48e-10	1.07e-07	Distal Intergenic	23	26234286	26236387	2102	1	347541	uc031thc.1	70686	ENSG00000188408	MAGEB5	MAGE family member B5
chr7	79237137	79237864	728	*	3.84	5.3	2.08	3.22	4.49e-10	1.07e-07	Distal Intergenic	7	79083276	79100524	17249	1	100505881	uc022ags.1	153861	ENSG00000234456	MAGI2-AS3	MAGI2 antisense RNA 3
chr4	114560395	114562613	2219	*	4.75	6.02	3.55	2.46	4.56e-10	1.09e-07	Intron (uc003ibi.3/817, intron 3 of 18)	4	114372188	114683083	310896	2	817	uc003ibi.3	120470	ENSG00000145349	CAMK2D	calcium/calmodulin dependent protein kinase II delta
chr2	50670738	50672924	2187	*	5.04	6.48	3.35	3.13	4.66e-10	1.11e-07	Intron (uc002rxb.4/9378, intron 11 of 16)	2	50145643	50574894	429252	2	9378	uc010fbp.3	-95844	ENSG00000179915	NRXN1	neurexin 1
chr8	134440584	134441805	1222	*	5.78	7.23	4.08	3.15	4.78e-10	1.13e-07	Distal Intergenic	8	134249414	134309547	60134	2	10397	uc011lji.1	-131037	ENSG00000104419	NDRG1	N-myc downstream regulated 1
chr6	51275947	51277211	1265	*	3.67	5.11	2	3.11	4.98e-10	1.18e-07	Distal Intergenic	6	50786439	50815326	28888	1	7021	uc003pag.3	489508	ENSG00000008196	TFAP2B	transcription factor AP-2 beta
chr4	137071049	137071788	740	*	3.05	4.52	1.26	3.26	4.99e-10	1.18e-07	Distal Intergenic	4	138440074	138453629	13556	2	54510	uc003ihe.4	1381841	ENSG00000189184	PCDH18	protocadherin 18
chr7	17597562	17599403	1842	*	5.11	6.43	3.8	2.63	5.03e-10	1.19e-07	Exon (uc022aag.1/uc022aag.1, exon 1 of 1)	7	17338276	17385775	47500	1	196	uc011jxz.1	259286	ENSG00000106546	AHR	aryl hydrocarbon receptor
chr14	96775280	96776418	1139	*	4.14	5.45	2.85	2.61	5.05e-10	1.19e-07	Exon (uc001yfi.3/55102, exon 29 of 42)	14	96722547	96731100	8554	1	623	uc001yfh.3	52733	ENSG00000100739	BDKRB1	bradykinin receptor B1
chr5	3347912	3352451	4540	*	6.87	8.29	5.27	3.02	5.1e-10	1.2e-07	Distal Intergenic	5	3417266	3536208	118943	2	285577	uc003jdd.3	183757	ENSG00000248118	LINC01019	long intergenic non-protein coding RNA 1019
chr8	113219577	113219946	370	*	1.63	3.26	-0.99	4.25	5.11e-10	1.2e-07	Distal Intergenic	8	113322454	113349960	27507	2	114788	uc003ynw.1	130014	ENSG00000164796	CSMD3	CUB and Sushi multiple domains 3
chr5	81652674	81653747	1074	*	6.55	4.32	6.95	-2.63	5.16e-10	1.21e-07	Distal Intergenic	5	81600753	81614147	13395	1	92270	uc003khw.3	51921	ENSG00000205464	ATP6AP1L	ATPase H+ transporting accessory protein 1 like
chr12	21726511	21727367	857	*	4.43	5.99	2.28	3.71	5.18e-10	1.22e-07	Exon (uc001rfb.3/2998, exon 4 of 16)	12	21689123	21757781	68659	2	2998	uc001rfb.3	30414	ENSG00000111713	GYS2	glycogen synthase 2
chr2	168109449	168110700	1252	*	3.77	5.03	2.57	2.46	5.21e-10	1.22e-07	3' UTR	2	168043793	168116261	72469	1	129446	uc010fpr.3	65656	ENSG00000163092	XIRP2	xin actin binding repeat containing 2
chr2	226785192	226786363	1172	*	4.39	5.89	2.49	3.4	5.27e-10	1.23e-07	Distal Intergenic	2	226628161	226628181	21	1	100847035	uc031rrl.1	157031	ENSG00000264539	MIR548AR	microRNA 548ar
chr5	108260015	108260663	649	*	4.18	5.6	2.57	3.04	5.28e-10	1.23e-07	Promoter (<=1kb)	5	108260307	108523373	263067	1	2241	uc031skp.1	0	ENSG00000151422	FER	FER tyrosine kinase
chr6	95966594	95968043	1450	*	5.66	7.12	3.93	3.19	5.3e-10	1.24e-07	Distal Intergenic	6	96025373	96035254	9882	1	79694	uc003pon.3	-57330	ENSG00000172469	MANEA	mannosidase endo-alpha
chr5	30160929	30161674	746	*	4.61	6.11	2.72	3.39	5.32e-10	1.24e-07	Distal Intergenic	5	31193762	31251961	58200	1	1004	uc003jhc.2	-1032088	ENSG00000113361	CDH6	cadherin 6
chr13	85485389	85487402	2014	*	4.33	5.6	3.12	2.49	5.38e-10	1.25e-07	Distal Intergenic	13	85937738	86118797	181060	1	100874137	uc031qmo.1	-450336	ENSG00000226317	LINC00351	long intergenic non-protein coding RNA 351
chr6	56347131	56347875	745	*	3.97	5.54	1.76	3.77	5.45e-10	1.26e-07	Exon (uc003pcy.4/667, exon 70 of 84)	6	56348351	56357231	8881	2	667	uc003pda.4	9356	ENSG00000151914	DST	dystonin
chrX	33397691	33398452	762	*	3.48	5.06	1.17	3.89	5.46e-10	1.27e-07	Distal Intergenic	23	32534713	33357726	823014	2	1756	uc004ddf.3	-39965	ENSG00000198947	DMD	dystrophin
chr2	117680004	117680393	390	*	2.17	3.75	-0.13	3.88	5.49e-10	1.27e-07	Distal Intergenic	2	118572255	118589953	17699	1	8886	uc002tlh.1	-891862	ENSG00000088205	DDX18	DEAD-box helicase 18
chr5	26495609	26495979	371	*	2.06	3.62	-0.09	3.71	5.5e-10	1.27e-07	Distal Intergenic	5	26880709	26890942	10234	2	1007	uc011cnv.1	394963	ENSG00000113100	CDH9	cadherin 9
chr12	86158819	86160476	1658	*	3.47	4.71	2.34	2.37	5.54e-10	1.28e-07	Distal Intergenic	12	86198331	86230318	31988	2	9182	uc001taf.1	69842	ENSG00000198774	RASSF9	Ras association domain family member 9
chr2	146557237	146559071	1835	*	5.34	6.62	4.11	2.51	5.6e-10	1.29e-07	Distal Intergenic	2	147344625	147348558	3934	1	728773	uc002twf.4	-785554	NA	PABPC1P2	poly(A) binding protein cytoplasmic 1 pseudogene 2
chr5	166384356	166385434	1079	*	5	6.56	2.84	3.72	5.61e-10	1.29e-07	Distal Intergenic	5	166711843	167420187	708345	1	57451	uc021yhi.1	-326409	ENSG00000145934	TENM2	teneurin transmembrane protein 2
chr2	201276098	201276389	292	*	1.83	3.38	-0.27	3.65	5.73e-10	1.32e-07	Intron (uc002uvn.4/26010, intron 3 of 12)	2	201353684	201374792	21109	2	130535	uc002uvs.3	98403	ENSG00000155729	KCTD18	potassium channel tetramerization domain containing 18
chr3	36960989	36962181	1193	*	4.43	5.75	3.1	2.65	5.75e-10	1.32e-07	Intron (uc003cgj.3/9881, intron 1 of 22)	3	36868308	36986548	118241	2	9881	uc003cgj.3	24367	ENSG00000168016	TRANK1	tetratricopeptide repeat and ankyrin repeat containing 1
chr1	189963303	189964137	835	*	3.05	4.51	1.33	3.18	5.96e-10	1.36e-07	Distal Intergenic	1	190066797	190444942	378146	2	339479	uc010pot.1	480805	ENSG00000162670	BRINP3	BMP/retinoic acid inducible neural specific 3
chr5	106463103	106463980	878	*	2.7	4.11	1.13	2.98	6.02e-10	1.38e-07	Distal Intergenic	5	106712590	107006596	294007	2	1946	uc003kol.3	542616	ENSG00000184349	EFNA5	ephrin A5
chr6	92373822	92374681	860	*	4.52	6.03	2.54	3.49	6.03e-10	1.38e-07	Intron (uc003pod.3/uc003pod.3, intron 2 of 3)	6	92231378	92231455	78	1	100616174	uc021zcv.1	142444	ENSG00000263734	MIR4643	microRNA 4643
chr7	89400503	89402095	1593	*	4.78	6.07	3.55	2.52	6.09e-10	1.39e-07	Distal Intergenic	7	89748714	89754914	6201	1	442523	uc003ujw.1	-346619	ENSG00000235436	DPY19L2P4	DPY19L2 pseudogene 4
chr12	32630567	32632230	1664	*	4.09	5.3	3	2.3	6.09e-10	1.39e-07	Distal Intergenic	12	32638906	32798984	160079	1	121512	uc001rlc.3	-6676	ENSG00000139132	FGD4	FYVE, RhoGEF and PH domain containing 4
chr12	28593016	28593554	539	*	2.38	3.95	0.17	3.78	6.09e-10	1.39e-07	Intron (uc001rio.3/55297, intron 10 of 14)	12	28459675	28703099	243425	1	55297	uc009zjl.3	133341	ENSG00000123106	CCDC91	coiled-coil domain containing 91
chr2	142226148	142226945	798	*	4.24	5.7	2.48	3.22	6.16e-10	1.4e-07	Intron (uc002tvj.1/53353, intron 3 of 90)	2	140988996	142889270	1900275	2	53353	uc002tvj.1	662325	ENSG00000168702	LRP1B	LDL receptor related protein 1B
chr11	83359689	83361132	1444	*	4.66	5.92	3.47	2.45	6.19e-10	1.4e-07	Intron (uc010rsw.1/1740, intron 1 of 10)	11	83166056	83393468	227413	2	1740	uc010rsw.1	32336	ENSG00000150672	DLG2	discs large MAGUK scaffold protein 2
chr13	82448337	82449905	1569	*	4.11	5.41	2.83	2.57	6.22e-10	1.41e-07	Distal Intergenic	13	80910112	80915086	4975	2	10253	uc001vlj.3	-1533251	ENSG00000136158	SPRY2	sprouty RTK signaling antagonist 2
chr1	225600527	225601135	609	*	2.88	4.45	0.63	3.82	6.24e-10	1.41e-07	Intron (uc001hoy.3/3930, intron 7 of 13)	1	225589204	225615815	26612	2	3930	uc001hoy.3	14680	ENSG00000143815	LBR	lamin B receptor
chr13	94771457	94774634	3178	*	5.4	6.7	4.14	2.56	6.25e-10	1.41e-07	Intron (uc010tig.1/10082, intron 4 of 5)	13	94470677	94510726	40050	2	100873973	uc031qmw.1	-260731	NA	GPC6-AS2	GPC6 antisense RNA 2
chr2	37047893	37049140	1248	*	5.05	6.41	3.62	2.79	6.28e-10	1.42e-07	Distal Intergenic	2	36923833	37041937	118105	1	5212	uc010ezw.3	124060	ENSG00000205221	VIT	vitrin
chr13	92415207	92415660	454	*	2.63	4.04	1.09	2.95	6.29e-10	1.42e-07	Intron (uc010tif.2/2262, intron 5 of 7)	13	92050935	93519487	1468553	1	2262	uc010tif.2	364272	ENSG00000179399	GPC5	glypican 5
chr13	54306641	54307675	1035	*	3.89	5.24	2.5	2.74	6.31e-10	1.42e-07	Distal Intergenic	13	54389554	54450254	60701	1	100861552	uc031qlu.1	-81879	ENSG00000261517	LINC00558	long intergenic non-protein coding RNA 558
chr8	106446494	106447433	940	*	3.58	4.84	2.41	2.43	6.34e-10	1.42e-07	Intron (uc003ymd.3/23414, intron 2 of 7)	8	106331147	106816767	485621	1	23414	uc003ymd.3	115347	ENSG00000169946	ZFPM2	zinc finger protein, FOG family member 2
chr1	239275121	239276337	1217	*	4.1	5.52	2.51	3	6.47e-10	1.45e-07	Distal Intergenic	1	239549865	240049896	500032	1	1131	uc001hyo.1	-273528	ENSG00000133019	CHRM3	cholinergic receptor muscarinic 3
chr1	225628308	225629735	1428	*	4.74	6.03	3.5	2.52	6.52e-10	1.46e-07	Distal Intergenic	1	225589204	225616557	27354	2	3930	uc001hoz.3	-11751	ENSG00000143815	LBR	lamin B receptor
chr4	122784978	122785521	544	*	3.07	4.5	1.44	3.06	6.52e-10	1.46e-07	Promoter (<=1kb)	4	122782116	122784434	2319	2	55212	uc010inq.1	-544	ENSG00000138686	BBS7	Bardet-Biedl syndrome 7
chr14	44841223	44842703	1481	*	4.5	5.89	2.98	2.91	6.88e-10	1.54e-07	Distal Intergenic	14	44973354	44976499	3146	2	84075	uc001wvn.3	133796	ENSG00000189139	FSCB	fibrous sheath CABYR binding protein
chrX	22667050	22667399	350	*	2.73	4.32	0.4	3.93	6.91e-10	1.54e-07	Intron (uc031tgz.1/100873065, intron 4 of 5)	23	23018078	23020206	2129	1	168400	uc004daj.3	-350679	ENSG00000184735	DDX53	DEAD-box helicase 53
chr9	124319898	124321079	1182	*	5.88	4.02	6.25	-2.24	7.01e-10	1.56e-07	Distal Intergenic	9	124329399	124547809	218411	1	153090	uc004bln.3	-8320	ENSG00000136848	DAB2IP	DAB2 interacting protein
chr18	69243483	69244160	678	*	2.26	3.92	-0.68	4.6	7.03e-10	1.56e-07	Promoter (2-3kb)	18	69187200	69246192	58993	2	100505776	uc002lks.1	2032	ENSG00000260676	LINC01541	long intergenic non-protein coding RNA 1541
chr12	14754555	14755224	670	*	2.89	4.28	1.35	2.93	7.05e-10	1.56e-07	Distal Intergenic	12	14656597	14720791	64195	2	79887	uc001rcc.1	-33764	ENSG00000121316	PLBD1	phospholipase B domain containing 1
chr2	177861141	177862639	1499	*	5.6	6.99	4.09	2.9	7.05e-10	1.56e-07	Distal Intergenic	2	178077422	178084054	6633	1	220988	uc002ulb.1	-214783	ENSG00000170144	HNRNPA3	heterogeneous nuclear ribonucleoprotein A3
chr6	53602527	53602933	407	*	2.45	3.93	0.6	3.33	7.06e-10	1.56e-07	Distal Intergenic	6	53659534	53788919	129386	1	55227	uc003pcd.1	-56601	ENSG00000137269	LRRC1	leucine rich repeat containing 1
chr13	85497567	85498202	636	*	2.71	4.27	0.51	3.76	7.1e-10	1.57e-07	Distal Intergenic	13	85937738	86118797	181060	1	100874137	uc031qmo.1	-439536	ENSG00000226317	LINC00351	long intergenic non-protein coding RNA 351
chr5	27906553	27907687	1135	*	5.35	6.82	3.57	3.25	7.14e-10	1.58e-07	Distal Intergenic	5	27472399	27496508	24110	1	643401	uc003jgy.3	434154	ENSG00000250337	PURPL	p53 upregulated regulator of p53 levels
chr2	188553932	188554945	1014	*	3.87	5.22	2.5	2.71	7.24e-10	1.6e-07	Distal Intergenic	2	188343305	188419219	75915	2	7035	uc002uqb.2	-134713	ENSG00000003436	TFPI	tissue factor pathway inhibitor
chr1	168662225	168663219	995	*	4.56	6.04	2.74	3.3	7.26e-10	1.6e-07	Downstream (1-2kb)	1	168664695	168698442	33748	2	1805	uc001gfp.3	35223	ENSG00000143196	DPT	dermatopontin
chr3	77588081	77589301	1221	*	3.82	5.23	2.28	2.94	7.29e-10	1.6e-07	Intron (uc021xat.1/6092, intron 6 of 25)	3	77637902	77667330	29429	1	6092	uc003dqa.3	-48601	ENSG00000185008	ROBO2	roundabout guidance receptor 2
chr6	163829439	163830158	720	*	4.46	5.98	2.44	3.54	7.36e-10	1.62e-07	Distal Intergenic	6	163834097	163834982	886	2	100526820	uc021zib.1	4824	ENSG00000270419	CAHM	colon adenocarcinoma hypermethylated
chr5	28728748	28729630	883	*	3	4.53	0.94	3.59	7.42e-10	1.63e-07	Distal Intergenic	5	28926977	28927420	444	1	729862	uc003jgz.1	-197347	NA	LSP1P3	LSP1 pseudogene 3
chr2	149981317	149982149	833	*	4.11	5.5	2.62	2.88	7.46e-10	1.63e-07	Intron (uc002twv.1/130576, intron 1 of 6)	2	149934036	150071772	137737	1	130576	uc002twx.1	47281	ENSG00000150556	LYPD6B	LY6/PLAUR domain containing 6B
chr6	161431545	161433232	1688	*	3.55	4.65	2.67	1.98	7.66e-10	1.68e-07	Intron (uc010kkc.2/4216, intron 1 of 22)	6	161412822	161538417	125596	1	4216	uc011ega.2	18723	ENSG00000085511	MAP3K4	mitogen-activated protein kinase kinase kinase 4
chr2	137156890	137158054	1165	*	4.53	5.86	3.2	2.66	7.71e-10	1.68e-07	Distal Intergenic	2	136871919	136875725	3807	2	7852	uc002tuz.3	-281165	ENSG00000121966	CXCR4	C-X-C motif chemokine receptor 4
chrX	27566410	27567243	834	*	2.66	4.18	0.67	3.51	7.71e-10	1.68e-07	Distal Intergenic	23	27478328	27481458	3131	2	139420	uc004dbu.1	-84952	ENSG00000224960	PPP4R3C	protein phosphatase 4 regulatory subunit 3C
chr3	26698698	26699542	845	*	3.48	4.83	2.06	2.77	7.72e-10	1.68e-07	Intron (uc003cdp.3/116135, intron 1 of 1)	3	26666158	26752265	86108	1	116135	uc003cdq.3	32540	ENSG00000179796	LRRC3B	leucine rich repeat containing 3B
chr10	8224782	8225882	1101	*	4.59	2.23	5	-2.77	7.81e-10	1.7e-07	Distal Intergenic	10	8096667	8117164	20498	1	2625	uc001ika.3	128115	ENSG00000107485	GATA3	GATA binding protein 3
chr5	50013247	50013921	675	*	3.7	5.03	2.37	2.66	7.82e-10	1.7e-07	Intron (uc003jon.4/79668, intron 3 of 26)	5	49962772	50142356	179585	1	79668	uc003jop.3	50475	ENSG00000151883	PARP8	poly(ADP-ribose) polymerase family member 8
chr8	50165813	50166478	666	*	4.02	5.48	2.26	3.23	7.83e-10	1.7e-07	Distal Intergenic	8	49984900	49988642	3743	1	492307	uc031tbc.1	180913	ENSG00000168333	PPDPFL	pancreatic progenitor cell differentiation and proliferation factor like
chr6	91951010	91952571	1562	*	4.07	5.36	2.85	2.51	7.91e-10	1.71e-07	Distal Intergenic	6	92231378	92231455	78	1	100616174	uc021zcv.1	-278807	ENSG00000263734	MIR4643	microRNA 4643
chrX	65976491	65977432	942	*	4.95	6.55	2.54	4.01	7.99e-10	1.73e-07	Distal Intergenic	23	65815482	65859140	43659	2	60401	uc004dwq.3	-117351	ENSG00000131080	EDA2R	ectodysplasin A2 receptor
chr4	139125711	139126120	410	*	3.03	4.54	1.09	3.45	8.04e-10	1.74e-07	Intron (uc021xrw.1/23657, intron 6 of 11)	4	139085248	139163503	78256	2	23657	uc021xrw.1	37383	ENSG00000151012	SLC7A11	solute carrier family 7 member 11
chr16	61974028	61974384	357	*	2.01	3.54	-0.06	3.6	8.07e-10	1.74e-07	Intron (uc002eog.2/1006, intron 2 of 11)	16	61760082	61891142	131061	2	1006	uc002eoh.3	-82886	ENSG00000150394	CDH8	cadherin 8
chr16	5840701	5842412	1712	*	4.07	5.2	3.13	2.07	8.14e-10	1.75e-07	Distal Intergenic	16	6069132	7703949	1634818	1	54715	uc002cyr.1	-226720	ENSG00000078328	RBFOX1	RNA binding fox-1 homolog 1
chrX	73461742	73463020	1279	*	4.5	5.94	2.82	3.12	8.14e-10	1.75e-07	Exon (uc004ebq.1/uc004ebq.1, exon 1 of 2)	23	73438382	73438453	72	2	100126317	uc022bzc.1	-23289	ENSG00000212027	MIR374B	microRNA 374b
chr6	94842815	94843349	535	*	3.24	4.59	1.87	2.72	8.18e-10	1.76e-07	Distal Intergenic	6	94428021	94456476	28456	1	643432	uc003pom.1	414794	NA	TSG1	tumor suppressor TSG1
chr21	25744825	25745519	695	*	3.02	4.42	1.49	2.94	8.27e-10	1.78e-07	Distal Intergenic	21	26212864	26430056	217193	1	339622	uc031rvb.1	-467345	ENSG00000226983	LINC01692	long intergenic non-protein coding RNA 1692
chr5	166143911	166144691	781	*	4.02	5.44	2.39	3.06	8.66e-10	1.86e-07	Distal Intergenic	5	166711843	167420187	708345	1	57451	uc021yhi.1	-567152	ENSG00000145934	TENM2	teneurin transmembrane protein 2
chr6	72085168	72085886	719	*	4.34	5.83	2.47	3.37	8.78e-10	1.88e-07	Promoter (<=1kb)	6	72086663	72086734	72	2	407032	uc011dya.2	848	ENSG00000199094	MIR30C2	microRNA 30c-2
chr7	14675502	14676595	1094	*	3.36	4.8	1.71	3.09	8.79e-10	1.88e-07	Intron (uc003ssz.3/1607, intron 12 of 24)	7	14184674	14881075	696402	2	1607	uc003ssz.3	204480	ENSG00000136267	DGKB	diacylglycerol kinase beta
chrX	68488183	68489002	820	*	4.65	6.11	2.91	3.2	9.02e-10	1.92e-07	Distal Intergenic	23	68380582	68385365	4784	2	64219	uc011mpi.2	-102818	ENSG00000181191	PJA1	praja ring finger ubiquitin ligase 1
chr18	43372900	43373892	993	*	5.54	3.46	5.92	-2.46	9.04e-10	1.92e-07	Distal Intergenic	18	43405545	43422521	16977	1	284266	uc002lbl.1	-31653	ENSG00000197046	SIGLEC15	sialic acid binding Ig like lectin 15
chr16	59912367	59913257	891	*	4.82	6.29	3.03	3.27	9.04e-10	1.92e-07	Distal Intergenic	16	59788045	59789095	1051	2	644649	uc021tji.2	-123272	NA	APOOP5	apolipoprotein O pseudogene 5
chr9	120253585	120254253	669	*	4.31	5.77	2.55	3.23	9.16e-10	1.95e-07	Distal Intergenic	9	119187504	120177317	989814	2	23245	uc004bjt.2	-76268	ENSG00000148219	ASTN2	astrotactin 2
chr3	157291635	157292952	1318	*	5.55	6.99	3.89	3.1	9.23e-10	1.96e-07	Intron (uc003fbo.3/152078, intron 4 of 4)	3	157261133	157319021	57889	1	152078	uc010hvv.3	30502	ENSG00000174899	PQLC2L	PQ loop repeat containing 2 like
chr5	155818010	155818552	543	*	4.02	5.36	2.66	2.7	9.26e-10	1.96e-07	Intron (uc003lwa.1/6444, intron 6 of 8)	5	155753767	156194798	441032	1	6444	uc003lwd.4	64243	ENSG00000170624	SGCD	sarcoglycan delta
chr2	103782953	103783749	797	*	3.97	5.31	2.62	2.69	9.33e-10	1.98e-07	Distal Intergenic	2	103414225	103434138	19914	1	130827	uc010ywe.3	368728	ENSG00000170417	TMEM182	transmembrane protein 182
chr6	24658996	24660105	1110	*	4.37	5.54	3.36	2.18	9.35e-10	1.98e-07	Intron (uc003nej.3/51567, intron 2 of 6)	6	24650205	24667115	16911	2	51567	uc003nej.3	7010	ENSG00000111802	TDP2	tyrosyl-DNA phosphodiesterase 2
chr4	30003996	30004409	414	*	2.98	4.62	0.3	4.32	9.55e-10	2.02e-07	Distal Intergenic	4	30722030	30726957	4928	1	5099	uc021xnc.1	-717621	ENSG00000169851	PCDH7	protocadherin 7
chr2	60757331	60758470	1140	*	5.09	6.43	3.73	2.69	9.82e-10	2.07e-07	Intron (uc002sab.3/53335, intron 2 of 4)	2	60684329	60763325	78997	2	53335	uc002sad.1	4855	ENSG00000119866	BCL11A	BAF chromatin remodeling complex subunit BCL11A
chr4	40548424	40549281	858	*	3.9	5.25	2.49	2.76	9.91e-10	2.09e-07	Intron (uc003gvc.2/54502, intron 1 of 6)	4	40425272	40517990	92719	2	54502	uc003gvd.2	-30434	ENSG00000163694	RBM47	RNA binding motif protein 47
chr7	135962004	135963655	1652	*	4.06	5.37	2.77	2.6	1.01e-09	2.13e-07	Distal Intergenic	7	135611503	135662204	50702	2	767558	uc010lmv.3	-299800	ENSG00000267697	LUZP6	leucine zipper protein 6
chr7	88753110	88753753	644	*	3.67	4.91	2.54	2.37	1.02e-09	2.14e-07	Intron (uc011khi.2/219578, intron 1 of 3)	7	88423420	88425031	1612	2	219557	uc003ujv.3	-328079	ENSG00000164645	TEX47	testis expressed 47
chr6	123193320	123194045	726	*	3.11	4.26	2.15	2.12	1.03e-09	2.15e-07	Distal Intergenic	6	123109971	123130864	20894	1	10924	uc003pzh.3	83349	ENSG00000172594	SMPDL3A	sphingomyelin phosphodiesterase acid like 3A
chr7	22770709	22771307	599	*	4.71	2.6	5.09	-2.5	1.03e-09	2.16e-07	3' UTR	7	22766819	22770157	3339	1	3569	uc011jyq.1	3890	ENSG00000136244	IL6	interleukin 6
chr1	210277197	210279362	2166	*	4.8	6.11	3.51	2.6	1.04e-09	2.17e-07	Intron (uc001hhs.5/255928, intron 7 of 9)	1	210332745	210337633	4889	1	255928	uc010psp.2	-53383	ENSG00000143469	SYT14	synaptotagmin 14
chrX	106023534	106024743	1210	*	4.52	6.01	2.69	3.32	1.05e-09	2.19e-07	Intron (uc004emk.3/79589, intron 2 of 6)	23	106045919	106073315	27397	1	54885	uc004emm.3	-21176	ENSG00000133138	TBC1D8B	TBC1 domain family member 8B
chr16	60185650	60187165	1516	*	3.96	5.25	2.71	2.54	1.06e-09	2.21e-07	Distal Intergenic	16	59788045	59789095	1051	2	644649	uc021tji.2	-396555	NA	APOOP5	apolipoprotein O pseudogene 5
chr7	117212492	117213729	1238	*	4.21	5.44	3.09	2.36	1.06e-09	2.21e-07	Intron (uc003vjd.3/1080, intron 11 of 26)	7	117199518	117204842	5325	1	1080	uc003vje.1	12974	ENSG00000001626	CFTR	cystic fibrosis transmembrane conductance regulator
chr11	126833098	126834280	1183	*	4.64	6.05	3.08	2.97	1.06e-09	2.21e-07	Intron (uc001qea.3/84623, intron 1 of 16)	11	126810642	126814986	4345	1	100874251	uc001qee.2	22456	ENSG00000254960	KIRREL3-AS2	KIRREL3 antisense RNA 2
chr4	79783391	79784107	717	*	2.89	4.24	1.52	2.72	1.07e-09	2.23e-07	Intron (uc010ijl.1/55589, intron 10 of 11)	4	79793482	79800594	7113	1	55589	uc003hll.3	-9375	ENSG00000138756	BMP2K	BMP2 inducible kinase
chr13	71933813	71935577	1765	*	4.61	6	3.1	2.9	1.08e-09	2.24e-07	Distal Intergenic	13	71589273	71742549	153277	1	100885781	uc031qmd.1	344540	ENSG00000226846	LINC00348	long intergenic non-protein coding RNA 348
chr18	25599492	25600057	566	*	2.26	3.78	0.27	3.51	1.08e-09	2.24e-07	Intron (uc010xbn.1/1000, intron 1 of 14)	18	25530930	25616539	85610	2	1000	uc010xbn.1	16482	ENSG00000170558	CDH2	cadherin 2
chrX	96413339	96415795	2457	*	4.97	6.32	3.59	2.73	1.08e-09	2.24e-07	Intron (uc004eft.4/1730, intron 22 of 26)	23	96138907	96140450	1544	1	29935	uc004efv.4	274432	ENSG00000204086	RPA4	replication protein A4
chr6	73651410	73651889	480	*	3.48	4.9	1.87	3.04	1.11e-09	2.29e-07	Intron (uc003pgj.4/56479, intron 1 of 8)	6	73677410	73677476	67	2	100423005	uc021zbr.1	25587	ENSG00000266180	MIR4282	microRNA 4282
chr4	114001067	114002109	1043	*	4.32	5.78	2.55	3.24	1.11e-09	2.29e-07	Intron (uc003ibc.2/287, intron 2 of 30)	4	114028019	114028111	93	1	100302188	uc021xqv.1	-25910	ENSG00000283193	MIR1243	microRNA 1243
chr7	50682208	50683499	1292	*	5.47	6.65	4.45	2.19	1.11e-09	2.29e-07	Exon (uc003tph.3/2887, exon 9 of 16)	7	50526134	50633154	107021	2	1644	uc003tpg.4	-49054	ENSG00000132437	DDC	dopa decarboxylase
chrX	147445200	147445932	733	*	3.36	4.88	1.38	3.5	1.11e-09	2.3e-07	Distal Intergenic	23	147582139	147985907	403769	1	2334	uc004fco.3	-136207	ENSG00000155966	AFF2	AF4/FMR2 family member 2
chr7	78922132	78923818	1687	*	5.31	6.52	4.24	2.27	1.12e-09	2.3e-07	Intron (uc003ugx.3/9863, intron 1 of 21)	7	79082273	79100524	18252	1	100505881	uc022agq.1	-158455	ENSG00000234456	MAGI2-AS3	MAGI2 antisense RNA 3
chr2	106198938	106200039	1102	*	5.18	6.5	3.85	2.66	1.12e-09	2.3e-07	Distal Intergenic	2	106209554	106227016	17463	2	285000	uc002tdf.3	26977	NA	LOC285000	uncharacterized LOC285000
chr13	55211388	55211906	519	*	3.74	5.26	1.72	3.54	1.12e-09	2.3e-07	Distal Intergenic	13	54886107	54886183	77	2	100302187	uc021rkb.1	-325205	ENSG00000283126	MIR1297	microRNA 1297
chr3	112816678	112817544	867	*	5.15	3.04	5.54	-2.5	1.14e-09	2.33e-07	Distal Intergenic	3	112721292	112738555	17264	2	25871	uc011bid.2	-78123	ENSG00000163608	NEPRO	nucleolus and neural progenitor protein
chrX	142157395	142158147	753	*	2.76	4.32	0.58	3.74	1.15e-09	2.36e-07	Distal Intergenic	23	142113704	142122066	8363	1	441525	uc004fbv.4	43691	ENSG00000189326	SPANXN4	SPANX family member N4
chr4	175789028	175789597	570	*	3.39	4.88	1.49	3.39	1.16e-09	2.36e-07	Intron (uc003iua.1/uc003iua.1, intron 2 of 2)	4	175563198	175750465	187268	2	8001	uc003itz.1	-38563	ENSG00000145451	GLRA3	glycine receptor alpha 3
chr5	17860630	17861303	674	*	3.54	4.79	2.37	2.43	1.16e-09	2.37e-07	Intron (uc003jgb.3/uc003jgb.3, intron 3 of 6)	5	17379015	17387419	8405	2	401177	uc003jga.3	-473211	ENSG00000250822	LINC02111	long intergenic non-protein coding RNA 2111
chr17	38677643	38678245	603	*	4.81	3.09	5.16	-2.07	1.16e-09	2.37e-07	Distal Intergenic	17	38632080	38657854	25775	2	84951	uc010cxb.3	-19789	ENSG00000131746	TNS4	tensin 4
chr18	49596474	49597185	712	*	3.92	5.5	1.64	3.86	1.17e-09	2.38e-07	Distal Intergenic	18	49866542	51062273	1195732	1	1630	uc002lfe.2	-269357	ENSG00000187323	DCC	DCC netrin 1 receptor
chr1	246411325	246412083	759	*	4	5.42	2.39	3.03	1.18e-09	2.39e-07	Intron (uc001ibk.3/64754, intron 5 of 11)	1	245912642	246580714	668073	2	64754	uc001ibk.3	168631	ENSG00000185420	SMYD3	SET and MYND domain containing 3
chr3	53512120	53513270	1151	*	5.24	6.6	3.82	2.77	1.18e-09	2.4e-07	Distal Intergenic	3	53529076	53846492	317417	1	776	uc003dgu.5	-15806	ENSG00000157388	CACNA1D	calcium voltage-gated channel subunit alpha1 D
chr2	104852075	104853356	1282	*	3.74	5.01	2.55	2.46	1.19e-09	2.4e-07	Distal Intergenic	2	104995308	105024790	29483	2	100287010	uc010ywf.1	171434	NA	LOC100287010	uncharacterized LOC100287010
chr7	132599928	132601265	1338	*	3.26	4.49	2.15	2.34	1.19e-09	2.41e-07	Intron (uc003vre.3/54927, intron 4 of 7)	7	132469623	132766828	297206	2	54927	uc003vre.3	165563	ENSG00000106554	CHCHD3	coiled-coil-helix-coiled-coil-helix domain containing 3
chr3	1225314	1225897	584	*	2.97	4.38	1.41	2.97	1.2e-09	2.42e-07	Intron (uc010hbo.2/27255, intron 3 of 7)	3	1134629	1445278	310650	1	27255	uc003bpa.3	90685	ENSG00000134115	CNTN6	contactin 6
chr8	23389894	23390301	408	*	3.66	1.04	4.08	-3.03	1.22e-09	2.46e-07	Intron (uc003xdn.1/51312, intron 1 of 1)	8	23386363	23430063	43701	1	51312	uc003xdp.3	3531	ENSG00000147454	SLC25A37	solute carrier family 25 member 37
chr2	4603670	4604296	627	*	3.5	4.8	2.25	2.55	1.22e-09	2.47e-07	Distal Intergenic	2	4675808	4703812	28005	2	727982	uc002qyi.3	99516	ENSG00000231532	LINC01249	long intergenic non-protein coding RNA 1249
chr1	195074300	195075640	1341	*	3.85	5.01	2.86	2.15	1.23e-09	2.47e-07	Distal Intergenic	1	196227219	196311379	84161	2	343450	uc001gth.1	1235739	ENSG00000162687	KCNT2	potassium sodium-activated channel subfamily T member 2
chr6	144013812	144014265	454	*	2.73	4.07	1.35	2.72	1.23e-09	2.47e-07	Intron (uc003qjq.4/9749, intron 1 of 12)	6	143999102	144152322	153221	1	9749	uc010khi.3	14710	ENSG00000112419	PHACTR2	phosphatase and actin regulator 2
chr5	31023155	31023623	469	*	2.71	4.2	0.82	3.38	1.26e-09	2.53e-07	Distal Intergenic	5	31193762	31251961	58200	1	1004	uc003jhc.2	-170139	ENSG00000113361	CDH6	cadherin 6
chr2	77831995	77833296	1302	*	3.49	4.65	2.51	2.15	1.26e-09	2.53e-07	Distal Intergenic	2	77743787	77749502	5716	2	80059	uc002snt.2	-82493	ENSG00000176204	LRRTM4	leucine rich repeat transmembrane neuronal 4
chr7	141808063	141809336	1274	*	5.15	6.71	2.94	3.77	1.26e-09	2.53e-07	Promoter (2-3kb)	7	141811549	141843783	32235	1	93432	uc003vwz.3	-2213	ENSG00000257743	MGAM2	maltase-glucoamylase 2 (putative)
chr7	84921337	84922820	1484	*	3.79	5.24	2.13	3.11	1.31e-09	2.62e-07	Distal Intergenic	7	84679673	84816171	136499	2	223117	uc010lee.1	-105166	ENSG00000153993	SEMA3D	semaphorin 3D
chr2	166990642	166991362	721	*	4.11	5.52	2.55	2.96	1.31e-09	2.62e-07	Intron (uc002udp.3/uc002udp.3, intron 2 of 11)	2	166845670	167005642	159973	2	6323	uc002udo.4	14280	ENSG00000144285	SCN1A	sodium voltage-gated channel alpha subunit 1
chr9	105650805	105651458	654	*	2.85	4.36	0.92	3.44	1.32e-09	2.64e-07	Distal Intergenic	9	105757593	105780770	23178	1	1539	uc004bbs.2	-106135	ENSG00000155833	CYLC2	cylicin 2
chr1	158155353	158156435	1083	*	4.39	5.57	3.37	2.19	1.33e-09	2.66e-07	3' UTR	1	158150685	158152636	1952	1	912	uc009wst.1	4668	ENSG00000158473	CD1D	CD1d molecule
chrX	25890983	25891672	690	*	2.78	4.27	0.92	3.34	1.36e-09	2.7e-07	Distal Intergenic	23	26156460	26158853	2394	1	286514	uc004dbq.2	-264788	ENSG00000176774	MAGEB18	MAGE family member B18
chr2	37046101	37046830	730	*	4.38	5.66	3.16	2.5	1.36e-09	2.71e-07	Distal Intergenic	2	36923833	37041937	118105	1	5212	uc010ezw.3	122268	ENSG00000205221	VIT	vitrin
chr6	111059935	111060687	753	*	3.98	5.39	2.43	2.95	1.38e-09	2.73e-07	Intron (uc003puh.1/23097, intron 2 of 12)	6	111135824	111216913	81090	1	262	uc011eay.1	-75137	ENSG00000123505	AMD1	adenosylmethionine decarboxylase 1
chr8	109039974	109040992	1019	*	5.01	6.25	3.87	2.38	1.38e-09	2.73e-07	Intron (uc003ymq.3/340419, intron 1 of 4)	8	108911544	109094167	182624	2	340419	uc003ymq.3	53175	ENSG00000147655	RSPO2	R-spondin 2
chr5	30505124	30506059	936	*	4.28	5.71	2.62	3.09	1.39e-09	2.75e-07	Distal Intergenic	5	31193762	31251961	58200	1	1004	uc003jhc.2	-687703	ENSG00000113361	CDH6	cadherin 6
chr6	161903262	161903848	587	*	2.55	4.05	0.7	3.35	1.42e-09	2.82e-07	Intron (uc011egf.2/5071, intron 4 of 6)	6	161574378	161695107	120730	2	56895	uc011ege.1	-208155	ENSG00000026652	AGPAT4	1-acylglycerol-3-phosphate O-acyltransferase 4
chr1	84314666	84317095	2430	*	5.32	6.6	4.09	2.51	1.44e-09	2.85e-07	Exon (uc001dja.1/uc001dja.1, exon 2 of 3)	1	84259598	84379059	119462	2	100847084	uc031pmy.1	61964	ENSG00000264406	MIR548AP	microRNA 548ap
chr1	216379862	216381014	1153	*	4.16	5.71	2.05	3.66	1.45e-09	2.86e-07	Exon (uc001hku.1/7399, exon 16 of 72)	1	215796236	216596738	800503	2	7399	uc001hku.1	215724	ENSG00000042781	USH2A	usherin
chr6	111931742	111932350	609	*	3.31	4.6	2.04	2.56	1.45e-09	2.87e-07	Distal Intergenic	6	111893920	111927477	33558	2	10758	uc010kdx.3	-4265	ENSG00000056972	TRAF3IP2	TRAF3 interacting protein 2
chr7	134902563	134903423	861	*	3.64	5.02	2.15	2.87	1.46e-09	2.87e-07	Distal Intergenic	7	134868590	134896316	27727	2	29062	uc003vsp.2	-6247	ENSG00000105875	WDR91	WD repeat domain 91
chr5	164911641	164912569	929	*	4.35	5.85	2.46	3.38	1.47e-09	2.9e-07	Distal Intergenic	5	166711843	167420187	708345	1	57451	uc021yhi.1	-1799274	ENSG00000145934	TENM2	teneurin transmembrane protein 2
chr7	85183295	85184083	789	*	4.39	5.45	3.58	1.87	1.48e-09	2.9e-07	Distal Intergenic	7	84679673	84816171	136499	2	223117	uc010lee.1	-367124	ENSG00000153993	SEMA3D	semaphorin 3D
chr6	55577969	55578717	749	*	3.26	4.7	1.62	3.08	1.48e-09	2.9e-07	Distal Intergenic	6	55376873	55444012	67140	2	54511	uc003pcp.3	-133957	ENSG00000146151	HMGCLL1	3-hydroxymethyl-3-methylglutaryl-CoA lyase like 1
chrX	148603795	148605063	1269	*	4.61	5.94	3.28	2.66	1.48e-09	2.9e-07	Intron (uc010nsu.2/3423, intron 1 of 2)	23	148560295	148614590	54296	2	3423	uc010nsu.2	9527	ENSG00000010404	IDS	iduronate 2-sulfatase
chr6	120282401	120283120	720	*	3.18	4.73	1.07	3.65	1.48e-09	2.9e-07	Distal Intergenic	6	119773712	119812467	38756	2	285762	uc003pyn.3	-469934	NA	LOC285762	uncharacterized LOC285762
chr5	23994515	23995609	1095	*	3.96	5.42	2.24	3.17	1.49e-09	2.91e-07	Exon (uc021xwx.1/uc021xwx.1, exon 1 of 1)	5	23507724	23528706	20983	1	56979	uc003jgo.3	486791	ENSG00000164256	PRDM9	PR/SET domain 9
chr9	121181266	121182092	827	*	4.2	5.56	2.76	2.8	1.49e-09	2.92e-07	Distal Intergenic	9	120466453	120479769	13317	1	7099	uc004bkb.4	714813	ENSG00000136869	TLR4	toll like receptor 4
chr2	227522010	227522673	664	*	3.28	4.74	1.54	3.21	1.5e-09	2.92e-07	Promoter (<=1kb)	2	227523426	227523509	84	2	100847053	uc031rrm.1	836	ENSG00000263363	MIR5702	microRNA 5702
chr3	21433451	21434893	1443	*	4.06	5.41	2.67	2.75	1.5e-09	2.92e-07	Distal Intergenic	3	21447218	21448177	960	1	391518	uc003ccd.4	-12325	NA	VENTXP7	VENT homeobox pseudogene 7
chr3	7154183	7154726	544	*	3.37	4.69	2.05	2.64	1.5e-09	2.92e-07	Intron (uc010hcf.2/2917, intron 1 of 11)	3	7340371	7724023	383653	1	2917	uc003bqn.1	-185645	ENSG00000196277	GRM7	glutamate metabotropic receptor 7
chr5	13581363	13582007	645	*	3.51	4.96	1.81	3.15	1.51e-09	2.94e-07	Distal Intergenic	5	13690437	13769252	78816	2	1767	uc003jfc.2	187245	ENSG00000039139	DNAH5	dynein axonemal heavy chain 5
chr12	118744899	118746394	1496	*	4.98	2.42	5.39	-2.97	1.51e-09	2.94e-07	Intron (uc001twx.3/51347, intron 1 of 20)	12	118587606	118797412	209807	2	51347	uc001twx.3	51018	ENSG00000135090	TAOK3	TAO kinase 3
chr18	8732541	8733187	647	*	4.8	6.18	3.33	2.85	1.53e-09	2.97e-07	Intron (uc002knq.2/23255, intron 3 of 14)	18	8717369	8832775	115407	1	23255	uc002knr.2	15172	ENSG00000168502	MTCL1	microtubule crosslinking factor 1
chr2	54918642	54920649	2008	*	5.21	6.45	4.07	2.38	1.55e-09	3.01e-07	Distal Intergenic	2	54952149	55199156	247008	1	400954	uc002ryb.4	-31500	ENSG00000214595	EML6	EMAP like 6
chr6	75243684	75245041	1358	*	5.35	6.77	3.74	3.03	1.57e-09	3.03e-07	Intron (uc003phr.3/uc003phr.3, intron 2 of 3)	6	75887368	75898251	10884	2	1303	uc003phu.1	653210	ENSG00000111799	COL12A1	collagen type XII alpha 1 chain
chr5	162846585	162847280	696	*	3.51	4.77	2.35	2.43	1.58e-09	3.05e-07	Distal Intergenic	5	162864577	162870931	6355	1	900	uc011dek.1	-17297	ENSG00000113328	CCNG1	cyclin G1
chr6	107981798	107982973	1176	*	4.75	6.22	2.95	3.27	1.59e-09	3.06e-07	3' UTR	6	108023364	108053599	30236	2	256380	uc003pry.4	70626	ENSG00000146285	SCML4	Scm polycomb group protein like 4
chr7	52607419	52608205	787	*	4.2	5.59	2.69	2.9	1.59e-09	3.07e-07	Distal Intergenic	7	53103349	53104618	1270	1	285877	uc003tpz.3	-495144	ENSG00000221900	POM121L12	POM121 transmembrane nucleoporin like 12
chr3	95928289	95929168	880	*	4.52	5.93	2.95	2.98	1.6e-09	3.09e-07	Distal Intergenic	3	95373267	95402037	28771	2	100287639	uc003dro.1	-526252	ENSG00000244681	MTHFD2P1	methylenetetrahydrofolate dehydrogenase (NADP+ dependent) 2, methenyltetrahydrofolate cyclohydrolase pseudogene 1
chr4	126987096	126987772	677	*	3.21	4.61	1.68	2.93	1.61e-09	3.1e-07	Distal Intergenic	4	126428414	126428462	49	1	100302267	uc021xrq.1	558682	ENSG00000283550	MIR2054	microRNA 2054
chr1	90376219	90376756	538	*	4.11	2.01	4.5	-2.49	1.62e-09	3.11e-07	Intron (uc001dnm.3/55144, intron 2 of 2)	1	90458824	90460525	1702	2	492303	uc001dno.3	83769	NA	GEMIN8P4	gem nuclear organelle associated protein 8 pseudogene 4
chr6	142980266	142981157	892	*	2.76	4.19	1.1	3.09	1.64e-09	3.15e-07	Distal Intergenic	6	142847592	142959026	111435	2	153910	uc010khg.1	-21240	ENSG00000236366	LOC153910	uncharacterized LOC153910
chrX	33927815	33929328	1514	*	3.42	4.91	1.59	3.32	1.66e-09	3.18e-07	Distal Intergenic	23	34147869	34150447	2579	2	158724	uc004ddg.3	221119	ENSG00000185448	FAM47A	family with sequence similarity 47 member A
chr1	189650450	189651060	611	*	3.07	4.51	1.38	3.14	1.66e-09	3.18e-07	Distal Intergenic	1	190066797	190444942	378146	2	339479	uc010pot.1	793882	ENSG00000162670	BRINP3	BMP/retinoic acid inducible neural specific 3
chr8	75825519	75826117	599	*	3.65	5.16	1.73	3.42	1.66e-09	3.18e-07	Distal Intergenic	8	75896708	75946793	50086	1	83690	uc003yan.3	-70591	ENSG00000121005	CRISPLD1	cysteine rich secretory protein LCCL domain containing 1
chr2	49533822	49534637	816	*	4.55	5.95	2.99	2.96	1.7e-09	3.23e-07	Distal Intergenic	2	49210237	49381666	171430	2	2492	uc010fbo.2	-152156	ENSG00000170820	FSHR	follicle stimulating hormone receptor
chr12	75357572	75358132	561	*	2.52	3.98	0.81	3.17	1.7e-09	3.23e-07	Distal Intergenic	12	75433858	75603528	169671	2	3747	uc001sxe.4	245396	ENSG00000166006	KCNC2	potassium voltage-gated channel subfamily C member 2
chrX	132568208	132569007	800	*	3.9	5.44	1.82	3.62	1.71e-09	3.25e-07	Distal Intergenic	23	132435064	132549205	114142	2	2239	uc004exc.1	-19003	ENSG00000076716	GPC4	glypican 4
chr3	35424911	35426065	1155	*	3.91	5.04	2.98	2.06	1.75e-09	3.33e-07	Distal Intergenic	3	35680666	35727379	46714	1	10777	uc003cfz.4	-254601	ENSG00000172995	ARPP21	cAMP regulated phosphoprotein 21
chr2	8243136	8244434	1299	*	3.9	5.18	2.66	2.52	1.76e-09	3.34e-07	Intron (uc010eww.2/339789, intron 7 of 8)	2	8062556	8116977	54422	2	339788	uc010yit.3	-126159	ENSG00000235665	LINC00298	long intergenic non-protein coding RNA 298
chr1	192001374	192002379	1006	*	3.6	4.93	2.28	2.64	1.77e-09	3.35e-07	Distal Intergenic	1	192127592	192154945	27354	1	64407	uc001gsg.3	-125213	ENSG00000150681	RGS18	regulator of G protein signaling 18
chr4	159219807	159221118	1312	*	3.8	4.99	2.77	2.21	1.77e-09	3.35e-07	Distal Intergenic	4	159131401	159176439	45039	1	55314	uc010iqi.3	88406	ENSG00000164124	TMEM144	transmembrane protein 144
chr15	101820184	101820669	486	*	3.7	5.03	2.34	2.69	1.78e-09	3.36e-07	Promoter (2-3kb)	15	101812390	101817700	5311	2	55829	uc021sxv.1	-2484	ENSG00000131871	SELENOS	selenoprotein S
chr4	37271936	37272988	1053	*	3.05	4.3	1.9	2.39	1.79e-09	3.38e-07	Intron (uc011bxz.2/57495, intron 1 of 6)	4	37246690	37451087	204398	1	57495	uc011bxz.2	25246	ENSG00000174145	NWD2	NACHT and WD repeat domain containing 2
chr17	38668218	38668918	701	*	3.64	1.79	4	-2.21	1.82e-09	3.43e-07	Distal Intergenic	17	38632080	38657854	25775	2	84951	uc010cxb.3	-10364	ENSG00000131746	TNS4	tensin 4
chr15	94741950	94743362	1413	*	3.65	4.68	2.86	1.82	1.82e-09	3.43e-07	Distal Intergenic	15	94774801	94887288	112488	1	55784	uc002btg.4	-31439	ENSG00000140563	MCTP2	multiple C2 and transmembrane domain containing 2
chr4	90217251	90217946	696	*	3.13	4.6	1.35	3.25	1.83e-09	3.44e-07	Intron (uc003hsm.1/285513, intron 1 of 1)	4	90165429	90229161	63733	2	285513	uc003hsm.1	11215	ENSG00000185477	GPRIN3	GPRIN family member 3
chr8	106611561	106612459	899	*	3.43	4.73	2.16	2.57	1.84e-09	3.46e-07	Intron (uc003ymd.3/23414, intron 4 of 7)	8	106703118	106816767	113650	1	23414	uc011lhs.2	-90659	ENSG00000169946	ZFPM2	zinc finger protein, FOG family member 2
chr4	75340114	75341311	1198	*	4.36	5.64	3.11	2.53	1.85e-09	3.48e-07	Intron (uc021xpc.1/374, intron 6 of 11)	4	75310853	75490485	179633	1	374	uc021xpc.1	29261	ENSG00000109321	AREG	amphiregulin
chr2	5917167	5917924	758	*	3.1	4.39	1.84	2.55	1.89e-09	3.54e-07	Distal Intergenic	2	5832799	5841517	8719	1	6664	uc002qyj.3	84368	ENSG00000176887	SOX11	SRY-box 11
chrX	38749884	38750591	708	*	2.3	3.83	0.25	3.57	1.92e-09	3.59e-07	Distal Intergenic	23	38663073	38665783	2711	1	58526	uc004dej.4	86811	ENSG00000165175	MID1IP1	MID1 interacting protein 1
chr7	10146269	10146525	257	*	1.88	3.39	-0.06	3.44	1.95e-09	3.66e-07	Distal Intergenic	7	9673900	9675447	1548	1	168741	uc003srw.1	472369	NA	PER4	period circadian regulator 3 pseudogene
chr21	22051234	22052455	1222	*	3.31	4.89	1.02	3.87	1.96e-09	3.67e-07	Distal Intergenic	21	22114913	22175426	60514	2	387486	uc002yky.4	122971	ENSG00000224924	LINC00320	long intergenic non-protein coding RNA 320
chr11	87433317	87435574	2258	*	5.84	7.16	4.5	2.66	1.97e-09	3.68e-07	Distal Intergenic	11	87846415	87908635	62221	2	23682	uc001pcj.2	473061	ENSG00000123892	RAB38	RAB38, member RAS oncogene family
chr7	115318061	115319182	1122	*	3.96	5.03	3.14	1.89	1.98e-09	3.69e-07	Distal Intergenic	7	115575202	115608367	33166	2	22797	uc003vhm.2	289185	ENSG00000105967	TFEC	transcription factor EC
chr1	99636112	99637364	1253	*	4.92	6.14	3.82	2.31	2.02e-09	3.77e-07	Distal Intergenic	1	99729848	99775138	45291	1	9890	uc001dse.3	-92484	ENSG00000117600	PLPPR4	phospholipid phosphatase related 4
chr1	177139599	177140411	813	*	5.23	6.66	3.58	3.08	2.03e-09	3.78e-07	Promoter (<=1kb)	1	177140633	177251558	110926	1	57795	uc001glf.3	-222	ENSG00000198797	BRINP2	BMP/retinoic acid inducible neural specific 2
chr13	30833168	30833641	474	*	1.49	3.07	-0.8	3.87	2.04e-09	3.8e-07	Intron (uc001uss.4/84056, intron 3 of 10)	13	30776767	30881191	104425	2	84056	uc001uss.4	47550	ENSG00000102781	KATNAL1	katanin catalytic subunit A1 like 1
chr3	27683386	27685259	1874	*	4.73	5.83	3.84	1.98	2.06e-09	3.82e-07	Distal Intergenic	3	27757440	27764206	6767	2	8320	uc003cdx.4	78947	ENSG00000163508	EOMES	eomesodermin
chr18	36106864	36107277	414	*	2.72	4.25	0.69	3.57	2.07e-09	3.84e-07	Distal Intergenic	18	36786888	36920602	133715	2	647946	uc002lak.1	813325	ENSG00000267374	MIR924HG	MIR924 host gene
chr7	21290807	21291401	595	*	3.76	5.06	2.49	2.58	2.09e-09	3.87e-07	Distal Intergenic	7	21467689	21554151	86463	1	6671	uc003sva.3	-176288	ENSG00000105866	SP4	Sp4 transcription factor
chr8	65524214	65524507	294	*	2.07	3.44	0.63	2.81	2.11e-09	3.9e-07	Intron (uc003xvj.2/9420, intron 4 of 5)	8	65486866	65494445	7580	2	401463	uc003xvh.4	-29769	ENSG00000254102	LOC401463	uncharacterized LOC401463
chr21	45936947	45937818	872	*	5.09	6.4	3.8	2.6	2.11e-09	3.9e-07	Promoter (<=1kb)	21	45937098	45938860	1763	1	114043	uc002zff.4	0	NA	TSPEAR-AS2	TSPEAR antisense RNA 2
chr2	186246306	186246805	500	*	2.19	3.58	0.71	2.86	2.12e-09	3.91e-07	Distal Intergenic	2	186603355	186698016	94662	1	401024	uc002upl.3	-356550	ENSG00000188738	FSIP2	fibrous sheath interacting protein 2
chr11	85856145	85857038	894	*	3.47	4.81	2.09	2.72	2.13e-09	3.93e-07	Distal Intergenic	11	85668214	85780923	112710	2	8301	uc010rtl.2	-75222	ENSG00000073921	PICALM	phosphatidylinositol binding clathrin assembly protein
chr1	161671953	161672371	419	*	2.99	4.47	1.18	3.28	2.13e-09	3.93e-07	Distal Intergenic	1	161676762	161684142	7381	1	84824	uc001gbd.3	-4391	ENSG00000132185	FCRLA	Fc receptor like A
chr1	77694543	77696083	1541	*	4.07	5.31	2.93	2.37	2.14e-09	3.94e-07	Distal Intergenic	1	77619221	77685132	65912	2	10026	uc001dhl.1	-9411	ENSG00000142892	PIGK	phosphatidylinositol glycan anchor biosynthesis class K
chr16	79183716	79184729	1014	*	3.79	5.05	2.59	2.46	2.15e-09	3.96e-07	Intron (uc002ffk.3/51741, intron 8 of 8)	16	79627745	79634622	6878	2	4094	uc002ffm.3	449893	ENSG00000178573	MAF	MAF bZIP transcription factor
chr1	108225241	108226567	1327	*	4.63	5.97	3.26	2.72	2.16e-09	3.98e-07	Exon (uc001dvj.1/10451, exon 2 of 10)	1	108113782	108231126	117345	2	10451	uc001dvj.1	4559	ENSG00000134215	VAV3	vav guanine nucleotide exchange factor 3
chr9	127414383	127415718	1336	*	4.24	2.75	4.57	-1.82	2.17e-09	3.98e-07	Intron (uc004boq.1/2649, intron 2 of 9)	9	127420715	127460907	40193	1	100379345	uc022bni.1	-4997	ENSG00000224020	MIR181A2HG	MIR181A2 host gene
chr2	53330876	53331868	993	*	5.22	6.59	3.78	2.81	2.18e-09	4e-07	Distal Intergenic	2	53897117	53927672	30556	2	51130	uc002rxf.2	595804	ENSG00000115239	ASB3	ankyrin repeat and SOCS box containing 3
chr6	47330507	47330987	481	*	3.17	4.61	1.48	3.14	2.22e-09	4.06e-07	Distal Intergenic	6	47199268	47277680	78413	2	27242	uc003oyv.3	-52827	ENSG00000146072	TNFRSF21	TNF receptor superfamily member 21
chr3	165342602	165343079	478	*	3.22	4.25	2.44	1.81	2.24e-09	4.09e-07	Distal Intergenic	3	165490692	165555253	64562	2	590	uc003fem.4	212174	ENSG00000114200	BCHE	butyrylcholinesterase
chr5	163007222	163008158	937	*	4.09	5.43	2.7	2.73	2.24e-09	4.09e-07	Distal Intergenic	5	162944463	162946359	1897	1	27430	uc003lzm.4	62759	ENSG00000038274	MAT2B	methionine adenosyltransferase 2B
chr4	129752348	129753850	1503	*	4.14	5.27	3.21	2.06	2.25e-09	4.1e-07	5' UTR	4	129732481	129785787	53307	1	79960	uc003igm.3	19867	ENSG00000077684	JADE1	jade family PHD finger 1
chr4	116794134	116794770	637	*	2.74	3.98	1.6	2.38	2.28e-09	4.16e-07	Distal Intergenic	4	117220881	117220924	44	1	100302290	uc021xqy.1	-426111	ENSG00000284253	MIR1973	microRNA 1973
chr10	74094503	74095623	1121	*	6.61	4.17	7.01	-2.85	2.28e-09	4.16e-07	3' UTR	10	74092588	74114907	22320	2	54788	uc001jsz.2	19284	ENSG00000148719	DNAJB12	DnaJ heat shock protein family (Hsp40) member B12
chr2	165790988	165792554	1567	*	3.76	5.08	2.45	2.63	2.29e-09	4.17e-07	Intron (uc002ucu.2/151258, intron 5 of 9)	2	165754709	165812035	57327	2	151258	uc002ucu.2	19481	ENSG00000169507	SLC38A11	solute carrier family 38 member 11
chr6	23654747	23655562	816	*	3.8	5.14	2.45	2.69	2.3e-09	4.17e-07	Distal Intergenic	6	24126414	24130334	3921	1	140767	uc003ndv.3	-470852	ENSG00000152954	NRSN1	neurensin 1
chr12	20183602	20184580	979	*	3.39	4.71	2.09	2.61	2.33e-09	4.23e-07	Intron (uc021qvz.1/100506393, intron 2 of 2)	12	20167619	20251802	84184	1	100506393	uc021qvz.1	15983	ENSG00000256287	LINC02398	long intergenic non-protein coding RNA 2398
chr4	91767954	91768640	687	*	2.47	3.95	0.64	3.32	2.34e-09	4.23e-07	Intron (uc010ikv.2/401145, intron 9 of 9)	4	91570671	92051163	480493	1	401145	uc003hsx.3	197283	ENSG00000184305	CCSER1	coiled-coil serine rich protein 1
chr5	12797085	12798412	1328	*	4.09	5.31	3	2.32	2.37e-09	4.29e-07	Intron (uc003jfb.1/404663, intron 3 of 3)	5	12574969	12805295	230327	1	404663	uc010itv.1	222116	NA	LINC01194	long intergenic non-protein coding RNA 1194
chr2	225881945	225882919	975	*	2.8	4.1	1.55	2.55	2.37e-09	4.29e-07	Intron (uc010fwz.1/55619, intron 1 of 55)	2	225875178	225875257	80	2	100616207	uc021vxm.1	-6688	ENSG00000263828	MIR4439	microRNA 4439
chr11	100656109	100656854	746	*	4.37	5.84	2.6	3.24	2.39e-09	4.3e-07	Intron (uc001pge.2/143872, intron 2 of 23)	11	100558407	100861656	303250	1	143872	uc001pge.2	97702	ENSG00000165895	ARHGAP42	Rho GTPase activating protein 42
chrX	81269655	81270827	1173	*	4.02	5.53	2.08	3.45	2.41e-09	4.34e-07	Distal Intergenic	23	80457915	80554046	96132	1	6451	uc010nmn.3	811740	ENSG00000131171	SH3BGRL	SH3 domain binding glutamate rich protein like
chr12	116863970	116865638	1669	*	5.23	3.25	5.61	-2.35	2.42e-09	4.37e-07	Promoter (<=1kb)	12	116866057	116866123	67	2	100616309	uc021rei.1	485	ENSG00000264037	MIR4472-2	microRNA 4472-2
chr6	132215839	132216855	1017	*	3.99	5.29	2.72	2.57	2.43e-09	4.37e-07	3' UTR	6	132182735	132198980	16246	1	5167	uc003qcy.3	33104	ENSG00000197594	ENPP1	ectonucleotide pyrophosphatase/phosphodiesterase 1
chr15	83956302	83957784	1483	*	6.37	4.03	6.77	-2.74	2.43e-09	4.37e-07	Promoter (2-3kb)	15	83924655	83953468	28814	2	646	uc002bjt.1	-2834	ENSG00000169594	BNC1	basonuclin 1
chr5	135521715	135523232	1518	*	4.5	5.79	3.27	2.52	2.44e-09	4.37e-07	Distal Intergenic	5	135527156	135528851	1696	2	389332	uc003lbm.4	5619	ENSG00000271824	SMIM32	small integral membrane protein 32
chr4	138329651	138330483	833	*	3.52	4.91	2.03	2.88	2.45e-09	4.4e-07	Distal Intergenic	4	138440074	138453629	13556	2	54510	uc003ihe.4	123146	ENSG00000189184	PCDH18	protocadherin 18
chr14	79667897	79668616	720	*	2.7	4.01	1.4	2.6	2.45e-09	4.4e-07	Intron (uc001xum.2/9369, intron 14 of 20)	14	79745682	80334633	588952	1	9369	uc001xup.3	-77066	ENSG00000021645	NRXN3	neurexin 3
chr7	87756778	87757770	993	*	4.33	5.72	2.84	2.88	2.47e-09	4.41e-07	Intron (uc003uji.2/53616, intron 8 of 8)	7	87834432	87849399	14968	2	6717	uc003ujq.2	91629	ENSG00000075142	SRI	sorcin
chrY	15016432	15018078	1647	*	5.75	-2.36	6.24	-8.6	2.48e-09	4.44e-07	Promoter (<=1kb)	24	15016699	15026743	10045	1	8653	uc010nwv.1	0	ENSG00000067048	DDX3Y	DEAD-box helicase 3 Y-linked
chr7	118003719	118004445	727	*	4.03	5.45	2.43	3.02	2.5e-09	4.46e-07	Distal Intergenic	7	117864712	117882784	18073	1	56311	uc003vji.3	139007	ENSG00000106013	ANKRD7	ankyrin repeat domain 7
chr13	59926636	59927451	816	*	4.46	5.92	2.71	3.21	2.5e-09	4.46e-07	Distal Intergenic	13	60239721	60325074	85354	2	81624	uc001vhs.4	397623	ENSG00000139734	DIAPH3	diaphanous related formin 3
chr2	123013029	123014059	1031	*	3.52	4.62	2.63	1.99	2.51e-09	4.46e-07	Distal Intergenic	2	122513121	122525428	12308	1	7247	uc031rox.1	499908	ENSG00000211460	TSN	translin
chrX	121010141	121010525	385	*	1.38	2.9	-0.6	3.5	2.52e-09	4.49e-07	Distal Intergenic	23	120181462	120183796	2335	1	2747	uc004eto.3	828679	ENSG00000182890	GLUD2	glutamate dehydrogenase 2
chr5	146569733	146570395	663	*	3.64	5.07	2	3.07	2.54e-09	4.51e-07	Distal Intergenic	5	146614579	146728392	113814	1	202374	uc003lol.4	-44184	ENSG00000169302	STK32A	serine/threonine kinase 32A
chr7	68278437	68279500	1064	*	4.15	5.59	2.48	3.11	2.54e-09	4.51e-07	Distal Intergenic	7	69063905	69755607	691703	1	26053	uc003tvv.4	-784405	ENSG00000158321	AUTS2	activator of transcription and developmental regulator AUTS2
chr6	56489001	56490513	1513	*	4.06	5.41	2.64	2.77	2.56e-09	4.53e-07	3' UTR	6	56322785	56507694	184910	2	667	uc003pcy.4	17181	ENSG00000151914	DST	dystonin
chr5	65114169	65115151	983	*	3.89	5.25	2.49	2.76	2.56e-09	4.53e-07	Intron (uc003juf.3/57486, intron 12 of 12)	5	65081602	65125111	43510	1	57486	uc010iww.3	32567	ENSG00000123213	NLN	neurolysin
chrX	68775982	68777158	1177	*	4.98	6.33	3.59	2.75	2.57e-09	4.55e-07	Distal Intergenic	23	68725078	68752351	27274	1	27112	uc004dxk.3	50904	ENSG00000130054	FAM155B	family with sequence similarity 155 member B
chr4	163648080	163649057	978	*	4.06	5.52	2.32	3.2	2.58e-09	4.56e-07	Distal Intergenic	4	164047860	164088073	40214	2	92345	uc010iqw.1	439016	ENSG00000145414	NAF1	nuclear assembly factor 1 ribonucleoprotein
chr1	169117523	169118288	766	*	3.65	4.89	2.51	2.37	2.59e-09	4.58e-07	Intron (uc001gft.3/29922, intron 11 of 11)	1	169075947	169101960	26014	1	481	uc001gfr.1	41576	ENSG00000143153	ATP1B1	ATPase Na+/K+ transporting subunit beta 1
chr18	71892258	71893671	1414	*	4.32	5.74	2.71	3.02	2.67e-09	4.71e-07	Distal Intergenic	18	71920527	71959251	38725	2	1528	uc002llh.3	65580	ENSG00000166347	CYB5A	cytochrome b5 type A
chr9	78565832	78566465	634	*	4.42	5.85	2.78	3.07	2.69e-09	4.73e-07	Intron (uc004ajy.2/5125, intron 2 of 13)	9	78505560	78977255	471696	1	5125	uc004akc.2	60272	ENSG00000099139	PCSK5	proprotein convertase subtilisin/kexin type 5
chr5	31161608	31162457	850	*	4.3	5.69	2.79	2.9	2.71e-09	4.77e-07	Distal Intergenic	5	31193762	31251961	58200	1	1004	uc003jhc.2	-31305	ENSG00000113361	CDH6	cadherin 6
chr12	91750993	91751619	627	*	4.12	5.67	1.97	3.71	2.75e-09	4.83e-07	Distal Intergenic	12	91539035	91576806	37772	2	1634	uc001tbu.3	-174187	ENSG00000011465	DCN	decorin
chr10	128888174	128889170	997	*	5.19	6.69	3.31	3.38	2.75e-09	4.83e-07	Intron (uc001ljt.3/1793, intron 23 of 51)	10	128821067	128824325	3259	1	1793	uc031pxq.1	67107	ENSG00000150760	DOCK1	dedicator of cytokinesis 1
chr2	14425901	14426438	538	*	2.89	4.33	1.21	3.12	2.76e-09	4.83e-07	Intron (uc002rby.3/uc002rby.3, intron 2 of 3)	2	14772810	14780168	7359	1	151354	uc002rbz.2	-346372	ENSG00000162981	LRATD1	LRAT domain containing 1
chr6	123888562	123889507	946	*	2.91	4.2	1.67	2.54	2.78e-09	4.87e-07	Intron (uc003pzj.2/10345, intron 2 of 40)	6	123537484	123958238	420755	2	10345	uc003pzj.2	68731	ENSG00000186439	TRDN	triadin
chr12	82409192	82410310	1119	*	5.46	6.99	3.43	3.55	2.79e-09	4.87e-07	Distal Intergenic	12	81652045	82153109	501065	2	8499	uc031qis.1	-256083	ENSG00000139220	PPFIA2	PTPRF interacting protein alpha 2
chr4	94763666	94764180	515	*	3.19	4.67	1.37	3.3	2.8e-09	4.9e-07	Distal Intergenic	4	94750078	94751142	1065	1	474	uc003hta.1	13588	ENSG00000172238	ATOH1	atonal bHLH transcription factor 1
chr2	79191316	79191890	575	*	3.32	4.57	2.18	2.39	2.81e-09	4.91e-07	Distal Intergenic	2	79252812	79255630	2819	1	130120	uc002snw.4	-60922	ENSG00000143954	REG3G	regenerating family member 3 gamma
chr8	12885206	12886441	1236	*	3.17	4.63	1.44	3.19	2.83e-09	4.94e-07	3' UTR	8	12869773	12887284	17512	1	57604	uc010lsr.3	15433	ENSG00000250305	TRMT9B	tRNA methyltransferase 9B (putative)
chr8	127558989	127560248	1260	*	6.78	4.4	7.18	-2.78	2.84e-09	4.94e-07	Distal Intergenic	8	127564683	127570711	6029	2	157638	uc003yrz.2	10463	ENSG00000168672	LRATD2	LRAT domain containing 2
chr4	115185674	115186796	1123	*	4.13	5.53	2.58	2.95	2.85e-09	4.96e-07	Distal Intergenic	4	114821440	114900878	79439	2	79642	uc003ibq.1	-284796	ENSG00000180801	ARSJ	arylsulfatase family member J
chr9	17057672	17058239	568	*	3.07	4.52	1.37	3.15	2.86e-09	4.97e-07	Distal Intergenic	9	17135038	17167372	32335	1	54875	uc003zmw.2	-76799	ENSG00000044459	CNTLN	centlein
chr2	201085737	201086323	587	*	3.37	4.7	2.02	2.68	2.86e-09	4.97e-07	Distal Intergenic	2	201170604	201346986	176383	1	26010	uc002uvn.4	-84281	ENSG00000196141	SPATS2L	spermatogenesis associated serine rich 2 like
chr4	127643513	127644093	581	*	3.43	4.87	1.78	3.09	2.88e-09	4.99e-07	Distal Intergenic	4	128554087	128637934	83848	1	27152	uc003ifk.2	-909994	ENSG00000164066	INTU	inturned planar cell polarity protein
chr13	82331560	82332796	1237	*	3.23	4.38	2.26	2.12	2.89e-09	5.01e-07	Distal Intergenic	13	80910112	80915086	4975	2	10253	uc001vlj.3	-1416474	ENSG00000136158	SPRY2	sprouty RTK signaling antagonist 2
chr12	114679439	114680470	1032	*	5.35	6.87	3.35	3.52	2.92e-09	5.04e-07	Distal Intergenic	12	114803902	114841741	37840	2	6910	uc010syv.2	161271	ENSG00000089225	TBX5	T-box 5
chr4	22031214	22032220	1007	*	3.88	5.26	2.41	2.86	2.92e-09	5.04e-07	Distal Intergenic	4	20730239	21950374	1220136	2	80333	uc021xmu.1	-80840	ENSG00000185774	KCNIP4	potassium voltage-gated channel interacting protein 4
chr4	89030380	89031185	806	*	3.65	5.06	2.09	2.97	2.92e-09	5.05e-07	Intron (uc003hrf.3/9429, intron 6 of 12)	4	89011416	89053069	41654	2	9429	uc003hrf.3	21884	ENSG00000118777	ABCG2	ATP binding cassette subfamily G member 2 (Junior blood group)
chr2	194710374	194710853	480	*	2.3	3.52	1.2	2.31	2.96e-09	5.1e-07	Distal Intergenic	2	193614571	193641625	27055	1	64002	uc002ute.3	1095803	ENSG00000227418	PCGEM1	PCGEM1 prostate-specific transcript
chr1	187661863	187662439	577	*	3.32	4.72	1.81	2.91	2.96e-09	5.1e-07	Distal Intergenic	1	186798032	186958113	160082	1	5321	uc010pos.2	863831	ENSG00000116711	PLA2G4A	phospholipase A2 group IVA
chr18	41114295	41114774	480	*	1.71	3.29	-0.61	3.89	2.96e-09	5.1e-07	Distal Intergenic	18	40847857	40857615	9759	2	6860	uc010xcm.2	-256680	ENSG00000132872	SYT4	synaptotagmin 4
chr12	33652110	33653568	1459	*	3.38	4.61	2.29	2.32	2.99e-09	5.14e-07	Distal Intergenic	12	33528348	33592754	64407	2	341359	uc009zju.1	-59356	ENSG00000110975	SYT10	synaptotagmin 10
chr7	147996350	147996841	492	*	3.43	4.75	2.14	2.61	3.01e-09	5.17e-07	Intron (uc003weu.2/26047, intron 21 of 23)	7	148036553	148118088	81536	1	26047	uc003wev.2	-39712	ENSG00000174469	CNTNAP2	contactin associated protein like 2
chr1	196406943	196407917	975	*	3.61	5.09	1.81	3.28	3.02e-09	5.18e-07	Intron (uc009wyt.1/343450, intron 2 of 20)	1	196194913	196436916	242004	2	343450	uc009wyt.1	28999	ENSG00000162687	KCNT2	potassium sodium-activated channel subfamily T member 2
chrX	154027329	154029149	1821	*	5.63	6.88	4.48	2.4	3.03e-09	5.19e-07	5' UTR	23	154006959	154033802	26844	2	4354	uc004fmp.2	4653	ENSG00000130830	MPP1	membrane palmitoylated protein 1
chr16	81434681	81435442	762	*	5.01	3.32	5.36	-2.05	3.06e-09	5.23e-07	Distal Intergenic	16	81418623	81418698	76	1	100616150	uc021tls.1	16058	ENSG00000284473	MIR4720	microRNA 4720
chr4	100139991	100140928	938	*	3.22	4.63	1.64	2.99	3.06e-09	5.23e-07	Promoter (<=1kb)	4	100123795	100140403	16609	2	130	uc003huo.2	0	ENSG00000172955	ADH6	alcohol dehydrogenase 6 (class V)
chr6	141218613	141220115	1503	*	3.99	5.41	2.39	3.02	3.07e-09	5.25e-07	Distal Intergenic	6	141004951	141005020	70	1	100616180	uc021zge.1	213662	ENSG00000264390	MIR4465	microRNA 4465
chr11	27333496	27334221	726	*	3.03	4.42	1.55	2.87	3.1e-09	5.28e-07	Distal Intergenic	11	27360061	27384795	24735	2	91057	uc001mrh.1	50574	ENSG00000109881	CCDC34	coiled-coil domain containing 34
chr5	145358370	145359497	1128	*	4.95	6.34	3.44	2.9	3.1e-09	5.28e-07	Intron (uc003lnt.3/153769, intron 2 of 9)	5	145317386	145461336	143951	1	153769	uc011dbl.1	40984	ENSG00000156463	SH3RF2	SH3 domain containing ring finger 2
chr18	25199044	25200223	1180	*	4.04	5.48	2.35	3.14	3.1e-09	5.28e-07	Distal Intergenic	18	25530930	25616539	85610	2	1000	uc010xbn.1	416316	ENSG00000170558	CDH2	cadherin 2
chr6	76055085	76055722	638	*	4.06	5.61	1.88	3.73	3.13e-09	5.32e-07	Intron (uc003phy.1/27145, intron 4 of 6)	6	76022113	76044506	22394	2	27145	uc003pib.1	-10579	ENSG00000118407	FILIP1	filamin A interacting protein 1
chr1	192599805	192601468	1664	*	3.98	5.17	2.95	2.22	3.14e-09	5.33e-07	Distal Intergenic	1	192605268	192629440	24173	1	6003	uc001gsj.3	-3800	ENSG00000127074	RGS13	regulator of G protein signaling 13
chr1	69737198	69737755	558	*	2.63	4.16	0.6	3.56	3.15e-09	5.35e-07	Distal Intergenic	1	70032868	70340687	307820	1	57554	uc001deo.1	-295113	ENSG00000033122	LRRC7	leucine rich repeat containing 7
chr8	76739325	76740937	1613	*	3.84	4.99	2.88	2.12	3.17e-09	5.37e-07	Distal Intergenic	8	76452203	76479061	26859	1	3174	uc003yar.3	287122	ENSG00000164749	HNF4G	hepatocyte nuclear factor 4 gamma
chr11	123457782	123459495	1714	*	6.34	7.7	4.94	2.76	3.18e-09	5.39e-07	Intron (uc001pyw.2/57476, intron 4 of 20)	11	123478517	123493518	15002	1	57476	uc001pyy.2	-19022	ENSG00000023171	GRAMD1B	GRAM domain containing 1B
chrX	30382264	30383211	948	*	3.67	5.2	1.62	3.58	3.21e-09	5.43e-07	Distal Intergenic	23	30322539	30327495	4957	2	190	uc004dcf.4	-54769	ENSG00000169297	NR0B1	nuclear receptor subfamily 0 group B member 1
chr5	90591833	90593040	1208	*	5.34	2.9	5.75	-2.85	3.23e-09	5.45e-07	Distal Intergenic	5	90676164	90716532	40369	1	100129716	uc003kka.4	-83124	ENSG00000281357	ARRDC3-AS1	ARRDC3 antisense RNA 1
chr7	10807401	10807987	587	*	2.68	4.01	1.34	2.67	3.24e-09	5.46e-07	Distal Intergenic	7	10971580	10979813	8234	2	4697	uc003srx.2	171826	ENSG00000189043	NDUFA4	NDUFA4 mitochondrial complex associated
chr11	8525579	8526059	481	*	2.78	4.1	1.46	2.64	3.24e-09	5.46e-07	Intron (uc001mgj.1/65975, intron 2 of 13)	11	8413418	8497371	83954	2	65975	uc001mgi.1	-28208	ENSG00000130413	STK33	serine/threonine kinase 33
chr8	58944371	58944987	617	*	2.98	4.32	1.6	2.72	3.27e-09	5.51e-07	Intron (uc003xtj.1/90362, intron 2 of 4)	8	58907113	59062277	155165	1	90362	uc003xtj.1	37258	ENSG00000169122	FAM110B	family with sequence similarity 110 member B
chr12	15933010	15934454	1445	*	5.23	6.47	4.07	2.4	3.28e-09	5.51e-07	Intron (uc001rdb.3/2059, intron 1 of 20)	12	15773075	15942510	169436	2	2059	uc001rdb.3	8056	ENSG00000151491	EPS8	epidermal growth factor receptor pathway substrate 8
chrY	7141507	7142890	1384	*	5.62	-2.04	6.11	-8.15	3.29e-09	5.53e-07	Promoter (<=1kb)	24	7142013	7249588	107576	1	5616	uc004fre.3	0	ENSG00000099725	PRKY	protein kinase Y-linked (pseudogene)
chr4	45623427	45624819	1393	*	3.75	4.97	2.65	2.32	3.3e-09	5.53e-07	Distal Intergenic	4	46037787	46126082	88296	2	2565	uc003gxb.3	501263	ENSG00000163285	GABRG1	gamma-aminobutyric acid type A receptor gamma1 subunit
chrY	15814102	15816464	2363	*	5.62	-1.99	6.1	-8.09	3.3e-09	5.53e-07	Promoter (<=1kb)	24	15815447	15817902	2456	1	9087	uc004ftb.3	0	ENSG00000154620	TMSB4Y	thymosin beta 4 Y-linked
chr4	67440008	67441320	1313	*	5.42	6.7	4.19	2.51	3.33e-09	5.57e-07	Distal Intergenic	4	66535679	66559104	23426	1	100144602	uc003hdb.3	904329	ENSG00000250846	EPHA5-AS1	EPHA5 antisense RNA 1
chr5	82854773	82855630	858	*	3.59	4.93	2.22	2.71	3.33e-09	5.58e-07	Intron (uc003kii.3/1462, intron 12 of 14)	5	82831433	82878122	46690	1	1462	uc003kil.3	23340	ENSG00000038427	VCAN	versican
chr4	86791477	86792322	846	*	4.34	5.81	2.54	3.27	3.37e-09	5.63e-07	Intron (uc003hpj.3/83478, intron 3 of 5)	4	86749046	86923823	174778	1	83478	uc010ikf.3	42431	ENSG00000138639	ARHGAP24	Rho GTPase activating protein 24
chr18	4444028	4445079	1052	*	4.13	5.51	2.65	2.85	3.4e-09	5.68e-07	Intron (uc002kmf.3/9229, intron 1 of 12)	18	3496030	4455266	959237	2	9229	uc002kmf.3	10187	ENSG00000170579	DLGAP1	DLG associated protein 1
chr2	188364723	188366355	1633	*	5.37	6.47	4.49	1.98	3.44e-09	5.74e-07	Intron (uc002upy.3/7035, intron 2 of 7)	2	188293064	188313021	19958	2	10203	uc002upw.3	-51702	ENSG00000064989	CALCRL	calcitonin receptor like receptor
chrX	128847163	128847771	609	*	2.6	3.9	1.33	2.58	3.44e-09	5.74e-07	Distal Intergenic	23	128872946	128882057	9112	1	7512	uc011mum.2	-25175	ENSG00000122121	XPNPEP2	X-prolyl aminopeptidase 2
chr13	81549924	81550766	843	*	3.25	4.56	1.96	2.59	3.45e-09	5.74e-07	Distal Intergenic	13	80910112	80915086	4975	2	10253	uc001vlj.3	-634838	ENSG00000136158	SPRY2	sprouty RTK signaling antagonist 2
chr2	144698153	144698911	759	*	4.59	6.08	2.73	3.35	3.48e-09	5.78e-07	Distal Intergenic	2	144703581	144969146	265566	2	79712	uc002tvo.3	270235	ENSG00000121964	GTDC1	glycosyltransferase like domain containing 1
chrX	31907195	31908062	868	*	3.01	4.6	0.66	3.93	3.5e-09	5.81e-07	Intron (uc004dcr.1/1756, intron 4 of 31)	23	31747748	31854936	107189	2	1756	uc004ddd.1	-52259	ENSG00000198947	DMD	dystrophin
chr5	64088162	64088834	673	*	2.77	4.26	0.93	3.34	3.5e-09	5.81e-07	Intron (uc003jtl.3/10283, intron 7 of 10)	5	64064755	64314590	249836	1	10283	uc010iwt.1	23407	ENSG00000153015	CWC27	CWC27 spliceosome associated cyclophilin
chr1	106174727	106176316	1590	*	4.95	6.3	3.55	2.76	3.51e-09	5.81e-07	Distal Intergenic	1	107599267	107601916	2650	1	55170	uc010ous.2	-1422951	ENSG00000198890	PRMT6	protein arginine methyltransferase 6
chrX	133128558	133129001	444	*	1.68	3.3	-0.9	4.2	3.51e-09	5.81e-07	Distal Intergenic	23	132826141	133119673	293533	2	2719	uc010nrp.2	-8885	ENSG00000147257	GPC3	glypican 3
chr1	108207595	108208557	963	*	3.92	5.13	2.83	2.3	3.52e-09	5.81e-07	Intron (uc010ouu.1/10451, intron 1 of 9)	1	108113782	108220631	106850	2	10451	uc010ouu.1	12074	ENSG00000134215	VAV3	vav guanine nucleotide exchange factor 3
chr2	76500618	76501641	1024	*	3.82	5.1	2.6	2.5	3.52e-09	5.81e-07	Distal Intergenic	2	75928909	75938111	9203	2	6936	uc002snp.4	-562507	ENSG00000005436	GCFC2	GC-rich sequence DNA-binding factor 2
chrX	105959028	105960007	980	*	4.29	5.73	2.64	3.09	3.52e-09	5.81e-07	Intron (uc004emk.3/79589, intron 1 of 6)	23	105969894	106040246	70353	1	79589	uc004eml.3	-9887	ENSG00000133135	RNF128	ring finger protein 128
chr1	190036203	190037409	1207	*	4.31	5.46	3.33	2.13	3.56e-09	5.86e-07	Distal Intergenic	1	190066797	190444942	378146	2	339479	uc010pot.1	407533	ENSG00000162670	BRINP3	BMP/retinoic acid inducible neural specific 3
chr6	64206172	64206858	687	*	2.99	4.18	1.95	2.23	3.56e-09	5.86e-07	Distal Intergenic	6	64231651	64293489	61839	1	7803	uc003pek.3	-24793	ENSG00000112245	PTP4A1	protein tyrosine phosphatase 4A1
chr3	89748647	89749250	604	*	3.48	4.75	2.28	2.47	3.56e-09	5.86e-07	Distal Intergenic	3	89156674	89531284	374611	1	2042	uc003dqy.3	591973	ENSG00000044524	EPHA3	EPH receptor A3
chr1	207240794	207241683	890	*	4.02	5.38	2.58	2.81	3.58e-09	5.88e-07	Promoter (2-3kb)	1	207238349	207254368	16020	1	5208	uc010psd.2	2445	ENSG00000123836	PFKFB2	6-phosphofructo-2-kinase/fructose-2,6-biphosphatase 2
chr3	169105775	169109195	3421	*	6.38	7.53	5.41	2.12	3.63e-09	5.96e-07	Intron (uc011bpj.1/2122, intron 1 of 16)	3	168801287	169099312	298026	2	2122	uc003ffl.2	-6463	ENSG00000085276	MECOM	MDS1 and EVI1 complex locus
chr8	95286387	95286959	573	*	4.02	5.39	2.57	2.81	3.64e-09	5.96e-07	Distal Intergenic	8	95261485	95274547	13063	2	2669	uc003ygj.3	-11840	ENSG00000164949	GEM	GTP binding protein overexpressed in skeletal muscle
chr18	71211179	71213301	2123	*	4.65	6.07	3.06	3.01	3.65e-09	5.99e-07	Distal Intergenic	18	70992176	71017124	24949	1	100505817	uc002llc.2	219003	ENSG00000261780	LINC02582	long intergenic non-protein coding RNA 2582
chr7	121353841	121355871	2031	*	6.04	7.44	4.51	2.93	3.66e-09	5.99e-07	Distal Intergenic	7	121513159	121702090	188932	1	5803	uc003vjy.3	-157288	ENSG00000106278	PTPRZ1	protein tyrosine phosphatase receptor type Z1
chrX	128849969	128851242	1274	*	4.87	6.39	2.86	3.53	3.69e-09	6.03e-07	Distal Intergenic	23	128872946	128882057	9112	1	7512	uc011mum.2	-21704	ENSG00000122121	XPNPEP2	X-prolyl aminopeptidase 2
chr8	140614006	140614678	673	*	4.84	6.16	3.51	2.66	3.7e-09	6.05e-07	Intron (uc003yve.1/51305, intron 2 of 2)	8	140613082	140631342	18261	2	51305	uc003yve.1	16664	ENSG00000169427	KCNK9	potassium two pore domain channel subfamily K member 9
chr10	2369108	2369944	837	*	3.56	4.93	2.1	2.83	3.71e-09	6.05e-07	Distal Intergenic	10	2342513	2357268	14756	2	399708	uc021pmj.1	-11840	NA	LINC00701	long intergenic non-protein coding RNA 701
chr5	56052479	56053351	873	*	5.1	2.87	5.49	-2.62	3.77e-09	6.14e-07	Distal Intergenic	5	56110900	56191978	81079	1	4214	uc003jqw.4	-57549	ENSG00000095015	MAP3K1	mitogen-activated protein kinase kinase kinase 1
chr2	28603889	28604805	917	*	5.15	6.6	3.44	3.16	3.77e-09	6.14e-07	Distal Intergenic	2	28615669	28639445	23777	1	2355	uc021vfg.1	-10864	ENSG00000075426	FOSL2	FOS like 2, AP-1 transcription factor subunit
chr10	108272368	108274357	1990	*	4.96	6.2	3.84	2.36	3.82e-09	6.21e-07	Distal Intergenic	10	108333421	108924466	591046	2	114815	uc001kyl.3	650109	ENSG00000108018	SORCS1	sortilin related VPS10 domain containing receptor 1
chr1	159723135	159723896	762	*	3.42	4.62	2.37	2.26	3.83e-09	6.22e-07	Distal Intergenic	1	159750759	159752333	1575	1	54935	uc001ftz.1	-26863	ENSG00000158716	DUSP23	dual specificity phosphatase 23
chr12	59159498	59160352	855	*	3.84	5.36	1.86	3.5	3.88e-09	6.3e-07	Intron (uc001sqq.1/uc001sqq.1, intron 1 of 7)	12	59265937	59313327	47391	2	121227	uc009zqh.3	152975	ENSG00000139263	LRIG3	leucine rich repeats and immunoglobulin like domains 3
chr2	153282200	153282963	764	*	3.68	5.12	2	3.11	3.9e-09	6.33e-07	Intron (uc002tye.3/114793, intron 1 of 25)	2	153191751	153506348	314598	1	114793	uc002tye.3	90449	ENSG00000157827	FMNL2	formin like 2
chr7	104944392	104945416	1025	*	4.5	5.8	3.22	2.58	3.94e-09	6.38e-07	Intron (uc003vcv.4/6733, intron 2 of 15)	7	104756821	104939226	182406	2	6733	uc003vcu.4	-5166	ENSG00000135250	SRPK2	SRSF protein kinase 2
chr5	25090385	25091158	774	*	3.2	4.71	1.25	3.46	4.02e-09	6.51e-07	Distal Intergenic	5	24835389	24840692	5304	2	340107	uc021xwy.1	-249693	ENSG00000248908	LINC02239	long intergenic non-protein coding RNA 2239
chr2	208817479	208818351	873	*	3.46	4.79	2.13	2.67	4.02e-09	6.51e-07	Intron (uc002vcl.2/389072, intron 3 of 7)	2	208686012	208890284	204273	2	389072	uc002vcl.2	71933	ENSG00000178385	PLEKHM3	pleckstrin homology domain containing M3
chr13	89899194	89899875	682	*	2.84	4.31	1.08	3.23	4.05e-09	6.54e-07	Distal Intergenic	13	90201048	90216667	15620	2	100874139	uc031qmq.1	316792	NA	LINC00353	long intergenic non-protein coding RNA 353
chr5	159374790	159375495	706	*	3.59	5.01	1.99	3.02	4.07e-09	6.58e-07	Intron (uc003lxt.1/147, intron 1 of 1)	5	159343740	159400017	56278	1	147	uc003lxt.1	31050	ENSG00000170214	ADRA1B	adrenoceptor alpha 1B
chr12	19178425	19179191	767	*	3.77	5.18	2.2	2.97	4.09e-09	6.6e-07	Distal Intergenic	12	19282626	19354937	72312	1	54477	uc001rdz.4	-103435	ENSG00000052126	PLEKHA5	pleckstrin homology domain containing A5
chr7	154636505	154637221	717	*	3.65	5.03	2.17	2.86	4.12e-09	6.64e-07	Intron (uc003wli.3/1804, intron 16 of 25)	7	154720227	154738560	18334	1	100132707	uc011kvr.2	-83006	ENSG00000214106	PAXIP1-AS2	PAXIP1 antisense RNA 2
chr6	93686490	93689163	2674	*	4.53	5.76	3.43	2.33	4.18e-09	6.72e-07	Distal Intergenic	6	93949740	94129300	179561	2	2045	uc003poe.3	440137	ENSG00000135333	EPHA7	EPH receptor A7
chr5	90485300	90486829	1530	*	5.34	3.06	5.74	-2.68	4.2e-09	6.75e-07	Distal Intergenic	5	90676164	90716532	40369	1	100129716	uc003kka.4	-189335	ENSG00000281357	ARRDC3-AS1	ARRDC3 antisense RNA 1
chr2	158987244	158988949	1706	*	5.51	6.91	3.95	2.96	4.21e-09	6.76e-07	Intron (uc002tzo.3/151531, intron 8 of 8)	2	158958382	158992666	34285	1	151531	uc002tzp.3	28862	ENSG00000007001	UPP2	uridine phosphorylase 2
chr18	61348622	61349557	936	*	3.8	5.31	1.88	3.43	4.25e-09	6.82e-07	Distal Intergenic	18	61327124	61329197	2074	2	6317	uc010dqc.2	-19425	ENSG00000057149	SERPINB3	serpin family B member 3
chr3	1608265	1609926	1662	*	3.38	4.75	1.92	2.83	4.26e-09	6.82e-07	Distal Intergenic	3	1134629	1445278	310650	1	27255	uc003bpa.3	473636	ENSG00000134115	CNTN6	contactin 6
chr1	242630881	242633446	2566	*	5.81	7.01	4.76	2.24	4.3e-09	6.88e-07	Intron (uc001hzn.2/200150, intron 2 of 10)	1	242251689	242612784	361096	2	200150	uc001hzm.4	-18097	ENSG00000180287	PLD5	phospholipase D family member 5
chr13	75913854	75914582	729	*	3.88	5.41	1.86	3.55	4.31e-09	6.89e-07	Intron (uc001vjl.1/9882, intron 7 of 20)	13	75858809	75890739	31931	2	9882	uc010thu.1	-23115	ENSG00000136111	TBC1D4	TBC1 domain family member 4
chrX	112642811	112644023	1213	*	6.25	7.74	4.41	3.33	4.34e-09	6.93e-07	Distal Intergenic	23	112018105	112084043	65939	2	154796	uc004eps.3	-558768	ENSG00000126016	AMOT	angiomotin
chr1	104032510	104033076	567	*	4.09	5.55	2.35	3.2	4.34e-09	6.93e-07	Distal Intergenic	1	104068578	104096306	27729	1	55599	uc010oul.1	-35502	ENSG00000185946	RNPC3	RNA binding region (RNP1, RRM) containing 3
chr4	80120010	80120640	631	*	2.98	4.35	1.51	2.85	4.36e-09	6.95e-07	Intron (uc003hlr.2/100505875, intron 4 of 5)	4	80116990	80220718	103729	1	100505875	uc003hls.3	3020	NA	LINC01088	long intergenic non-protein coding RNA 1088
chr3	30552859	30553669	811	*	4.9	2.87	5.28	-2.42	4.37e-09	6.97e-07	Distal Intergenic	3	30647994	30713929	65936	1	7048	uc021wut.1	-94325	ENSG00000163513	TGFBR2	transforming growth factor beta receptor 2
chr8	23039635	23040105	471	*	2.3	3.85	0.15	3.7	4.39e-09	6.99e-07	Distal Intergenic	8	22993101	23021543	28443	2	8793	uc003xcz.2	-18092	ENSG00000173530	TNFRSF10D	TNF receptor superfamily member 10d
chr2	174091163	174093011	1849	*	3.42	4.59	2.42	2.17	4.39e-09	6.99e-07	3' UTR	2	174062441	174146764	84324	2	339751	uc002uib.3	53753	ENSG00000238133	MAP3K20-AS1	MAP3K20 antisense RNA 1
chr7	13102191	13102981	791	*	4.12	5.6	2.28	3.32	4.42e-09	7.02e-07	Distal Intergenic	7	12726911	12730558	3648	1	10124	uc021zzq.1	375280	ENSG00000122644	ARL4A	ADP ribosylation factor like GTPase 4A
chr5	132208765	132209551	787	*	4.41	5.79	2.95	2.84	4.43e-09	7.03e-07	Promoter (<=1kb)	5	132209358	132210387	1030	1	116842	uc003kyb.1	0	ENSG00000164406	LEAP2	liver enriched antimicrobial peptide 2
chr7	113099915	113100873	959	*	4.7	6.15	3.01	3.14	4.46e-09	7.07e-07	Distal Intergenic	7	112756773	112758637	1865	2	401397	uc011kmt.2	-341278	ENSG00000214194	SMIM30	small integral membrane protein 30
chr7	1016686	1017822	1137	*	5.57	6.85	4.35	2.5	4.5e-09	7.12e-07	Promoter (1-2kb)	7	1004486	1015235	10750	2	90639	uc003sjp.1	-1451	ENSG00000240230	COX19	cytochrome c oxidase assembly factor COX19
chr8	58137440	58138591	1152	*	5.78	7.13	4.38	2.75	4.57e-09	7.22e-07	Intron (uc003xtf.3/100507651, intron 6 of 7)	8	58131648	58145388	13741	1	100507651	uc003xtf.3	5792	ENSG00000253301	LINC01606	long intergenic non-protein coding RNA 1606
chr2	150115012	150116020	1009	*	4.35	5.6	3.17	2.44	4.58e-09	7.24e-07	Distal Intergenic	2	150186499	150330659	144161	1	130574	uc021vqt.1	-70479	ENSG00000187123	LYPD6	LY6/PLAUR domain containing 6
chr1	238972534	238973809	1276	*	4.38	5.78	2.86	2.92	4.59e-09	7.25e-07	Distal Intergenic	1	238643684	238649317	5634	2	339535	uc001hyn.3	-323217	ENSG00000215808	LINC01139	long intergenic non-protein coding RNA 1139
chr4	74863835	74864888	1054	*	4.89	2.73	5.28	-2.55	4.6e-09	7.26e-07	Promoter (<=1kb)	4	74861359	74864446	3088	2	6374	uc003hhk.4	0	ENSG00000163735	CXCL5	C-X-C motif chemokine ligand 5
chr7	79251851	79252778	928	*	4.04	5.19	3.08	2.11	4.62e-09	7.27e-07	Distal Intergenic	7	79400572	79400606	35	1	100313772	uc022agt.1	-147794	ENSG00000221187	MIR548M	microRNA 548m
chr8	94594616	94595362	747	*	4	5.53	1.99	3.54	4.62e-09	7.27e-07	Intron (uc022ayb.1/642924, intron 5 of 10)	8	94358695	94712661	353967	2	642924	uc022ayb.1	117299	ENSG00000246662	LINC00535	long intergenic non-protein coding RNA 535
chr4	188735606	188736564	959	*	4.29	5.68	2.75	2.93	4.63e-09	7.28e-07	Distal Intergenic	4	188916925	188926199	9275	1	132625	uc003izh.1	-180361	ENSG00000179059	ZFP42	ZFP42 zinc finger protein
chr8	80143963	80144372	410	*	1.64	3.02	0.13	2.89	4.66e-09	7.31e-07	Distal Intergenic	8	80523049	80578410	55362	1	11075	uc003ybj.3	-378677	ENSG00000104435	STMN2	stathmin 2
chr13	73613347	73615729	2383	*	5.59	6.86	4.4	2.46	4.73e-09	7.42e-07	Distal Intergenic	13	73629114	73651676	22563	1	688	uc001vjd.3	-13385	ENSG00000102554	KLF5	Kruppel like factor 5
chr6	92531685	92532749	1065	*	3.01	4.53	1.05	3.47	4.76e-09	7.46e-07	Distal Intergenic	6	92231378	92231455	78	1	100616174	uc021zcv.1	300307	ENSG00000263734	MIR4643	microRNA 4643
chr6	89419236	89420136	901	*	3.78	5.31	1.75	3.56	4.76e-09	7.46e-07	Intron (uc003pmr.2/8732, intron 13 of 15)	6	89319989	89673348	353360	2	8732	uc003pmr.2	253212	ENSG00000111880	RNGTT	RNA guanylyltransferase and 5'-phosphatase
chr5	6419128	6420659	1532	*	4.93	6.14	3.85	2.3	4.77e-09	7.46e-07	Distal Intergenic	5	6448736	6496834	48099	1	134111	uc003jdp.4	-28077	ENSG00000215218	UBE2QL1	ubiquitin conjugating enzyme E2 Q family like 1
chr3	88392141	88392778	638	*	3.14	4.49	1.74	2.75	4.77e-09	7.46e-07	Distal Intergenic	3	88101100	88199016	97917	2	8545	uc003dqu.3	-193125	ENSG00000163320	CGGBP1	CGG triplet repeat binding protein 1
chr5	13708784	13709348	565	*	2.94	4.3	1.51	2.79	4.81e-09	7.51e-07	Intron (uc003jfc.2/1767, intron 17 of 20)	5	13690437	13769252	78816	2	1767	uc003jfc.2	59904	ENSG00000039139	DNAH5	dynein axonemal heavy chain 5
chr1	76024793	76025382	590	*	3.32	4.73	1.74	2.99	4.83e-09	7.53e-07	Intron (uc001dgr.2/204962, intron 1 of 25)	1	75667816	76076799	408984	2	204962	uc001dgr.2	51417	ENSG00000137968	SLC44A5	solute carrier family 44 member 5
chr2	38145715	38147150	1436	*	3.85	4.98	2.92	2.06	4.89e-09	7.62e-07	Distal Intergenic	2	38152462	38225506	73045	1	151393	uc002rqk.1	-5312	ENSG00000115841	RMDN2	regulator of microtubule dynamics 2
chr2	182487913	182488533	621	*	3.05	4.58	1.05	3.53	4.95e-09	7.71e-07	Intron (uc002unx.3/375298, intron 1 of 13)	2	182401401	182521834	120434	2	375298	uc002unx.3	33301	ENSG00000188452	CERKL	ceramide kinase like
chr6	74119012	74119601	590	*	3.34	4.86	1.35	3.51	4.97e-09	7.74e-07	Exon (uc003pgw.3/55510, exon 10 of 17)	6	74078280	74104816	26537	2	441161	uc003pgv.4	-14196	ENSG00000203907	OOEP	oocyte expressed protein
chr3	106935024	106936441	1418	*	5.89	3.35	6.3	-2.95	5.02e-09	7.8e-07	Intron (uc003dwf.4/100302640, intron 1 of 7)	3	106555658	106959485	403828	2	100302640	uc003dwf.4	23044	ENSG00000242759	LINC00882	long intergenic non-protein coding RNA 882
chr6	24195057	24196885	1829	*	4.31	5.16	3.74	1.42	5.03e-09	7.8e-07	Intron (uc003ndw.3/51473, intron 1 of 2)	6	24171983	24205531	33549	2	51473	uc003ndw.3	8646	ENSG00000146038	DCDC2	doublecortin domain containing 2
chr2	16606747	16607512	766	*	3.84	5.13	2.59	2.54	5.11e-09	7.92e-07	Distal Intergenic	2	16730730	16804344	73615	2	81553	uc010exm.2	196832	ENSG00000197872	FAM49A	family with sequence similarity 49 member A
chr12	47740055	47740938	884	*	4.02	5.37	2.63	2.74	5.14e-09	7.97e-07	Distal Intergenic	12	47602203	47610226	8024	2	100233209	uc001rpp.2	-129829	ENSG00000247774	PCED1B-AS1	PCED1B antisense RNA 1
chr2	61670648	61671358	711	*	4.49	5.96	2.74	3.22	5.23e-09	8.1e-07	Intron (uc002sbe.3/9736, intron 1 of 79)	2	61644379	61644512	134	2	100124537	uc010fck.1	-26136	ENSG00000206937	SNORA70B	small nucleolar RNA, H/ACA box 70B
chr6	144015661	144017046	1386	*	4.02	5.16	3.07	2.09	5.25e-09	8.12e-07	Intron (uc003qjq.4/9749, intron 1 of 12)	6	143999102	144152322	153221	1	9749	uc010khi.3	16559	ENSG00000112419	PHACTR2	phosphatase and actin regulator 2
chr8	80242681	80243358	678	*	4.05	5.61	1.91	3.7	5.31e-09	8.2e-07	Distal Intergenic	8	80523049	80578410	55362	1	11075	uc003ybj.3	-279691	ENSG00000104435	STMN2	stathmin 2
chr5	43891099	43891714	616	*	3.42	4.87	1.73	3.13	5.31e-09	8.2e-07	Distal Intergenic	5	43573287	43603332	30046	2	100652772	uc031sjh.1	-287767	NA	NNT-AS1	NNT antisense RNA 1
chr6	144664637	144665858	1222	*	4.6	5.8	3.54	2.26	5.34e-09	8.23e-07	Intron (uc010khq.1/7402, intron 2 of 25)	6	144612873	145174170	561298	1	7402	uc003qkt.3	51764	ENSG00000152818	UTRN	utrophin
chr7	80498663	80500284	1622	*	5.28	6.47	4.25	2.22	5.35e-09	8.24e-07	Intron (uc003uhj.3/10512, intron 2 of 17)	7	80371854	80548667	176814	2	10512	uc003uhj.3	48383	ENSG00000075223	SEMA3C	semaphorin 3C
chr4	79301115	79302236	1122	*	4.15	5.22	3.31	1.91	5.44e-09	8.37e-07	Exon (uc003hkw.3/80144, exon 27 of 42)	4	79340103	79367787	27685	1	80144	uc010ijj.2	-37867	ENSG00000138759	FRAS1	Fraser extracellular matrix complex subunit 1
chr10	21651978	21654118	2141	*	5.66	4.2	5.99	-1.78	5.48e-09	8.43e-07	Distal Intergenic	10	21785491	21785570	80	2	100302129	uc021pnw.1	131452	ENSG00000222071	MIR1915	microRNA 1915
chrX	87859482	87860285	804	*	3.91	5.4	2.06	3.33	5.5e-09	8.44e-07	Distal Intergenic	23	88002226	88009785	7560	1	53336	uc004efc.4	-141941	ENSG00000147183	CPXCR1	CPX chromosome region candidate 1
chr1	189991605	189992221	617	*	4.06	5.21	3.1	2.11	5.53e-09	8.48e-07	Distal Intergenic	1	190066797	190444942	378146	2	339479	uc010pot.1	452721	ENSG00000162670	BRINP3	BMP/retinoic acid inducible neural specific 3
chr6	56305154	56306026	873	*	4.17	5.49	2.85	2.64	5.54e-09	8.5e-07	Distal Intergenic	6	56322785	56329114	6330	2	667	uc003pcv.4	23088	ENSG00000151914	DST	dystonin
chr9	75598057	75599303	1247	*	4.39	5.78	2.91	2.86	5.65e-09	8.65e-07	Intron (uc011lsh.2/216, intron 1 of 12)	9	75515578	75568233	52656	2	216	uc004ajd.3	-29824	ENSG00000165092	ALDH1A1	aldehyde dehydrogenase 1 family member A1
chr4	32749823	32750485	663	*	3.72	5.14	2.11	3.03	5.69e-09	8.7e-07	Distal Intergenic	4	30722037	31148423	426387	1	5099	uc021xnd.1	2027786	ENSG00000169851	PCDH7	protocadherin 7
chr5	29378238	29378646	409	*	2.04	3.52	0.22	3.29	5.72e-09	8.73e-07	Distal Intergenic	5	28926977	28927420	444	1	729862	uc003jgz.1	451261	NA	LSP1P3	LSP1 pseudogene 3
chr15	81088500	81089734	1235	*	4.52	5.85	3.18	2.67	5.72e-09	8.73e-07	Intron (uc002bfw.1/57214, intron 1 of 28)	15	81071712	81243999	172288	1	57214	uc010unn.1	16788	ENSG00000103888	CEMIP	cell migration inducing hyaluronidase 1
chr3	158884601	158885249	649	*	3.83	5.2	2.4	2.8	5.72e-09	8.73e-07	Intron (uc003fco.3/654502, intron 1 of 3)	3	158787041	158984096	197056	1	654502	uc010hvy.2	97560	ENSG00000214216	IQCJ	IQ motif containing J
chr7	69265419	69265977	559	*	3.6	4.7	2.72	1.98	5.78e-09	8.81e-07	Intron (uc003tvv.4/26053, intron 1 of 4)	7	69063905	70257885	1193981	1	26053	uc003tvx.4	201514	ENSG00000158321	AUTS2	activator of transcription and developmental regulator AUTS2
chr11	6250809	6251581	773	*	4.62	5.9	3.38	2.52	5.8e-09	8.83e-07	Intron (uc001mck.4/84067, intron 1 of 11)	11	6232564	6255941	23378	2	84067	uc001mck.4	4360	ENSG00000051009	FAM160A2	family with sequence similarity 160 member A2
chr6	75580023	75580977	955	*	4.69	6.08	3.19	2.89	5.82e-09	8.85e-07	Distal Intergenic	6	75887368	75898251	10884	2	1303	uc003phu.1	317274	ENSG00000111799	COL12A1	collagen type XII alpha 1 chain
chr1	95534641	95535396	756	*	3.39	4.75	1.94	2.81	5.86e-09	8.9e-07	Intron (uc001dra.2/199857, intron 1 of 3)	1	95448279	95538507	90229	2	199857	uc001dra.2	3111	ENSG00000172339	ALG14	ALG14 UDP-N-acetylglucosaminyltransferase subunit
chr6	109310853	109311703	851	*	3.08	4.52	1.38	3.14	5.87e-09	8.92e-07	Intron (uc021zdp.1/27244, intron 8 of 9)	6	109307640	109330191	22552	2	27244	uc021zdp.1	18488	ENSG00000080546	SESN1	sestrin 1
chr5	162800203	162801462	1260	*	4.4	5.69	3.14	2.55	5.97e-09	9.06e-07	Distal Intergenic	5	162864577	162870931	6355	1	900	uc011dek.1	-63115	ENSG00000113328	CCNG1	cyclin G1
chr10	5630978	5632531	1554	*	5.54	3.65	5.91	-2.26	5.98e-09	9.06e-07	Distal Intergenic	10	5566924	5568225	1302	1	810	uc001iie.1	64054	ENSG00000178363	CALML3	calmodulin like 3
chr4	62310937	62311755	819	*	3.14	4.6	1.4	3.19	6.04e-09	9.15e-07	Intron (uc010ihg.1/23284, intron 2 of 7)	4	62362839	62938168	575330	1	23284	uc010ihh.3	-51084	ENSG00000150471	ADGRL3	adhesion G protein-coupled receptor L3
chr2	212367579	212369075	1497	*	4.34	5.41	3.49	1.92	6.08e-09	9.2e-07	Intron (uc002veg.1/2066, intron 20 of 27)	2	211482295	211484599	2305	1	29034	uc002vef.3	885284	ENSG00000280837	CPS1-IT1	CPS1 intronic transcript 1
chr5	106751036	106752030	995	*	3.95	5.35	2.41	2.94	6.11e-09	9.24e-07	Intron (uc003kol.3/1946, intron 2 of 4)	5	106712590	107006596	294007	2	1946	uc003kol.3	254566	ENSG00000184349	EFNA5	ephrin A5
chr2	194441306	194441739	434	*	2.32	3.78	0.58	3.19	6.17e-09	9.31e-07	Distal Intergenic	2	193614571	193641625	27055	1	64002	uc002ute.3	826735	ENSG00000227418	PCGEM1	PCGEM1 prostate-specific transcript
chrX	32157664	32157946	283	*	1.11	2.66	-1.02	3.68	6.19e-09	9.33e-07	Intron (uc004dcr.1/1756, intron 1 of 31)	23	31137345	32173586	1036242	2	1756	uc004dcr.1	15640	ENSG00000198947	DMD	dystrophin
chr9	84179884	84180647	764	*	3.37	4.75	1.9	2.85	6.2e-09	9.34e-07	Distal Intergenic	9	84198598	84303596	104999	2	7088	uc004aly.3	122949	ENSG00000196781	TLE1	TLE family member 1, transcriptional corepressor
chr12	101375743	101377162	1420	*	4.81	6.13	3.47	2.66	6.25e-09	9.41e-07	Intron (uc010svl.1/121601, intron 9 of 10)	12	101441766	101522419	80654	1	121601	uc001thy.2	-64604	ENSG00000151572	ANO4	anoctamin 4
chr12	22750911	22752096	1186	*	3.84	5.15	2.55	2.6	6.28e-09	9.45e-07	Distal Intergenic	12	22778076	22797349	19274	1	55500	uc001rfs.3	-25980	ENSG00000139163	ETNK1	ethanolamine kinase 1
chr3	168588248	168589298	1051	*	5.5	6.93	3.86	3.06	6.42e-09	9.65e-07	Distal Intergenic	3	168530083	168548374	18292	1	93556	uc003ffh.4	58165	NA	EGFEM1P	EGF like and EMI domain containing 1, pseudogene
chr2	192182898	192184212	1315	*	5.33	6.7	3.9	2.79	6.47e-09	9.71e-07	Intron (uc002usq.2/4430, intron 3 of 28)	2	192127725	192228601	100877	1	4430	uc002uss.1	55173	ENSG00000128641	MYO1B	myosin IB
chr1	175953735	175954799	1065	*	3.18	4.58	1.65	2.93	6.47e-09	9.71e-07	Intron (uc009wwv.2/64326, intron 15 of 16)	1	175937533	175937676	144	2	677679	uc001gkx.1	-16059	ENSG00000252906	SCARNA3	small Cajal body-specific RNA 3
chr6	138789422	138790778	1357	*	5.45	6.77	4.13	2.64	6.49e-09	9.72e-07	Intron (uc011edp.2/57224, intron 3 of 7)	6	138743181	138820579	77399	2	57224	uc011edp.2	29801	ENSG00000135540	NHSL1	NHS like 1
chr6	88757850	88759080	1231	*	4.02	5.25	2.9	2.35	6.52e-09	9.76e-07	Promoter (<=1kb)	6	88757507	88776550	19044	1	81833	uc003pmn.3	343	ENSG00000118434	SPACA1	sperm acrosome associated 1
chr6	107827382	107827852	471	*	2.62	4.01	1.12	2.89	6.52e-09	9.76e-07	Exon (uc003prw.1/55084, exon 3 of 5)	6	107811317	107982513	171197	1	55084	uc003prx.3	16065	ENSG00000112320	SOBP	sine oculis binding protein homolog
chr6	143544363	143545904	1542	*	3.73	4.98	2.58	2.39	6.55e-09	9.79e-07	Intron (uc003qjf.3/51390, intron 4 of 6)	6	143382084	143661441	279358	1	51390	uc003qji.3	162279	ENSG00000146416	AIG1	androgen induced 1
chr5	161601435	161602715	1281	*	4.33	5.81	2.49	3.32	6.62e-09	9.88e-07	Distal Intergenic	5	161494648	161582545	87898	1	2566	uc011dej.2	106787	ENSG00000113327	GABRG2	gamma-aminobutyric acid type A receptor gamma2 subunit
chr8	135777528	135778830	1303	*	4.16	5.49	2.81	2.68	6.7e-09	9.99e-07	Distal Intergenic	8	135812763	135812850	88	2	407030	uc011ljk.2	34020	ENSG00000207582	MIR30B	microRNA 30b
chr4	93915766	93916372	607	*	3.08	4.65	0.86	3.79	6.72e-09	1e-06	Intron (uc010ikx.3/2895, intron 2 of 5)	4	93744100	94128608	384509	1	2895	uc011cdv.1	171666	ENSG00000152208	GRID2	glutamate ionotropic receptor delta type subunit 2
chr13	71890996	71891418	423	*	2.43	3.73	1.15	2.58	6.72e-09	1e-06	Distal Intergenic	13	71589273	71742549	153277	1	100885781	uc031qmd.1	301723	ENSG00000226846	LINC00348	long intergenic non-protein coding RNA 348
chr6	164553409	164555019	1611	*	4.04	5.08	3.26	1.82	6.74e-09	1e-06	Distal Intergenic	6	163835675	163999628	163954	1	9444	uc003quj.3	717734	ENSG00000112531	QKI	QKI, KH domain containing RNA binding
chr6	49490650	49491262	613	*	3.84	5.3	2.12	3.18	6.74e-09	1e-06	Intron (uc003ozi.3/389396, intron 5 of 5)	6	49467671	49495777	28107	1	389396	uc003ozi.3	22979	ENSG00000203972	GLYATL3	glycine-N-acyltransferase like 3
chr1	162191878	162193590	1713	*	4.46	5.63	3.45	2.18	6.74e-09	1e-06	Intron (uc010pkr.1/9722, intron 2 of 7)	1	162126897	162126972	76	1	100616386	uc021pdp.1	64981	ENSG00000266144	MIR4654	microRNA 4654
chrX	62059119	62060082	964	*	3.65	5.17	1.66	3.51	6.76e-09	1e-06	Distal Intergenic	23	62567107	62571218	4112	2	139886	uc004dvf.3	511136	ENSG00000186767	SPIN4	spindlin family member 4
chr12	23646587	23647134	548	*	3.13	4.51	1.67	2.84	6.82e-09	1.01e-06	Distal Intergenic	12	23685231	23737546	52316	2	6660	uc001rfv.4	90412	ENSG00000134532	SOX5	SRY-box 5
chr1	59049686	59051583	1898	*	6.91	4.81	7.3	-2.49	6.86e-09	1.02e-06	Distal Intergenic	1	59041095	59043166	2072	2	4070	uc001cyz.4	-6520	ENSG00000184292	TACSTD2	tumor associated calcium signal transducer 2
chrX	117103155	117104102	948	*	3.83	5.24	2.24	3	6.91e-09	1.02e-06	Intron (uc004eql.3/90293, intron 1 of 6)	23	117031776	117107701	75926	2	90293	uc004eql.3	3599	ENSG00000003096	KLHL13	kelch like family member 13
chr12	92463848	92465469	1622	*	4.76	6.19	3.11	3.08	7.01e-09	1.03e-06	Intron (uc031qiz.1/256021, intron 1 of 5)	12	92378752	92535489	156738	2	256021	uc031qiz.1	70020	ENSG00000257242	LINC01619	long intergenic non-protein coding RNA 1619
chr10	121426935	121427885	951	*	6.17	4.16	6.55	-2.39	7.01e-09	1.03e-06	Intron (uc001lel.3/9531, intron 1 of 3)	10	121410882	121437329	26448	1	9531	uc001lem.3	16053	ENSG00000151929	BAG3	BCL2 associated athanogene 3
chr8	74524510	74525517	1008	*	3.48	4.77	2.23	2.55	7.03e-09	1.04e-06	Intron (uc003xzm.3/27067, intron 9 of 14)	8	74461837	74650584	188748	2	27067	uc003xzo.3	125067	ENSG00000040341	STAU2	staufen double-stranded RNA binding protein 2
chr6	124692919	124693178	260	*	0.95	2.51	-1.22	3.73	7.04e-09	1.04e-06	Intron (uc003pzn.1/154215, intron 3 of 3)	6	124604151	125146786	542636	1	154215	uc010ker.3	88768	ENSG00000188580	NKAIN2	sodium/potassium transporting ATPase interacting 2
chr3	2077709	2078511	803	*	3.54	4.91	2.09	2.82	7.08e-09	1.04e-06	Distal Intergenic	3	2140550	3084847	944298	1	152330	uc003bpb.1	-62039	ENSG00000144619	CNTN4	contactin 4
chr4	11803141	11804179	1039	*	3.99	5.24	2.84	2.39	7.09e-09	1.04e-06	Distal Intergenic	4	11399988	11430537	30550	2	9957	uc003gmq.3	-372604	ENSG00000002587	HS3ST1	heparan sulfate-glucosamine 3-sulfotransferase 1
chr1	106206830	106207608	779	*	4.69	6.14	2.99	3.14	7.16e-09	1.05e-06	Distal Intergenic	1	107599267	107601916	2650	1	55170	uc010ous.2	-1391659	ENSG00000198890	PRMT6	protein arginine methyltransferase 6
chr5	24271669	24273734	2066	*	3.75	5	2.61	2.39	7.21e-09	1.06e-06	Distal Intergenic	5	24487209	24645085	157877	2	1008	uc003jgr.2	371351	ENSG00000040731	CDH10	cadherin 10
chr7	15086128	15087082	955	*	3.77	4.84	2.94	1.9	7.3e-09	1.07e-06	Distal Intergenic	7	14724870	14942550	217681	2	1607	uc011jxv.1	-143578	ENSG00000136267	DGKB	diacylglycerol kinase beta
chr1	174867259	174867957	699	*	3.17	4.73	1.02	3.7	7.33e-09	1.07e-06	Intron (uc001gjx.3/9910, intron 19 of 20)	1	174846530	174964445	117916	1	9910	uc001gkh.4	20729	ENSG00000152061	RABGAP1L	RAB GTPase activating protein 1 like
chrX	142082004	142083223	1220	*	4.06	5.53	2.3	3.23	7.36e-09	1.08e-06	Distal Intergenic	23	142113704	142122066	8363	1	441525	uc004fbv.4	-30481	ENSG00000189326	SPANXN4	SPANX family member N4
chr13	82344872	82346081	1210	*	3.49	4.88	2	2.88	7.37e-09	1.08e-06	Distal Intergenic	13	80910112	80915086	4975	2	10253	uc001vlj.3	-1429786	ENSG00000136158	SPRY2	sprouty RTK signaling antagonist 2
chr13	68764618	68765565	948	*	5.35	6.65	4.08	2.57	7.42e-09	1.08e-06	Distal Intergenic	13	69435417	69459457	24041	2	338862	uc001vio.3	693892	ENSG00000281778	LINC00550	long intergenic non-protein coding RNA 550
chr10	24830122	24830886	765	*	4.25	5.64	2.77	2.87	7.44e-09	1.09e-06	Promoter (<=1kb)	10	24831349	24833410	2062	1	56243	uc001isa.1	-463	ENSG00000120549	KIAA1217	KIAA1217
chr3	4283178	4283845	668	*	4.14	5.67	2.09	3.58	7.45e-09	1.09e-06	Intron (uc003bps.2/285362, intron 8 of 12)	3	4344988	4356086	11099	1	6419	uc003bpw.5	-61143	ENSG00000170364	SETMAR	SET domain and mariner transposase fusion gene
chr11	951993	953115	1123	*	4.62	5.87	3.46	2.41	7.64e-09	1.11e-06	Intron (uc009yco.2/161, intron 1 of 15)	11	972062	982781	10720	1	161	uc001lsu.1	-18947	ENSG00000183020	AP2A2	adaptor related protein complex 2 subunit alpha 2
chr2	186834929	186835821	893	*	4.64	6.02	3.17	2.86	7.67e-09	1.12e-06	Distal Intergenic	2	186653370	186698016	44647	1	401024	uc002upm.3	181559	ENSG00000188738	FSIP2	fibrous sheath interacting protein 2
chr18	64932572	64934160	1589	*	4.92	3.16	5.28	-2.12	7.68e-09	1.12e-06	Distal Intergenic	18	64748821	64748923	103	1	100847002	uc031riq.1	183751	ENSG00000263354	MIR5011	microRNA 5011
chr6	71744225	71744928	704	*	3.98	5.38	2.47	2.9	7.71e-09	1.12e-06	Distal Intergenic	6	71571366	71666788	95423	2	135152	uc003pfw.3	-77437	ENSG00000112309	B3GAT2	beta-1,3-glucuronyltransferase 2
chr6	119887868	119888624	757	*	3.55	5.06	1.58	3.48	7.74e-09	1.12e-06	Distal Intergenic	6	119773712	119812467	38756	2	285762	uc003pyn.3	-75401	NA	LOC285762	uncharacterized LOC285762
chr2	193332712	193333380	669	*	2.89	4.33	1.22	3.1	7.75e-09	1.12e-06	Distal Intergenic	2	193041469	193059644	18176	2	23671	uc002utd.1	-273068	ENSG00000144339	TMEFF2	transmembrane protein with EGF like and two follistatin like domains 2
chr17	36073108	36073522	415	*	3.1	4.57	1.31	3.26	7.9e-09	1.14e-06	Intron (uc021tvu.1/6928, intron 2 of 5)	17	36046434	36093736	47303	2	6928	uc021tvu.1	20214	ENSG00000275410	HNF1B	HNF1 homeobox B
chrX	146261524	146263640	2117	*	4.71	6.04	3.36	2.67	7.91e-09	1.14e-06	Distal Intergenic	23	146312238	146312361	124	2	574511	uc022cfu.1	48721	ENSG00000207731	MIR506	microRNA 506
chr2	184013541	184014029	489	*	2.21	3.63	0.61	3.02	7.95e-09	1.15e-06	Intron (uc010zfs.2/129401, intron 4 of 8)	2	183989083	184026408	37326	1	129401	uc010zft.2	24458	ENSG00000163002	NUP35	nucleoporin 35
chr5	91688786	91690355	1570	*	5.07	6.39	3.75	2.65	7.97e-09	1.15e-06	Intron (uc003kkb.1/uc003kkb.1, intron 3 of 4)	5	90664541	90679149	14609	2	57561	uc003kjz.2	-1009637	ENSG00000113369	ARRDC3	arrestin domain containing 3
chr6	98426586	98427415	830	*	4.63	6.15	2.64	3.52	8.02e-09	1.16e-06	Distal Intergenic	6	98472407	98472495	89	1	100302164	uc021zdb.1	-44992	ENSG00000238367	MIR2113	microRNA 2113
chr1	239478645	239480432	1788	*	4.82	6.14	3.53	2.61	8.06e-09	1.16e-06	Distal Intergenic	1	239549865	240049896	500032	1	1131	uc001hyo.1	-69433	ENSG00000133019	CHRM3	cholinergic receptor muscarinic 3
chr5	163618159	163618868	710	*	3.67	5.01	2.32	2.69	8.06e-09	1.16e-06	Distal Intergenic	5	162944463	162946359	1897	1	27430	uc003lzm.4	673696	ENSG00000038274	MAT2B	methionine adenosyltransferase 2B
chr6	106200899	106201508	610	*	3.61	4.87	2.43	2.44	8.06e-09	1.16e-06	Distal Intergenic	6	106534195	106557814	23620	1	639	uc003prd.2	-332687	ENSG00000057657	PRDM1	PR/SET domain 1
chr5	3342176	3343235	1060	*	4.94	6.3	3.54	2.76	8.07e-09	1.16e-06	Distal Intergenic	5	3417266	3536208	118943	2	285577	uc003jdd.3	192973	ENSG00000248118	LINC01019	long intergenic non-protein coding RNA 1019
chr7	11093713	11094304	592	*	2.85	4.27	1.26	3.01	8.17e-09	1.17e-06	Intron (uc003sry.2/9678, intron 14 of 16)	7	11148514	11209250	60737	1	9678	uc003ssa.3	-54210	ENSG00000106443	PHF14	PHD finger protein 14
chrX	63359552	63360653	1102	*	4.01	5.45	2.33	3.12	8.17e-09	1.17e-06	Distal Intergenic	23	63404997	63425624	20628	2	139285	uc004dvo.3	64971	ENSG00000184675	AMER1	APC membrane recruitment protein 1
chr7	83807092	83807801	710	*	4.09	5.37	2.87	2.5	8.32e-09	1.19e-06	Intron (uc003uhz.3/10371, intron 1 of 16)	7	83587659	83824217	236559	2	10371	uc003uhz.3	16416	ENSG00000075213	SEMA3A	semaphorin 3A
chr4	35698835	35699273	439	*	2.64	4.03	1.14	2.89	8.33e-09	1.19e-06	Distal Intergenic	4	35949843	36075457	125615	2	116984	uc003gso.3	376184	ENSG00000047365	ARAP2	ArfGAP with RhoGAP domain, ankyrin repeat and PH domain 2
chr5	115863204	115863585	382	*	2.48	3.99	0.52	3.47	8.37e-09	1.2e-06	Intron (uc003krx.4/57556, intron 1 of 19)	5	115779251	115910551	131301	2	57556	uc003krx.4	46966	ENSG00000092421	SEMA6A	semaphorin 6A
chr12	18799226	18799799	574	*	3.59	5.12	1.56	3.56	8.45e-09	1.21e-06	Intron (uc001rdt.3/5288, intron 31 of 31)	12	18836110	18867705	31596	2	89869	uc001rdu.2	67906	ENSG00000139151	PLCZ1	phospholipase C zeta 1
chr13	82865980	82866889	910	*	3.44	4.78	2.07	2.71	8.47e-09	1.21e-06	Distal Intergenic	13	84451343	84456528	5186	2	114798	uc001vlk.3	1589639	ENSG00000178235	SLITRK1	SLIT and NTRK like family member 1
chr1	58898328	58899242	915	*	3.49	2.21	3.8	-1.59	8.5e-09	1.21e-06	Intron (uc001cyt.1/1600, intron 3 of 20)	1	58939504	59004982	65479	2	115209	uc001cyx.1	105740	ENSG00000162600	OMA1	OMA1 zinc metallopeptidase
chr14	39132364	39133000	637	*	3.32	4.79	1.51	3.29	8.51e-09	1.21e-06	Distal Intergenic	14	39218543	39308408	89866	2	283547	uc010amw.2	175408	ENSG00000259070	LINC00639	long intergenic non-protein coding RNA 639
chr13	52552875	52553573	699	*	3.96	5.41	2.24	3.17	8.62e-09	1.23e-06	Promoter (<=1kb)	13	52532447	52553127	20681	2	540	uc010tgw.1	0	ENSG00000123191	ATP7B	ATPase copper transporting beta
chr8	85133146	85133769	624	*	2.88	4.3	1.29	3.01	8.67e-09	1.24e-06	Intron (uc003ycq.4/138046, intron 1 of 9)	8	85097100	85834078	736979	1	138046	uc003yct.4	36046	ENSG00000184672	RALYL	RALY RNA binding protein like
chr2	205146767	205148103	1337	*	4.81	5.98	3.82	2.16	8.69e-09	1.24e-06	Distal Intergenic	2	205410516	206166631	756116	1	117583	uc010fub.2	-262413	ENSG00000116117	PARD3B	par-3 family cell polarity regulator beta
chr5	167732339	167732755	417	*	3.95	5.31	2.51	2.8	8.73e-09	1.24e-06	Intron (uc003lzu.3/23286, intron 1 of 22)	5	167719065	167899308	180244	1	23286	uc011den.2	13274	ENSG00000113645	WWC1	WW and C2 domain containing 1
chr6	126851990	126853426	1437	*	4.39	5.57	3.38	2.19	8.74e-09	1.24e-06	Exon (uc003qaq.1/uc003qaq.1, exon 7 of 10)	6	126661253	126669754	8502	1	387103	uc003qao.3	190737	ENSG00000203760	CENPW	centromere protein W
chr12	43308626	43310459	1834	*	4.6	5.89	3.36	2.53	8.74e-09	1.24e-06	Distal Intergenic	12	42863252	42983572	120321	2	144165	uc009zka.2	-325054	ENSG00000139174	PRICKLE1	prickle planar cell polarity protein 1
chr14	35023449	35024522	1074	*	5.05	6.21	4.06	2.16	8.79e-09	1.25e-06	Distal Intergenic	14	34985135	35008943	23809	2	55837	uc001wsd.1	-14506	ENSG00000129518	EAPP	E2F associated phosphoprotein
chr6	144869689	144870262	574	*	2.88	4.38	0.99	3.39	8.79e-09	1.25e-06	Exon (uc003qkt.3/7402, exon 46 of 74)	6	144612873	145174170	561298	1	7402	uc003qkt.3	256816	ENSG00000152818	UTRN	utrophin
chr2	127782147	127783674	1528	*	5.83	6.95	4.93	2.02	8.8e-09	1.25e-06	Distal Intergenic	2	127805599	127839641	34043	2	274	uc010yzf.2	55967	ENSG00000136717	BIN1	bridging integrator 1
chr12	57973441	57973833	393	*	2.83	4.25	1.22	3.02	8.81e-09	1.25e-06	Intron (uc001sor.1/3798, intron 23 of 28)	12	57984942	57997211	12270	1	79837	uc001sot.3	-11109	ENSG00000166908	PIP4K2C	phosphatidylinositol-5-phosphate 4-kinase type 2 gamma
chr16	63923847	63924453	607	*	3.75	5.19	2.09	3.1	8.86e-09	1.25e-06	Distal Intergenic	16	64980683	65038944	58262	2	1009	uc010cdn.3	1114491	ENSG00000140937	CDH11	cadherin 11
chr11	112751800	112753026	1227	*	5.68	7.08	4.12	2.96	8.98e-09	1.27e-06	Distal Intergenic	11	112831969	113092626	260658	1	4684	uc001pno.3	-78943	ENSG00000149294	NCAM1	neural cell adhesion molecule 1
chr7	147244095	147244844	750	*	3.94	5.11	2.93	2.18	9.08e-09	1.28e-06	Intron (uc003weu.2/26047, intron 11 of 23)	7	146991342	147254962	263621	2	100302191	uc022aoo.1	10118	ENSG00000221494	MIR548I4	microRNA 548i-4
chr15	27467279	27468211	933	*	4.22	5.71	2.35	3.37	9.09e-09	1.28e-06	Intron (uc001zbf.4/2567, intron 3 of 5)	15	27216429	27778373	561945	1	2567	uc001zbg.2	250850	ENSG00000182256	GABRG3	gamma-aminobutyric acid type A receptor gamma3 subunit
chr8	60441201	60442991	1791	*	4.34	5.61	3.15	2.46	9.12e-09	1.28e-06	Distal Intergenic	8	59717977	60031767	313791	2	9760	uc003xtw.1	-409434	ENSG00000198846	TOX	thymocyte selection associated high mobility group box
chr3	117612347	117613146	800	*	3.45	4.56	2.55	2.02	9.13e-09	1.28e-06	Distal Intergenic	3	118661923	118667088	5166	1	100506765	uc003eca.4	-1048777	ENSG00000239877	IGSF11-AS1	IGSF11 antisense RNA 1
chr8	51478718	51479491	774	*	2.92	4.47	0.79	3.68	9.15e-09	1.29e-06	Intron (uc010lxy.1/54212, intron 13 of 19)	8	51085121	51705427	620307	1	54212	uc011ldl.1	393597	ENSG00000147481	SNTG1	syntrophin gamma 1
chr7	148142439	148145388	2950	*	5.02	6.14	4.11	2.03	9.21e-09	1.29e-06	Distal Intergenic	7	148036553	148118088	81536	1	26047	uc003wev.2	105886	ENSG00000174469	CNTNAP2	contactin associated protein like 2
chr13	81047717	81048358	642	*	3.84	5.15	2.55	2.6	9.25e-09	1.3e-06	Distal Intergenic	13	80910112	80915086	4975	2	10253	uc001vlj.3	-132631	ENSG00000136158	SPRY2	sprouty RTK signaling antagonist 2
chr11	29290291	29291018	728	*	2.69	4.07	1.2	2.88	9.35e-09	1.31e-06	Distal Intergenic	11	30031288	30038577	7290	2	3739	uc001msk.3	747559	ENSG00000182255	KCNA4	potassium voltage-gated channel subfamily A member 4
chr5	164612816	164613600	785	*	3.87	5.37	1.98	3.39	9.44e-09	1.32e-06	Distal Intergenic	5	162944463	162946359	1897	1	27430	uc003lzm.4	1668353	ENSG00000038274	MAT2B	methionine adenosyltransferase 2B
chr20	42815286	42817698	2413	*	6.39	4.85	6.72	-1.88	9.57e-09	1.34e-06	Promoter (<=1kb)	20	42740337	42816218	75882	2	57158	uc002xli.1	0	ENSG00000149596	JPH2	junctophilin 2
chr6	118907634	118908716	1083	*	3.92	5.39	2.13	3.26	9.59e-09	1.34e-06	Intron (uc003pxz.2/387119, intron 2 of 12)	6	118869442	118881587	12146	1	5350	uc003pye.3	38192	ENSG00000198523	PLN	phospholamban
chr6	102864998	102865859	862	*	4.17	5.68	2.21	3.47	9.66e-09	1.35e-06	Distal Intergenic	6	101846861	102517958	671098	1	2898	uc021zdl.1	1018137	ENSG00000164418	GRIK2	glutamate ionotropic receptor kainate type subunit 2
chr1	149993186	149994673	1488	*	3.97	5.08	3.08	2	9.68e-09	1.35e-06	Distal Intergenic	1	149912232	149982686	70455	2	56957	uc001etn.3	-10500	ENSG00000264522	OTUD7B	OTU deubiquitinase 7B
chr2	214726162	214727496	1335	*	3.78	4.96	2.76	2.2	9.85e-09	1.37e-06	Exon (uc010fuz.3/79582, exon 9 of 14)	2	215276461	215440653	164193	1	402117	uc002vet.2	-548965	ENSG00000174453	VWC2L	von Willebrand factor C domain containing 2 like
chr2	118164650	118165410	761	*	3.87	5.24	2.42	2.81	9.86e-09	1.37e-06	Distal Intergenic	2	118572255	118589953	17699	1	8886	uc002tlh.1	-406845	ENSG00000088205	DDX18	DEAD-box helicase 18
chr12	77993587	77994562	976	*	3.57	4.75	2.55	2.2	9.87e-09	1.37e-06	Distal Intergenic	12	78225069	78606790	381722	1	89795	uc001syo.3	-230507	ENSG00000067798	NAV3	neuron navigator 3
chr2	224895779	224896789	1011	*	4.28	5.66	2.81	2.85	9.91e-09	1.38e-06	Promoter (<=1kb)	2	224839765	224896195	56431	2	5270	uc031rrk.1	0	ENSG00000135919	SERPINE2	serpin family E member 2
chr15	93344633	93345289	657	*	5.8	3.65	6.19	-2.54	9.94e-09	1.38e-06	Distal Intergenic	15	93338714	93340338	1625	1	728619	uc021svm.2	5919	NA	ASB9P1	ankyrin repeat and SOCS box containing 9 pseudogene 1
chrX	32554370	32556216	1847	*	3.57	4.9	2.22	2.68	9.97e-09	1.38e-06	Intron (uc004dcz.2/1756, intron 17 of 78)	23	31137345	32430371	1293027	2	1756	uc004dcx.2	-123999	ENSG00000198947	DMD	dystrophin
chr4	159703479	159705211	1733	*	4.69	5.89	3.65	2.23	9.98e-09	1.38e-06	Intron (uc003iqd.2/57600, intron 1 of 5)	4	159690182	159827954	137773	1	57600	uc003iqe.4	13297	ENSG00000052795	FNIP2	folliculin interacting protein 2
chr3	26696578	26697969	1392	*	4.2	5.56	2.79	2.77	1e-08	1.39e-06	Intron (uc003cdp.3/116135, intron 1 of 1)	3	26666158	26752265	86108	1	116135	uc003cdq.3	30420	ENSG00000179796	LRRC3B	leucine rich repeat containing 3B
chr2	155936847	155937301	455	*	2.32	3.88	0.14	3.74	1.01e-08	1.39e-06	Distal Intergenic	2	155555093	155714864	159772	1	3760	uc010zce.2	381754	ENSG00000162989	KCNJ3	potassium voltage-gated channel subfamily J member 3
chr3	96555154	96556324	1171	*	3.51	4.58	2.68	1.9	1.01e-08	1.39e-06	Intron (uc031sar.1/285220, intron 1 of 3)	3	96533425	97467786	934362	1	285220	uc010how.1	21729	ENSG00000080224	EPHA6	EPH receptor A6
chr3	97200339	97200898	560	*	3.7	5.23	1.68	3.56	1.01e-08	1.39e-06	Intron (uc010how.1/285220, intron 9 of 17)	3	97158437	97466416	307980	1	285220	uc010hox.2	41902	ENSG00000080224	EPHA6	EPH receptor A6
chr2	52021871	52023145	1275	*	4.18	5.35	3.18	2.17	1.01e-08	1.4e-06	Distal Intergenic	2	51149796	51259674	109879	2	9378	uc021vhk.1	-762197	ENSG00000179915	NRXN1	neurexin 1
chr1	81218575	81219213	639	*	3.22	4.71	1.4	3.3	1.02e-08	1.41e-06	Distal Intergenic	1	81771845	82458107	686263	1	23266	uc001dis.3	-552632	ENSG00000117114	ADGRL2	adhesion G protein-coupled receptor L2
chr2	20456110	20456772	663	*	3	4.57	0.78	3.79	1.02e-08	1.41e-06	Intron (uc002rdq.1/23369, intron 4 of 8)	2	20448453	20478580	30128	2	23369	uc002rdq.1	21808	ENSG00000055917	PUM2	pumilio RNA binding family member 2
chr7	107650797	107651712	916	*	4.5	5.73	3.38	2.35	1.02e-08	1.41e-06	Distal Intergenic	7	107603350	107643804	40455	2	3912	uc010ljn.1	-6993	ENSG00000091136	LAMB1	laminin subunit beta 1
chr2	187397570	187399020	1451	*	3.86	5.01	2.91	2.09	1.03e-08	1.41e-06	Distal Intergenic	2	187350885	187374087	23203	1	55854	uc002upo.3	46685	ENSG00000065548	ZC3H15	zinc finger CCCH-type containing 15
chr1	222299200	222300512	1313	*	3.97	5.25	2.76	2.49	1.03e-08	1.42e-06	Distal Intergenic	1	221874764	221915516	40753	2	11221	uc001hmz.2	-383684	ENSG00000143507	DUSP10	dual specificity phosphatase 10
chrX	142559890	142561288	1399	*	3.44	4.76	2.11	2.66	1.03e-08	1.42e-06	Distal Intergenic	23	142596564	142605307	8744	2	139067	uc004fbw.3	44019	ENSG00000189252	SPANXN3	SPANX family member N3
chr7	110777761	110778695	935	*	5.8	3.63	6.19	-2.56	1.03e-08	1.42e-06	Intron (uc003vfq.2/83943, intron 3 of 5)	7	110731062	110765509	34448	1	54674	uc003vfu.4	46699	ENSG00000173114	LRRN3	leucine rich repeat neuronal 3
chr8	113469771	113470525	755	*	3.45	4.82	2.01	2.8	1.03e-08	1.42e-06	Intron (uc003yns.3/114788, intron 19 of 55)	8	113322454	113349960	27507	2	114788	uc003ynw.1	-119811	ENSG00000164796	CSMD3	CUB and Sushi multiple domains 3
chr10	129684775	129685338	564	*	4.69	6.03	3.32	2.7	1.04e-08	1.42e-06	Promoter (1-2kb)	10	129676114	129682811	6698	2	119467	uc001ljz.1	-1964	ENSG00000180745	CLRN3	clarin 3
chr3	108127689	108128535	847	*	3.64	4.85	2.56	2.29	1.05e-08	1.43e-06	Intron (uc003dxa.1/22989, intron 32 of 41)	3	108021332	108097126	75795	1	11148	uc003dwz.3	106357	ENSG00000114455	HHLA2	HERV-H LTR-associating 2
chr2	118117062	118118615	1554	*	4.3	5.45	3.34	2.11	1.05e-08	1.44e-06	Distal Intergenic	2	118572255	118589953	17699	1	8886	uc002tlh.1	-453640	ENSG00000088205	DDX18	DEAD-box helicase 18
chr1	165716729	165717697	969	*	3.78	5.28	1.87	3.41	1.06e-08	1.44e-06	Intron (uc001gdj.5/54499, intron 5 of 6)	1	165693528	165738159	44632	2	54499	uc001gdj.5	20462	ENSG00000143183	TMCO1	transmembrane and coiled-coil domains 1
chr7	147208044	147209040	997	*	2.82	4.01	1.78	2.23	1.06e-08	1.44e-06	Intron (uc003weu.2/26047, intron 11 of 23)	7	146991342	147254962	263621	2	100302191	uc022aoo.1	45922	ENSG00000221494	MIR548I4	microRNA 548i-4
chr14	32399622	32400188	567	*	3.36	4.81	1.68	3.12	1.06e-08	1.45e-06	Distal Intergenic	14	32544625	32545905	1281	2	84837	uc010amk.3	145717	NA	ARHGAP5-AS1	ARHGAP5 antisense RNA 1 (head to head)
chr3	80071244	80071955	712	*	3.79	5.3	1.86	3.43	1.07e-08	1.46e-06	Distal Intergenic	3	78646388	79817059	1170672	2	6091	uc003dqe.2	-254185	ENSG00000169855	ROBO1	roundabout guidance receptor 1
chr4	37491749	37492470	722	*	2.59	3.96	1.13	2.84	1.07e-08	1.46e-06	Intron (uc003gsw.4/55286, intron 1 of 3)	4	37455552	37595132	139581	1	55286	uc003gsw.4	36197	ENSG00000154274	C4orf19	chromosome 4 open reading frame 19
chr5	148357747	148359204	1458	*	6.18	3.99	6.57	-2.58	1.07e-08	1.46e-06	Intron (uc003lpp.1/79628, intron 17 of 26)	5	148361713	148411250	49538	2	79628	uc010jgw.3	52046	ENSG00000169247	SH3TC2	SH3 domain and tetratricopeptide repeats 2
chr1	197142751	197143785	1035	*	4.13	5.39	2.96	2.43	1.07e-08	1.46e-06	Intron (uc001gtx.1/360023, intron 8 of 9)	1	197122814	197169672	46859	2	360023	uc001gtx.1	25887	ENSG00000177888	ZBTB41	zinc finger and BTB domain containing 41
chr9	105602454	105605013	2560	*	4.91	6.33	3.32	3.01	1.08e-08	1.47e-06	Distal Intergenic	9	105757593	105780770	23178	1	1539	uc004bbs.2	-152580	ENSG00000155833	CYLC2	cylicin 2
chr15	52426573	52427401	829	*	4.51	5.83	3.19	2.63	1.08e-08	1.47e-06	Intron (uc002abr.1/10681, intron 6 of 10)	15	52413123	52420992	7870	2	10681	uc031qrz.1	-5581	ENSG00000069966	GNB5	G protein subunit beta 5
chrX	15891502	15893461	1960	*	4.82	6.29	3.05	3.24	1.08e-08	1.47e-06	Distal Intergenic	23	15851100	15873137	22038	2	8905	uc011miu.2	-18365	ENSG00000182287	AP1S2	adaptor related protein complex 1 subunit sigma 2
chr3	71303361	71304160	800	*	3.92	5.27	2.54	2.73	1.09e-08	1.47e-06	Intron (uc003dom.3/27086, intron 2 of 15)	3	71003865	71294316	290452	2	27086	uc003dol.3	-9045	ENSG00000114861	FOXP1	forkhead box P1
chrY	2802817	2804376	1560	*	5.6	-1.99	6.08	-8.07	1.09e-08	1.47e-06	Promoter (<=1kb)	24	2803112	2845221	42110	1	7544	uc010nwd.1	0	ENSG00000067646	ZFY	zinc finger protein Y-linked
chr13	82352470	82352837	368	*	2.57	4.14	0.34	3.8	1.09e-08	1.48e-06	Distal Intergenic	13	80910112	80915086	4975	2	10253	uc001vlj.3	-1437384	ENSG00000136158	SPRY2	sprouty RTK signaling antagonist 2
chr11	7689917	7690525	609	*	4.32	5.69	2.86	2.83	1.1e-08	1.49e-06	3' UTR	11	7689715	7694122	4408	2	51700	uc009yfl.1	3597	ENSG00000166394	CYB5R2	cytochrome b5 reductase 2
chr13	68597819	68598343	525	*	2.93	4.3	1.45	2.85	1.1e-08	1.49e-06	Distal Intergenic	13	67798639	67804468	5830	2	5101	uc001vin.3	-793351	ENSG00000184226	PCDH9	protocadherin 9
chr7	154475758	154476885	1128	*	3.78	5.04	2.61	2.43	1.12e-08	1.51e-06	Intron (uc003wli.3/1804, intron 7 of 25)	7	154720227	154738560	18334	1	100132707	uc011kvr.2	-243342	ENSG00000214106	PAXIP1-AS2	PAXIP1 antisense RNA 2
chr6	157464555	157465064	510	*	2.78	4.16	1.31	2.85	1.12e-08	1.51e-06	Intron (uc003qqn.3/57492, intron 7 of 19)	6	157256600	157473538	216939	1	57492	uc003qqq.1	207955	ENSG00000049618	ARID1B	AT-rich interaction domain 1B
chr6	73782046	73784281	2236	*	4.19	5.4	3.12	2.28	1.13e-08	1.52e-06	Intron (uc003pgj.4/56479, intron 3 of 8)	6	73844526	73853237	8712	2	100873997	uc031spb.1	68956	ENSG00000229154	KCNQ5-AS1	KCNQ5 antisense RNA 1
chr2	14041498	14042046	549	*	2.29	3.65	0.85	2.8	1.13e-08	1.52e-06	Distal Intergenic	2	14772810	14780168	7359	1	151354	uc002rbz.2	-730764	ENSG00000162981	LRATD1	LRAT domain containing 1
chrX	76923571	76924998	1428	*	5.27	6.63	3.86	2.77	1.13e-08	1.52e-06	Intron (uc004eco.4/546, intron 11 of 35)	23	76760356	77041719	281364	2	546	uc004eco.4	116721	ENSG00000085224	ATRX	ATRX chromatin remodeler
chr18	24336679	24338254	1576	*	4.27	5.61	2.9	2.71	1.13e-08	1.52e-06	Distal Intergenic	18	24267585	24283602	16018	2	728606	uc010xbl.1	-53077	ENSG00000265369	PCAT18	prostate cancer associated transcript 18
chr3	15687427	15689755	2329	*	6.29	4.48	6.65	-2.17	1.15e-08	1.54e-06	Distal Intergenic	3	15708744	15717730	8987	2	23243	uc011avy.1	27975	ENSG00000206560	ANKRD28	ankyrin repeat domain 28
chr15	45636326	45637564	1239	*	3.79	5.04	2.65	2.39	1.15e-08	1.54e-06	Distal Intergenic	15	45653322	45670742	17421	2	2628	uc001zvb.3	33178	ENSG00000171766	GATM	glycine amidinotransferase
chr7	134676556	134677807	1252	*	4.19	5.59	2.64	2.96	1.15e-08	1.54e-06	Intron (uc011kpw.2/340351, intron 3 of 16)	7	134671259	134820530	149272	1	340351	uc011kpw.2	5297	ENSG00000146856	AGBL3	ATP/GTP binding protein like 3
chr1	162101345	162102237	893	*	4.17	5.54	2.69	2.85	1.15e-08	1.54e-06	Intron (uc010pkr.1/9722, intron 1 of 7)	1	162126897	162126972	76	1	100616386	uc021pdp.1	-24660	ENSG00000266144	MIR4654	microRNA 4654
chrX	38875617	38876703	1087	*	4.11	5.51	2.57	2.94	1.16e-08	1.55e-06	Distal Intergenic	23	38663073	38665783	2711	1	58526	uc004dej.4	212544	ENSG00000165175	MID1IP1	MID1 interacting protein 1
chr2	16146062	16147085	1024	*	4.63	5.91	3.39	2.52	1.17e-08	1.56e-06	Distal Intergenic	2	16082046	16087129	5084	1	4613	uc010yjr.2	64016	ENSG00000134323	MYCN	MYCN proto-oncogene, bHLH transcription factor
chr6	72289002	72290200	1199	*	5.02	6.43	3.43	3.01	1.17e-08	1.56e-06	Distal Intergenic	6	72124149	72130448	6300	2	79940	uc003pfz.1	-158554	ENSG00000233237	LINC00472	long intergenic non-protein coding RNA 472
chr1	189403598	189404357	760	*	3.21	4.56	1.84	2.72	1.18e-08	1.57e-06	Distal Intergenic	1	190066797	190444942	378146	2	339479	uc010pot.1	1040585	ENSG00000162670	BRINP3	BMP/retinoic acid inducible neural specific 3
chr13	58180877	58181172	296	*	1.36	2.96	-1.04	3.99	1.2e-08	1.6e-06	Distal Intergenic	13	58205789	58303065	97277	1	27253	uc001vhq.1	-24617	ENSG00000118946	PCDH17	protocadherin 17
chr1	248094644	248095503	860	*	3.51	5.01	1.58	3.43	1.21e-08	1.61e-06	Distal Intergenic	1	248100493	248264224	163732	1	284521	uc001ids.3	-4990	ENSG00000196071	OR2L13	olfactory receptor family 2 subfamily L member 13
chr5	18984789	18986207	1419	*	4.44	5.74	3.17	2.57	1.21e-08	1.61e-06	Distal Intergenic	5	19473155	19886381	413227	2	1016	uc021xwu.1	900174	ENSG00000145526	CDH18	cadherin 18
chr5	28862329	28863239	911	*	3.22	4.59	1.8	2.79	1.21e-08	1.61e-06	Distal Intergenic	5	28926977	28927420	444	1	729862	uc003jgz.1	-63738	NA	LSP1P3	LSP1 pseudogene 3
chrX	136007115	136008096	982	*	5.46	6.82	4.03	2.79	1.22e-08	1.62e-06	Exon (uc004fai.1/uc004fai.1, exon 3 of 4)	23	135955606	135962939	7334	2	27316	uc011mwg.2	-44176	ENSG00000147274	RBMX	RNA binding motif protein X-linked
chr2	118087820	118088785	966	*	3.61	4.97	2.17	2.81	1.22e-08	1.62e-06	Distal Intergenic	2	118572255	118589953	17699	1	8886	uc002tlh.1	-483470	ENSG00000088205	DDX18	DEAD-box helicase 18
chr4	25757868	25759427	1560	*	4.16	5.4	3.02	2.38	1.22e-08	1.62e-06	3' UTR	4	25759121	25806374	47254	2	23231	uc003grv.3	46947	ENSG00000091490	SEL1L3	SEL1L family member 3
chrX	141891763	141892755	993	*	3.75	5.09	2.38	2.71	1.23e-08	1.63e-06	Distal Intergenic	23	142113704	142122066	8363	1	441525	uc004fbv.4	-220949	ENSG00000189326	SPANXN4	SPANX family member N4
chr6	144981763	144983017	1255	*	4.91	6.36	3.23	3.13	1.23e-08	1.63e-06	Intron (uc003qkt.3/7402, intron 50 of 73)	6	144612873	145174170	561298	1	7402	uc003qkt.3	368890	ENSG00000152818	UTRN	utrophin
chr1	157849964	157850867	904	*	5.26	6.68	3.66	3.02	1.25e-08	1.66e-06	Distal Intergenic	1	157800704	157811634	10931	2	922	uc001frk.4	-38330	ENSG00000073754	CD5L	CD5 molecule like
chr6	85166513	85168350	1838	*	4.56	5.86	3.3	2.55	1.27e-08	1.68e-06	Distal Intergenic	6	84884446	84937335	52890	2	22832	uc003pkk.2	-229178	ENSG00000135315	CEP162	centrosomal protein 162
chr8	137501001	137501826	826	*	3.63	4.8	2.65	2.15	1.28e-08	1.7e-06	Distal Intergenic	8	136594121	136659848	65728	1	10656	uc010mek.4	906880	ENSG00000131773	KHDRBS3	KH RNA binding domain containing, signal transduction associated 3
chr9	104116521	104117790	1270	*	5.15	6.45	3.89	2.56	1.29e-08	1.71e-06	Distal Intergenic	9	104122699	104145801	23103	2	570	uc010mtd.3	28011	ENSG00000136881	BAAT	bile acid-CoA:amino acid N-acyltransferase
chr1	240685457	240686164	708	*	3.17	4.63	1.45	3.18	1.3e-08	1.72e-06	Intron (uc001hys.3/64388, intron 1 of 1)	1	240620794	240638489	17696	1	56776	uc001hyr.3	64663	ENSG00000155816	FMN2	formin 2
chr1	157743118	157744557	1440	*	5.45	6.62	4.45	2.17	1.31e-08	1.72e-06	Promoter (2-3kb)	1	157715523	157746922	31400	2	79368	uc001fre.2	2365	ENSG00000132704	FCRL2	Fc receptor like 2
chr1	246374071	246374815	745	*	2.88	4.27	1.38	2.89	1.31e-08	1.73e-06	Intron (uc001ibk.3/64754, intron 5 of 11)	1	245912642	246580714	668073	2	64754	uc001ibk.3	205899	ENSG00000185420	SMYD3	SET and MYND domain containing 3
chr9	9949381	9950257	877	*	2.65	4.01	1.2	2.82	1.32e-08	1.73e-06	Intron (uc003zkk.3/5789, intron 4 of 45)	9	8314246	10612723	2298478	2	5789	uc003zkk.3	662466	ENSG00000153707	PTPRD	protein tyrosine phosphatase receptor type D
chr12	97896264	97897916	1653	*	4.17	5.54	2.71	2.83	1.32e-08	1.73e-06	Intron (uc001tey.1/196475, intron 7 of 8)	12	97887669	97958793	71125	1	196475	uc001tfa.1	8595	ENSG00000255794	RMST	rhabdomyosarcoma 2 associated transcript
chrX	33229403	33230278	876	*	2.62	4.14	0.62	3.53	1.33e-08	1.75e-06	Promoter (<=1kb)	23	31137345	33229673	2092329	2	1756	uc004dda.1	0	ENSG00000198947	DMD	dystrophin
chr4	151435679	151436531	853	*	3.23	4.64	1.65	2.99	1.34e-08	1.75e-06	Intron (uc003ils.4/987, intron 1 of 17)	4	151185811	151388937	203127	2	987	uc010ipi.3	-46742	ENSG00000198589	LRBA	LPS responsive beige-like anchor protein
chr18	8794297	8795154	858	*	4.48	5.73	3.35	2.38	1.34e-08	1.75e-06	Intron (uc002knq.2/23255, intron 6 of 14)	18	8789672	8832775	43104	1	23255	uc002kns.2	4625	ENSG00000168502	MTCL1	microtubule crosslinking factor 1
chr9	118358172	118359294	1123	*	4.21	2.57	4.55	-1.98	1.34e-08	1.75e-06	Distal Intergenic	9	118650544	118687377	36834	2	58483	uc004bjm.3	328083	ENSG00000204148	LINC00474	long intergenic non-protein coding RNA 474
chrX	117200797	117201443	647	*	3.26	4.68	1.64	3.04	1.35e-08	1.77e-06	Intron (uc004eqm.3/90293, intron 1 of 6)	23	117031776	117250828	219053	2	90293	uc004eqm.3	49385	ENSG00000003096	KLHL13	kelch like family member 13
chr14	54778631	54779542	912	*	5.89	3.99	6.26	-2.27	1.35e-08	1.77e-06	Distal Intergenic	14	54863673	54886934	23262	1	1033	uc001xap.3	-84131	ENSG00000100526	CDKN3	cyclin dependent kinase inhibitor 3
chr6	117268955	117270290	1336	*	3.69	5.06	2.22	2.84	1.36e-08	1.78e-06	Distal Intergenic	6	117198376	117253326	54951	1	222546	uc003pxm.3	70579	ENSG00000185002	RFX6	regulatory factor X6
chr5	76055350	76056125	776	*	3.86	1.45	4.27	-2.82	1.37e-08	1.79e-06	Distal Intergenic	5	76011868	76031595	19728	1	2149	uc003ken.4	43482	ENSG00000181104	F2R	coagulation factor II thrombin receptor
chr4	138480140	138480757	618	*	3.14	4.32	2.14	2.18	1.38e-08	1.8e-06	Distal Intergenic	4	138440074	138453648	13575	2	54510	uc011cha.2	-26492	ENSG00000189184	PCDH18	protocadherin 18
chrX	20739053	20739697	645	*	2.36	3.94	0.06	3.88	1.39e-08	1.81e-06	Distal Intergenic	23	20168029	20285523	117495	2	6197	uc011mjm.2	-453530	ENSG00000177189	RPS6KA3	ribosomal protein S6 kinase A3
chr4	137888145	137888593	449	*	2.16	3.61	0.46	3.15	1.4e-08	1.83e-06	Distal Intergenic	4	138440074	138453629	13556	2	54510	uc003ihe.4	565036	ENSG00000189184	PCDH18	protocadherin 18
chr2	12065458	12065772	315	*	1.98	3.35	0.53	2.82	1.41e-08	1.83e-06	Distal Intergenic	2	11977059	11977112	54	2	100422996	uc021vea.1	-88346	ENSG00000265172	MIR4262	microRNA 4262
chr8	18577717	18578896	1180	*	3.33	1.74	3.68	-1.94	1.41e-08	1.83e-06	Intron (uc003wyy.3/23362, intron 6 of 12)	8	18384813	18541586	156774	2	23362	uc003wyx.4	-36131	ENSG00000156011	PSD3	pleckstrin and Sec7 domain containing 3
chr21	33272596	33273397	802	*	4.27	5.72	2.56	3.16	1.42e-08	1.84e-06	Intron (uc002yph.3/30811, intron 1 of 10)	21	33245628	33376377	130750	1	30811	uc002yph.3	26968	ENSG00000142149	HUNK	hormonally up-regulated Neu-associated kinase
chr2	223660713	223661846	1134	*	4.37	5.68	3.09	2.6	1.42e-08	1.84e-06	Distal Intergenic	2	223725732	223808119	82388	1	2181	uc002vni.3	-63886	ENSG00000123983	ACSL3	acyl-CoA synthetase long chain family member 3
chr18	29857966	29859319	1354	*	3.67	4.95	2.46	2.49	1.42e-08	1.85e-06	Intron (uc002kxk.2/64762, intron 4 of 5)	18	29769987	29800366	30380	1	4225	uc002kxj.4	87979	ENSG00000141434	MEP1B	meprin A subunit beta
chr6	150506018	150507828	1811	*	5.44	6.77	4.1	2.67	1.43e-08	1.85e-06	Intron (uc003qnt.3/81706, intron 1 of 3)	6	150464188	150571528	107341	1	81706	uc003qnt.3	41830	ENSG00000198729	PPP1R14C	protein phosphatase 1 regulatory inhibitor subunit 14C
chr16	12305419	12306456	1038	*	4.27	5.6	2.91	2.69	1.44e-08	1.86e-06	Intron (uc002dby.5/92017, intron 14 of 20)	16	12154667	12293540	138874	1	92017	uc010uyx.1	150752	ENSG00000048471	SNX29	sorting nexin 29
chr2	176470195	176471522	1328	*	3.74	4.84	2.86	1.98	1.44e-08	1.86e-06	Distal Intergenic	2	176790410	176867018	76609	2	80856	uc002ukc.1	395496	ENSG00000144320	LNPK	lunapark, ER junction formation factor
chr4	28094147	28094863	717	*	2.82	4.19	1.37	2.82	1.45e-08	1.87e-06	Distal Intergenic	4	28821204	28821290	87	1	100422937	uc021xnb.1	-726341	ENSG00000283275	MIR4275	microRNA 4275
chr11	27423019	27424527	1509	*	6.19	7.68	4.37	3.31	1.46e-08	1.89e-06	Intron (uc001mrj.4/55366, intron 2 of 17)	11	27370419	27384795	14377	2	91057	uc001mri.1	-38224	ENSG00000109881	CCDC34	coiled-coil domain containing 34
chr13	55876366	55877104	739	*	2.37	3.88	0.4	3.48	1.48e-08	1.91e-06	Distal Intergenic	13	55748589	55748683	95	1	100846996	uc031qlv.1	127777	ENSG00000264387	MIR5007	microRNA 5007
chr14	30194113	30194711	599	*	3.19	4.56	1.75	2.81	1.49e-08	1.92e-06	Intron (uc001wqh.3/5587, intron 2 of 17)	14	29896117	30174608	278492	2	100616347	uc021rrv.1	-19505	ENSG00000265226	MIR548AI	microRNA 548ai
chr7	146379992	146381241	1250	*	3.61	4.76	2.66	2.1	1.5e-08	1.94e-06	Intron (uc003weu.2/26047, intron 1 of 23)	7	146643908	146643927	20	1	100847078	uc031szo.1	-262667	ENSG00000265470	MIR548AQ	microRNA 548aq
chr8	10614099	10615135	1037	*	4.68	2.09	5.1	-3	1.51e-08	1.94e-06	Intron (uc003wtg.1/uc003wtg.1, intron 2 of 2)	8	10581278	10588022	6745	2	83595	uc003wtf.3	-26077	ENSG00000171056	SOX7	SRY-box 7
chr8	91632043	91632767	725	*	2.97	4.26	1.71	2.55	1.51e-08	1.95e-06	Downstream (1-2kb)	8	91634223	91658133	23911	2	169200	uc003yen.2	25366	ENSG00000180694	TMEM64	transmembrane protein 64
chr3	114433776	114434589	814	*	3.65	4.88	2.55	2.33	1.52e-08	1.95e-06	Intron (uc003ebk.3/26137, intron 1 of 7)	3	114462292	114462372	81	2	100616166	uc021xcs.1	27783	ENSG00000264623	MIR4796	microRNA 4796
chr6	15608655	15609005	351	*	3.54	1.16	3.94	-2.78	1.52e-08	1.96e-06	Intron (uc003nbl.3/84062, intron 6 of 9)	6	15523032	15663289	140258	2	84062	uc003nbl.3	54284	ENSG00000047579	DTNBP1	dystrobrevin binding protein 1
chr20	39636950	39637474	525	*	5.24	2.78	5.65	-2.87	1.54e-08	1.98e-06	Intron (uc021wdt.1/uc021wdt.1, intron 1 of 1)	20	39657462	39659162	1701	1	7150	uc010ggd.1	-19988	ENSG00000198900	TOP1	DNA topoisomerase I
chr16	56279188	56280706	1519	*	6.29	4.24	6.67	-2.43	1.55e-08	1.99e-06	Promoter (<=1kb)	16	56279432	56279535	104	1	100500891	uc021tis.1	0	ENSG00000265281	MIR3935	microRNA 3935
chr10	112167627	112169005	1379	*	6.98	4.27	7.41	-3.13	1.56e-08	1.99e-06	Distal Intergenic	10	112257625	112271302	13678	1	1847	uc001kzd.3	-88620	ENSG00000138166	DUSP5	dual specificity phosphatase 5
chr5	84329263	84330017	755	*	2.81	4.23	1.22	3	1.56e-08	1.99e-06	Distal Intergenic	5	83238126	83680611	442486	2	10085	uc003kip.1	-648652	ENSG00000164176	EDIL3	EGF like repeats and discoidin domains 3
chr2	104018042	104019599	1558	*	4.2	5.46	3.02	2.44	1.56e-08	2e-06	Distal Intergenic	2	103414225	103434138	19914	1	130827	uc010ywe.3	603817	ENSG00000170417	TMEM182	transmembrane protein 182
chr1	71769105	71770042	938	*	3.73	5.06	2.4	2.66	1.57e-08	2e-06	Distal Intergenic	1	71547007	71703406	156400	1	100852410	uc001dfu.2	222098	ENSG00000229956	ZRANB2-AS2	ZRANB2 antisense RNA 2 (head to head)
chr6	123118991	123121431	2441	*	6.85	8.04	5.8	2.25	1.57e-08	2e-06	Intron (uc003pzg.3/10924, intron 3 of 7)	6	123109971	123130864	20894	1	10924	uc003pzh.3	9020	ENSG00000172594	SMPDL3A	sphingomyelin phosphodiesterase acid like 3A
chr1	144921241	144922512	1272	*	4.15	5.28	3.23	2.05	1.57e-08	2.01e-06	Promoter (<=1kb)	1	144895122	144922047	26926	2	9659	uc001eme.1	0	ENSG00000178104	PDE4DIP	phosphodiesterase 4D interacting protein
chr4	183096542	183097588	1047	*	3.81	4.96	2.83	2.13	1.57e-08	2.01e-06	Intron (uc010irv.1/55714, intron 1 of 3)	4	183090446	183090531	86	1	100302270	uc021xuw.1	6096	ENSG00000221227	MIR1305	microRNA 1305
chr4	31907022	31907641	620	*	2.45	3.73	1.24	2.49	1.58e-08	2.02e-06	Distal Intergenic	4	30722037	31148423	426387	1	5099	uc021xnd.1	1184985	ENSG00000169851	PCDH7	protocadherin 7
chr4	112372063	112372739	677	*	2.45	3.73	1.22	2.51	1.58e-08	2.02e-06	Distal Intergenic	4	113066553	113110237	43685	1	132720	uc003iah.2	-693814	ENSG00000174749	FAM241A	family with sequence similarity 241 member A
chr2	126453918	126455086	1169	*	3.9	5.11	2.83	2.28	1.6e-08	2.04e-06	Distal Intergenic	2	127413511	127454251	40741	1	2995	uc002tnq.4	-958425	ENSG00000136732	GYPC	glycophorin C (Gerbich blood group)
chr6	121831606	121833087	1482	*	3.53	4.7	2.53	2.17	1.61e-08	2.05e-06	Distal Intergenic	6	121756745	121770873	14129	1	2697	uc003pyr.3	74861	ENSG00000152661	GJA1	gap junction protein alpha 1
chr6	137315956	137316530	575	*	2.94	4.21	1.75	2.45	1.61e-08	2.05e-06	Promoter (1-2kb)	6	137303296	137314368	11073	2	100294720	uc003qhh.4	-1588	ENSG00000225391	NHEG1	neuroblastoma highly expressed 1
chr2	199209639	199210366	728	*	3.57	5.07	1.69	3.38	1.61e-08	2.05e-06	Intron (uc002uux.1/uc002uux.1, intron 1 of 1)	2	198669426	199014608	345183	1	5334	uc010fsp.3	540213	ENSG00000115896	PLCL1	phospholipase C like 1 (inactive)
chr12	126752143	126753037	895	*	4.25	5.67	2.64	3.03	1.62e-08	2.06e-06	Distal Intergenic	12	126927027	126954431	27405	1	100128554	uc009zyj.1	-173990	ENSG00000214043	LINC02347	long intergenic non-protein coding RNA 2347
chr5	5598446	5599994	1549	*	5.4	6.68	4.17	2.51	1.63e-08	2.07e-06	Distal Intergenic	5	5422786	5490347	67562	1	23379	uc003jdm.5	175660	ENSG00000164151	ICE1	interactor of little elongation complex ELL subunit 1
chr12	39985922	39987087	1166	*	4.81	6.27	3.08	3.19	1.63e-08	2.07e-06	Intron (uc001rmb.2/225, intron 6 of 9)	12	39945022	40013843	68822	2	225	uc001rmb.2	26756	ENSG00000173208	ABCD2	ATP binding cassette subfamily D member 2
chr11	22696029	22696987	959	*	4.69	6.03	3.33	2.7	1.64e-08	2.07e-06	Promoter (<=1kb)	11	22696319	22834547	138229	1	2620	uc001mqo.3	0	ENSG00000148935	GAS2	growth arrest specific 2
chr5	27501641	27502674	1034	*	3.42	4.78	2	2.78	1.67e-08	2.11e-06	Distal Intergenic	5	27472399	27496508	24110	1	643401	uc003jgy.3	29242	ENSG00000250337	PURPL	p53 upregulated regulator of p53 levels
chr1	64106378	64107794	1417	*	3.94	5.29	2.56	2.73	1.67e-08	2.11e-06	Intron (uc001dbh.3/5236, intron 7 of 10)	1	64088887	64125916	37030	1	5236	uc010ooz.2	17491	ENSG00000079739	PGM1	phosphoglucomutase 1
chr1	159526326	159527346	1021	*	3.9	5.17	2.7	2.47	1.67e-08	2.11e-06	Distal Intergenic	1	159504868	159505797	930	2	127385	uc010piw.2	-20529	ENSG00000184155	OR10J5	olfactory receptor family 10 subfamily J member 5
chr7	117256491	117257372	882	*	3.96	5.25	2.7	2.55	1.68e-08	2.12e-06	Intron (uc003vjd.3/1080, intron 21 of 26)	7	117199518	117204842	5325	1	1080	uc003vje.1	56973	ENSG00000001626	CFTR	cystic fibrosis transmembrane conductance regulator
chr6	111977649	111979103	1455	*	3.42	4.46	2.61	1.85	1.68e-08	2.12e-06	Downstream (2-3kb)	6	112015578	112024237	8660	2	2534	uc010kdy.1	45134	ENSG00000010810	FYN	FYN proto-oncogene, Src family tyrosine kinase
chr1	172878512	172879419	908	*	5.66	3.2	6.07	-2.88	1.68e-08	2.12e-06	Distal Intergenic	1	173010360	173020103	9744	2	8995	uc001giu.2	140684	ENSG00000120337	TNFSF18	TNF superfamily member 18
chr4	68258756	68259639	884	*	2.95	4.23	1.72	2.51	1.69e-08	2.12e-06	Distal Intergenic	4	68340410	68360930	20521	2	1060	uc010ihl.3	101291	ENSG00000145241	CENPC	centromere protein C
chr6	107860269	107862121	1853	*	4.78	6.04	3.59	2.45	1.69e-08	2.12e-06	Intron (uc003prw.1/55084, intron 4 of 4)	6	107811317	107982513	171197	1	55084	uc003prx.3	48952	ENSG00000112320	SOBP	sine oculis binding protein homolog
chrX	120163647	120164540	894	*	2.52	4.03	0.58	3.45	1.7e-08	2.14e-06	Distal Intergenic	23	120181462	120183796	2335	1	2747	uc004eto.3	-16922	ENSG00000182890	GLUD2	glutamate dehydrogenase 2
chr3	89844591	89845298	708	*	4.04	5.49	2.34	3.15	1.73e-08	2.17e-06	Distal Intergenic	3	89156674	89531284	374611	1	2042	uc003dqy.3	687917	ENSG00000044524	EPHA3	EPH receptor A3
chr8	13222564	13223320	757	*	5.35	2.46	5.77	-3.32	1.73e-08	2.17e-06	Intron (uc003wwm.2/10395, intron 4 of 17)	8	12940872	13134057	193186	2	10395	uc003wwl.1	-88507	ENSG00000164741	DLC1	DLC1 Rho GTPase activating protein
chr5	163785433	163786490	1058	*	4.21	5.44	3.11	2.33	1.74e-08	2.18e-06	Intron (uc003lzn.3/uc003lzn.3, intron 1 of 2)	5	162944463	162946359	1897	1	27430	uc003lzm.4	840970	ENSG00000038274	MAT2B	methionine adenosyltransferase 2B
chrX	31526147	31527248	1102	*	3.98	5.39	2.4	2.98	1.75e-08	2.19e-06	Promoter (<=1kb)	23	31137345	31526415	389071	2	1756	uc004dcq.1	0	ENSG00000198947	DMD	dystrophin
chr4	59504775	59505947	1173	*	3.26	4.58	1.94	2.65	1.77e-08	2.21e-06	Distal Intergenic	4	57898404	57976551	78148	2	3490	uc011cag.2	-1528224	ENSG00000163453	IGFBP7	insulin like growth factor binding protein 7
chr6	165410339	165410824	486	*	2.61	3.97	1.2	2.76	1.77e-08	2.22e-06	Distal Intergenic	6	165695129	165722342	27214	2	168090	uc011egi.1	311518	ENSG00000112539	C6orf118	chromosome 6 open reading frame 118
chr4	103701460	103702076	617	*	4.5	5.72	3.42	2.3	1.79e-08	2.24e-06	Distal Intergenic	4	103552643	103682151	129509	2	4126	uc011ces.2	-19309	ENSG00000109323	MANBA	mannosidase beta
chr6	102562279	102563754	1476	*	3.93	4.83	3.32	1.51	1.81e-08	2.26e-06	Distal Intergenic	6	101846861	102517958	671098	1	2898	uc021zdl.1	715418	ENSG00000164418	GRIK2	glutamate ionotropic receptor kainate type subunit 2
chr6	124283425	124284365	941	*	3.81	5.15	2.44	2.71	1.81e-08	2.26e-06	Intron (uc010kep.1/154215, intron 1 of 2)	6	124125069	125146786	1021718	1	154215	uc010keq.3	158356	ENSG00000188580	NKAIN2	sodium/potassium transporting ATPase interacting 2
chr6	157723646	157724318	673	*	3.21	4.58	1.74	2.84	1.84e-08	2.29e-06	Intron (uc003sih.4/729515, intron 3 of 3)	6	157710054	157745253	35200	2	729515	uc003sih.4	20935	ENSG00000215712	TMEM242	transmembrane protein 242
chr3	93800402	93802620	2219	*	5.65	6.95	4.38	2.57	1.84e-08	2.29e-06	Intron (uc003drl.1/63899, intron 2 of 5)	3	93776766	93782067	5302	2	200895	uc003drj.3	-18335	ENSG00000178700	DHFR2	dihydrofolate reductase 2
chr1	247079796	247080562	767	*	2.87	4.23	1.45	2.78	1.85e-08	2.3e-06	Intron (uc001ibv.2/25909, intron 2 of 35)	1	247002402	247094726	92325	2	25909	uc001ibv.2	14164	ENSG00000153207	AHCTF1	AT-hook containing transcription factor 1
chr4	93909359	93909928	570	*	2.46	3.9	0.81	3.09	1.85e-08	2.3e-06	Intron (uc010ikx.3/2895, intron 2 of 5)	4	93744100	94128608	384509	1	2895	uc011cdv.1	165259	ENSG00000152208	GRID2	glutamate ionotropic receptor delta type subunit 2
chr5	119703826	119705507	1682	*	5.85	7.1	4.71	2.39	1.85e-08	2.31e-06	Distal Intergenic	5	119800019	120022964	222946	1	51334	uc003ksp.3	-94512	ENSG00000184838	PRR16	proline rich 16
chr15	80166280	80167147	868	*	4.92	6.07	3.96	2.11	1.87e-08	2.32e-06	Intron (uc021srp.1/10588, intron 2 of 2)	15	80135889	80189339	53451	2	10588	uc021srp.1	22192	ENSG00000136371	MTHFS	methenyltetrahydrofolate synthetase
chr4	164731900	164733018	1119	*	3.32	4.57	2.17	2.4	1.89e-08	2.35e-06	Intron (uc003iqs.2/55016, intron 3 of 7)	4	164445450	164534776	89327	2	55016	uc003iqr.2	-197124	ENSG00000145416	2001-03-01	membrane associated ring-CH-type finger 1
chr5	57137291	57138654	1364	*	5.3	3.62	5.65	-2.03	1.9e-08	2.35e-06	Distal Intergenic	5	56775843	56778636	2794	2	345651	uc003jrm.3	-358655	ENSG00000169067	ACTBL2	actin beta like 2
chr5	156225980	156226726	747	*	3.91	5.34	2.29	3.05	1.9e-08	2.35e-06	Distal Intergenic	5	156277549	156279539	1991	1	153743	uc003lwf.1	-50823	ENSG00000231989	PPP1R2B	PPP1R2 family member B
chrX	147742474	147742928	455	*	1.78	3.3	-0.18	3.48	1.9e-08	2.36e-06	Intron (uc004fco.3/2334, intron 2 of 7)	23	147800615	148082193	281579	1	2334	uc011mxc.2	-57687	ENSG00000155966	AFF2	AF4/FMR2 family member 2
chrX	127191357	127191752	396	*	1.94	3.34	0.4	2.94	1.91e-08	2.36e-06	Distal Intergenic	23	127184941	127186382	1442	2	139741	uc004eum.3	-4975	ENSG00000123165	ACTRT1	actin related protein T1
chr10	20245355	20245905	551	*	2.67	4.04	1.21	2.83	1.94e-08	2.4e-06	Intron (uc001iqg.1/84898, intron 1 of 13)	10	20105372	20569115	463744	1	84898	uc001iqh.1	139983	ENSG00000120594	PLXDC2	plexin domain containing 2
chr6	116952495	116953045	551	*	3.38	4.85	1.57	3.28	1.96e-08	2.43e-06	Intron (uc003pxe.2/345895, intron 5 of 5)	6	116937642	116954148	16507	1	345895	uc010kee.2	14853	ENSG00000111834	RSPH4A	radial spoke head component 4A
chr6	70490026	70491103	1078	*	4.54	5.97	2.9	3.07	1.97e-08	2.43e-06	Exon (uc003pez.3/55788, exon 2 of 15)	6	70385641	70500557	114917	2	55788	uc003pez.3	9454	ENSG00000168216	LMBRD1	LMBR1 domain containing 1
chr4	175415155	175415786	632	*	2.36	3.81	0.68	3.13	1.97e-08	2.43e-06	Intron (uc011ckh.1/3248, intron 5 of 6)	4	175411328	175444044	32717	2	3248	uc011ckh.1	28258	ENSG00000164120	HPGD	15-hydroxyprostaglandin dehydrogenase
chr15	87162875	87164690	1816	*	5.75	7.09	4.38	2.72	1.97e-08	2.43e-06	Intron (uc002blz.1/123624, intron 21 of 23)	15	86840065	86860199	20135	2	727915	uc031qtm.1	-302676	ENSG00000260125	AGBL1-AS1	AGBL1 antisense RNA 1
chr10	83126691	83127494	804	*	3.05	4.49	1.39	3.1	2e-08	2.46e-06	Distal Intergenic	10	83635070	84746935	1111866	1	10718	uc001kco.2	-507576	ENSG00000185737	NRG3	neuregulin 3
chr18	21692242	21693806	1565	*	5.16	6.5	3.82	2.68	2e-08	2.46e-06	Intron (uc002kuu.3/125488, intron 6 of 13)	18	21718955	21740033	21079	1	26256	uc010xbb.1	-25149	ENSG00000154040	CABYR	calcium binding tyrosine phosphorylation regulated
chr11	30192928	30193951	1024	*	3.76	5	2.61	2.4	2.01e-08	2.47e-06	Distal Intergenic	11	30252563	30256824	4262	1	2488	uc001msl.3	-58612	ENSG00000131808	FSHB	follicle stimulating hormone subunit beta
chrX	26651346	26651852	507	*	2.61	4.16	0.49	3.66	2.01e-08	2.47e-06	Distal Intergenic	23	26576454	26579169	2716	1	139538	uc004dbs.3	74892	ENSG00000259849	VENTXP1	VENT homeobox pseudogene 1
chr13	65849798	65850847	1050	*	3.59	4.97	2.09	2.88	2.04e-08	2.5e-06	Distal Intergenic	13	64311568	64316701	5134	1	283491	uc001vig.1	1538230	NA	OR7E156P	olfactory receptor family 7 subfamily E member 156 pseudogene
chr3	159824296	159825696	1401	*	4.92	6.02	4.04	1.99	2.04e-08	2.5e-06	Intron (uc003fcw.1/uc003fcw.1, intron 3 of 9)	3	159706623	159713806	7184	1	3592	uc003fcx.3	117673	ENSG00000168811	IL12A	interleukin 12A
chr4	121745206	121746625	1420	*	3.9	5.26	2.47	2.79	2.04e-08	2.5e-06	Intron (uc003idn.3/11107, intron 3 of 15)	4	121615929	121844013	228085	2	11107	uc003idn.3	97388	ENSG00000138738	PRDM5	PR/SET domain 5
chr10	54766656	54767530	875	*	3.12	4.51	1.59	2.92	2.04e-08	2.5e-06	Distal Intergenic	10	54525140	54531460	6321	2	4153	uc001jjt.3	-235196	ENSG00000165471	MBL2	mannose binding lectin 2
chr13	95209958	95211756	1799	*	4.8	6.1	3.52	2.58	2.05e-08	2.51e-06	Distal Intergenic	13	95226308	95248511	22204	2	23483	uc001vlw.3	36755	ENSG00000088451	TGDS	TDP-glucose 4,6-dehydratase
chr11	86219481	86220980	1500	*	4.95	6.31	3.53	2.79	2.06e-08	2.52e-06	Exon (uc001pbz.3/10873, exon 4 of 14)	11	86106217	86134151	27935	1	60494	uc010rtq.2	113264	ENSG00000149201	CCDC81	coiled-coil domain containing 81
chr5	12438896	12439405	510	*	3.02	4.56	0.92	3.64	2.07e-08	2.52e-06	Distal Intergenic	5	12574969	12805295	230327	1	404663	uc003jfb.1	-135564	NA	LINC01194	long intergenic non-protein coding RNA 1194
chrX	66263064	66264755	1692	*	3.84	5.23	2.31	2.93	2.07e-08	2.52e-06	Distal Intergenic	23	65815482	65859140	43659	2	60401	uc004dwq.3	-403924	ENSG00000131080	EDA2R	ectodysplasin A2 receptor
chr7	91671160	91672007	848	*	5.18	6.73	3.08	3.64	2.08e-08	2.54e-06	Exon (uc003ulf.3/10142, exon 19 of 50)	7	91699344	91738365	39022	1	10142	uc003ulj.3	-27337	ENSG00000127914	AKAP9	A-kinase anchoring protein 9
chr17	48968017	48968664	648	*	4.12	5.2	3.28	1.91	2.09e-08	2.54e-06	Distal Intergenic	17	48939587	48945339	5753	2	10140	uc010wmz.2	-22678	ENSG00000141232	TOB1	transducer of ERBB2, 1
chr11	94182222	94183474	1253	*	5.32	6.63	4.03	2.61	2.09e-08	2.55e-06	Intron (uc001peu.2/4361, intron 14 of 19)	11	94150469	94227040	76572	2	4361	uc001peu.2	43566	ENSG00000020922	MRE11	MRE11 homolog, double strand break repair nuclease
chr3	23145049	23145786	738	*	3.81	5.12	2.52	2.6	2.1e-08	2.56e-06	Distal Intergenic	3	23244653	23632296	387644	1	7325	uc010hfc.2	-98867	ENSG00000182247	UBE2E2	ubiquitin conjugating enzyme E2 E2
chr14	43642394	43642701	308	*	1.99	3.54	-0.1	3.63	2.11e-08	2.56e-06	Distal Intergenic	14	44973354	44976499	3146	2	84075	uc001wvn.3	1333798	ENSG00000189139	FSCB	fibrous sheath CABYR binding protein
chr10	108341832	108342605	774	*	4.66	6.03	3.21	2.82	2.11e-08	2.56e-06	Intron (uc001kyl.3/114815, intron 24 of 26)	10	108333421	108924466	591046	2	114815	uc001kyl.3	581861	ENSG00000108018	SORCS1	sortilin related VPS10 domain containing receptor 1
chr2	159353567	159354558	992	*	4.16	5.32	3.19	2.13	2.11e-08	2.56e-06	Intron (uc002tzt.1/8502, intron 1 of 12)	2	159389692	159514826	125135	1	8502	uc002tzz.1	-35134	ENSG00000144283	PKP4	plakophilin 4
chr3	25463107	25463588	482	*	2.85	4.2	1.44	2.76	2.11e-08	2.57e-06	Intron (uc011awl.2/5915, intron 1 of 7)	3	25469754	25639422	169669	1	5915	uc003cdi.2	-6166	ENSG00000077092	RARB	retinoic acid receptor beta
chr4	124540478	124541426	949	*	3.23	4.76	1.24	3.51	2.13e-08	2.58e-06	Distal Intergenic	4	124571422	124589231	17810	1	285419	uc003ifc.3	-29996	ENSG00000249464	LINC01091	long intergenic non-protein coding RNA 1091
chr2	170617883	170619038	1156	*	4.43	5.69	3.26	2.43	2.13e-08	2.58e-06	Distal Intergenic	2	170590356	170608396	18041	1	151230	uc002ufi.2	27527	ENSG00000213160	KLHL23	kelch like family member 23
chr12	118739655	118740344	690	*	5.29	2.57	5.71	-3.15	2.14e-08	2.59e-06	Intron (uc001twx.3/51347, intron 1 of 20)	12	118587606	118797412	209807	2	51347	uc001twx.3	57068	ENSG00000135090	TAOK3	TAO kinase 3
chr4	18883995	18884630	636	*	3.6	5.05	1.93	3.12	2.14e-08	2.59e-06	Distal Intergenic	4	17882218	18023483	141266	2	254251	uc021xmr.1	-860512	ENSG00000178177	LCORL	ligand dependent nuclear receptor corepressor like
chr4	100212044	100213250	1207	*	3.14	4.39	1.97	2.42	2.15e-08	2.6e-06	Promoter (<=1kb)	4	100197523	100212185	14663	2	124	uc003hur.2	0	ENSG00000187758	ADH1A	alcohol dehydrogenase 1A (class I), alpha polypeptide
chr13	81798080	81799053	974	*	4.14	5.39	2.99	2.4	2.17e-08	2.62e-06	Distal Intergenic	13	80910112	80915086	4975	2	10253	uc001vlj.3	-882994	ENSG00000136158	SPRY2	sprouty RTK signaling antagonist 2
chr4	158731122	158732019	898	*	3.47	4.87	1.96	2.91	2.18e-08	2.63e-06	Distal Intergenic	4	158493642	158497303	3662	1	340017	uc003ipn.3	237480	ENSG00000234111	LINC02433	long intergenic non-protein coding RNA 2433
chr6	127268382	127269498	1117	*	3.34	4.32	2.63	1.69	2.19e-08	2.64e-06	Intron (uc003qaq.1/uc003qaq.1, intron 2 of 9)	6	127440048	127518184	78137	1	84870	uc003qar.3	-170550	ENSG00000146374	RSPO3	R-spondin 3
chr6	159207765	159208800	1036	*	3.93	5.12	2.89	2.23	2.19e-08	2.64e-06	Exon (uc003qrt.4/7430, exon 3 of 13)	6	159186773	159191004	4232	2	7430	uc011efr.2	-16761	ENSG00000092820	EZR	ezrin
chr5	39015811	39016676	866	*	3.56	4.72	2.58	2.15	2.2e-08	2.64e-06	Intron (uc003jlo.2/253260, intron 3 of 38)	5	38938022	39074501	136480	2	253260	uc003jlo.2	57825	ENSG00000164327	RICTOR	RPTOR independent companion of MTOR complex 2
chr6	47408237	47409888	1652	*	4.16	5.43	2.97	2.45	2.2e-08	2.64e-06	Distal Intergenic	6	47445525	47594996	149472	1	23607	uc003oyw.3	-35637	ENSG00000198087	CD2AP	CD2 associated protein
chr8	11645267	11645908	642	*	4.46	1.84	4.87	-3.03	2.2e-08	2.64e-06	Distal Intergenic	8	11653082	11696818	43737	1	2222	uc003wuh.3	-7174	ENSG00000079459	FDFT1	farnesyl-diphosphate farnesyltransferase 1
chr14	80230557	80231137	581	*	2.39	3.85	0.67	3.18	2.21e-08	2.65e-06	Intron (uc001xum.2/9369, intron 18 of 20)	14	80677762	80921810	244049	1	100628307	uc001xuw.1	-446625	ENSG00000258766	DIO2-AS1	DIO2 antisense RNA 1
chr5	17406407	17407183	777	*	4.17	5.37	3.1	2.27	2.26e-08	2.72e-06	Distal Intergenic	5	17379015	17387419	8405	2	401177	uc003jga.3	-18988	ENSG00000250822	LINC02111	long intergenic non-protein coding RNA 2111
chr1	240404661	240405083	423	*	2.11	3.59	0.32	3.26	2.26e-08	2.72e-06	Intron (uc010pyd.2/56776, intron 6 of 17)	1	240408560	240555862	147303	1	56776	uc010pyf.1	-3477	ENSG00000155816	FMN2	formin 2
chr6	24240763	24241698	936	*	3.85	5.15	2.59	2.57	2.27e-08	2.72e-06	Intron (uc003ndx.3/51473, intron 7 of 9)	6	24171983	24205531	33549	2	51473	uc003ndw.3	-35232	ENSG00000146038	DCDC2	doublecortin domain containing 2
chr7	14428964	14429842	879	*	3.52	4.83	2.25	2.57	2.27e-08	2.72e-06	Intron (uc003ssz.3/1607, intron 20 of 24)	7	13930856	14031050	100195	2	2115	uc022aad.1	-397914	ENSG00000006468	ETV1	ETS variant 1
chr6	136887073	136889694	2622	*	4.77	5.97	3.7	2.27	2.28e-08	2.73e-06	Exon (uc011edj.2/4217, exon 16 of 20)	6	136663419	136871957	208539	2	9053	uc010kgq.2	-15116	ENSG00000135525	MAP7	microtubule associated protein 7
chr12	82349337	82349929	593	*	2.9	4.28	1.42	2.86	2.31e-08	2.76e-06	Distal Intergenic	12	81652045	82153109	501065	2	8499	uc031qis.1	-196228	ENSG00000139220	PPFIA2	PTPRF interacting protein alpha 2
chr14	87364019	87365221	1203	*	4.1	5.47	2.65	2.83	2.32e-08	2.77e-06	Distal Intergenic	14	87372122	87389099	16978	1	283585	uc001xvs.3	-6901	ENSG00000258804	LINC01148	long intergenic non-protein coding RNA 1148
chrX	81869825	81871869	2045	*	3.61	4.95	2.24	2.71	2.33e-08	2.78e-06	Distal Intergenic	23	82763269	82764775	1507	1	5456	uc004eeg.2	-891400	ENSG00000196767	POU3F4	POU class 3 homeobox 4
chr8	54644977	54645232	256	*	2.16	3.54	0.71	2.83	2.34e-08	2.79e-06	Intron (uc003xrk.4/51606, intron 12 of 12)	8	54628103	54752521	124419	2	51606	uc003xrk.4	107289	ENSG00000047249	ATP6V1H	ATPase H+ transporting V1 subunit H
chr6	155213008	155213886	879	*	3.24	4.58	1.85	2.73	2.34e-08	2.79e-06	Intron (uc003qqb.3/26230, intron 2 of 28)	6	155153831	155578857	425027	1	26230	uc003qqb.3	59177	ENSG00000146426	TIAM2	T cell lymphoma invasion and metastasis 2
chr4	88330422	88331892	1471	*	4.56	5.93	3.11	2.82	2.34e-08	2.79e-06	Distal Intergenic	4	88343728	88380606	36879	1	53343	uc003hqq.3	-11836	ENSG00000170502	NUDT9	nudix hydrolase 9
chr6	91212233	91213178	946	*	3.99	5.14	3.03	2.12	2.35e-08	2.8e-06	Distal Intergenic	6	91223292	91246937	23646	2	6885	uc003pny.2	33759	ENSG00000135341	MAP3K7	mitogen-activated protein kinase kinase kinase 7
chrX	116847150	116848030	881	*	3.56	5.06	1.68	3.38	2.35e-08	2.8e-06	Distal Intergenic	23	117031776	117081905	50130	2	90293	uc004eqk.3	233875	ENSG00000003096	KLHL13	kelch like family member 13
chrX	37531463	37532173	711	*	3.58	5.13	1.5	3.62	2.36e-08	2.81e-06	Intron (uc004ddp.2/347404, intron 5 of 5)	23	37545133	37591383	46251	1	7504	uc004ddq.3	-12960	ENSG00000047597	XK	X-linked Kx blood group
chr4	54054235	54054938	704	*	3.24	4.49	2.08	2.41	2.36e-08	2.81e-06	Intron (uc003gzu.3/152579, intron 4 of 8)	4	53739151	54232242	493092	2	152579	uc003gzu.3	177304	ENSG00000184178	SCFD2	sec1 family domain containing 2
chrX	62062074	62062700	627	*	3.39	4.91	1.38	3.53	2.37e-08	2.81e-06	Distal Intergenic	23	62567107	62571218	4112	2	139886	uc004dvf.3	508518	ENSG00000186767	SPIN4	spindlin family member 4
chr3	161607607	161608512	906	*	6.07	7.43	4.66	2.76	2.37e-08	2.81e-06	Distal Intergenic	3	161214596	161221730	7135	1	131149	uc011bpb.2	393011	ENSG00000182447	OTOL1	otolin 1
chrX	70434236	70436560	2325	*	5.85	7.25	4.33	2.92	2.38e-08	2.82e-06	Promoter (<=1kb)	23	70435062	70445065	10004	1	2705	uc004dzf.3	0	ENSG00000169562	GJB1	gap junction protein beta 1
chr4	156624575	156625750	1176	*	4.15	5.4	3	2.4	2.38e-08	2.82e-06	5' UTR	4	156588815	156658214	69400	1	2982	uc003ipb.3	35760	ENSG00000164116	GUCY1A1	guanylate cyclase 1 soluble subunit alpha 1
chr19	23731918	23733340	1423	*	4.54	2.44	4.93	-2.48	2.39e-08	2.83e-06	Distal Intergenic	19	23835708	23870017	34310	2	171392	uc002nri.3	136677	ENSG00000197372	ZNF675	zinc finger protein 675
chr8	85392021	85393013	993	*	3.19	4.59	1.67	2.91	2.39e-08	2.83e-06	Intron (uc003ycq.4/138046, intron 2 of 9)	8	85618162	85834078	215917	1	138046	uc003ycu.4	-225149	ENSG00000184672	RALYL	RALY RNA binding protein like
chr15	73375114	73375690	577	*	2.99	4.29	1.71	2.57	2.4e-08	2.83e-06	Intron (uc002avm.4/4756, intron 1 of 28)	15	73344825	73597547	252723	1	4756	uc010ukz.2	30289	ENSG00000067141	NEO1	neogenin 1
chr13	93201285	93202070	786	*	2.95	4.38	1.31	3.07	2.41e-08	2.84e-06	Intron (uc010tif.2/2262, intron 7 of 7)	13	93353642	93372227	18586	2	100873969	uc031qmt.1	170157	ENSG00000235984	GPC5-AS1	GPC5 antisense RNA 1
chr3	76111979	76112881	903	*	4.22	5.49	3.01	2.48	2.42e-08	2.86e-06	Intron (uc021xat.1/6092, intron 1 of 25)	3	75986645	77699114	1712470	1	6092	uc021xat.1	125334	ENSG00000185008	ROBO2	roundabout guidance receptor 2
chr2	22278548	22279925	1378	*	3.87	5.12	2.73	2.39	2.42e-08	2.86e-06	Distal Intergenic	2	21910306	21933524	23219	2	645949	uc002ree.2	-345024	ENSG00000229621	LINC01822	long intergenic non-protein coding RNA 1822
chr7	133664901	133666047	1147	*	3.94	5.36	2.33	3.03	2.44e-08	2.87e-06	Intron (uc003vrk.3/60412, intron 14 of 17)	7	133615222	133750513	135292	1	60412	uc011kpq.2	49679	ENSG00000131558	EXOC4	exocyst complex component 4
chr15	86484643	86485363	721	*	4.31	5.6	3.07	2.53	2.45e-08	2.88e-06	Distal Intergenic	15	86302559	86338189	35631	2	64410	uc002bly.3	-146454	ENSG00000183655	KLHL25	kelch like family member 25
chr9	110359896	110360716	821	*	4.08	5.47	2.54	2.93	2.45e-08	2.88e-06	Distal Intergenic	9	110247133	110252047	4915	2	9314	uc031tes.1	-107849	ENSG00000136826	KLF4	Kruppel like factor 4
chr3	100332747	100333970	1224	*	3.39	4.73	2.02	2.71	2.46e-08	2.89e-06	Intron (uc003duc.3/84873, intron 1 of 15)	3	100328433	100414323	85891	1	84873	uc003duc.3	4314	ENSG00000144820	ADGRG7	adhesion G protein-coupled receptor G7
chr5	116512520	116513652	1133	*	3.96	5.16	2.91	2.25	2.48e-08	2.91e-06	Distal Intergenic	5	116751208	116915439	164232	1	728342	uc003kry.3	-237556	NA	LINC00992	long intergenic non-protein coding RNA 992
chrX	109279501	109281720	2220	*	5.22	6.62	3.69	2.93	2.51e-08	2.94e-06	Intron (uc004eon.2/84187, intron 1 of 5)	23	109246342	109421016	174675	1	84187	uc010npq.3	33159	ENSG00000157600	TMEM164	transmembrane protein 164
chr17	55491085	55491826	742	*	4.41	5.86	2.7	3.16	2.52e-08	2.95e-06	Intron (uc010wnm.1/124540, intron 6 of 13)	17	55339476	55345894	6419	1	124540	uc002ivb.3	151609	ENSG00000153944	MSI2	musashi RNA binding protein 2
chr8	95204037	95204665	629	*	3.8	5.09	2.56	2.52	2.52e-08	2.95e-06	Intron (uc003ygh.2/1015, intron 2 of 17)	8	95139394	95220815	81422	2	1015	uc003ygh.2	16150	ENSG00000079112	CDH17	cadherin 17
chr15	37203514	37205087	1574	*	4.8	6.05	3.64	2.41	2.52e-08	2.95e-06	Intron (uc001zjl.3/4212, intron 8 of 11)	15	37183222	37189241	6020	2	4212	uc001zjk.3	-14273	ENSG00000134138	MEIS2	Meis homeobox 2
chr13	74167388	74167901	514	*	2.79	3.98	1.74	2.24	2.53e-08	2.96e-06	Distal Intergenic	13	73633142	73651676	18535	1	688	uc001vje.3	534246	ENSG00000102554	KLF5	Kruppel like factor 5
chr8	23654538	23654818	281	*	2.74	0.39	3.14	-2.76	2.54e-08	2.97e-06	Distal Intergenic	8	23699434	23712320	12887	2	6781	uc003xdw.1	57502	ENSG00000159167	STC1	stanniocalcin 1
chr4	181081265	181082091	827	*	3	4.45	1.31	3.13	2.57e-08	3e-06	Distal Intergenic	4	181985243	182080302	95060	2	728081	uc003iuz.3	998211	ENSG00000248197	LINC00290	long intergenic non-protein coding RNA 290
chr5	116007893	116008430	538	*	2.59	3.97	1.12	2.85	2.57e-08	3e-06	Distal Intergenic	5	115779251	115910551	131301	2	57556	uc010jck.3	-97342	ENSG00000092421	SEMA6A	semaphorin 6A
chr4	140752578	140753040	463	*	3.36	4.79	1.72	3.07	2.64e-08	3.07e-06	Intron (uc011chd.1/55534, intron 1 of 3)	4	140586922	140661899	74978	1	4258	uc021xsf.1	165656	ENSG00000085871	MGST2	microsomal glutathione S-transferase 2
chr6	11770498	11773258	2761	*	6.89	4.91	7.27	-2.36	2.64e-08	3.07e-06	Intron (uc003nab.3/84830, intron 1 of 5)	6	11713888	11779280	65393	2	84830	uc003nab.3	6022	ENSG00000111863	ADTRP	androgen dependent TFPI regulating protein
chr6	147301917	147303420	1504	*	3.68	5.08	2.14	2.94	2.64e-08	3.08e-06	Intron (uc003qlt.2/729178, intron 6 of 10)	6	147162525	147237021	74497	2	729178	uc003qls.2	-64896	NA	STXBP5-AS1	STXBP5 antisense RNA 1
chr4	102043518	102044805	1288	*	3.23	4.3	2.4	1.89	2.65e-08	3.08e-06	Intron (uc003hvs.2/5530, intron 1 of 12)	4	101944587	102268628	324042	2	5530	uc003hvs.2	223823	ENSG00000138814	PPP3CA	protein phosphatase 3 catalytic subunit alpha
chr4	27697767	27698243	477	*	1.77	3.27	-0.1	3.37	2.66e-08	3.09e-06	Distal Intergenic	4	27004549	27027003	22455	1	57620	uc010iey.3	693218	ENSG00000109689	STIM2	stromal interaction molecule 2
chr8	29512843	29513912	1070	*	5.07	2.8	5.46	-2.66	2.66e-08	3.09e-06	Distal Intergenic	8	29578776	29605625	26850	2	619351	uc003xhn.3	91713	ENSG00000251191	LINC00589	long intergenic non-protein coding RNA 589
chr8	136527675	136528829	1155	*	4.82	5.85	4.04	1.81	2.67e-08	3.11e-06	Intron (uc003yuv.3/10656, intron 1 of 8)	8	136469716	136659848	190133	1	10656	uc003yuw.3	57959	ENSG00000131773	KHDRBS3	KH RNA binding domain containing, signal transduction associated 3
chr2	74060082	74060533	452	*	3.37	4.77	1.8	2.97	2.68e-08	3.11e-06	Intron (uc002sjs.3/10617, intron 2 of 9)	2	74056125	74094295	38171	1	10617	uc002sjv.3	3957	ENSG00000124356	STAMBP	STAM binding protein
chr7	86187698	86189103	1406	*	4.24	5.47	3.11	2.36	2.72e-08	3.15e-06	Distal Intergenic	7	86273230	86494192	220963	1	2913	uc003uid.3	-84127	ENSG00000198822	GRM3	glutamate metabotropic receptor 3
chr6	167633355	167633825	471	*	2.63	4.03	1.09	2.94	2.72e-08	3.15e-06	Distal Intergenic	6	167584081	167596396	12316	1	401285	uc010kkp.3	49274	ENSG00000166984	TCP10L2	t-complex 10 like 2
chr4	100143010	100143740	731	*	2.74	4	1.57	2.43	2.72e-08	3.15e-06	Promoter (2-3kb)	4	100125879	100140403	14525	2	130	uc010ile.3	-2607	ENSG00000172955	ADH6	alcohol dehydrogenase 6 (class V)
chr6	116280123	116281321	1199	*	2.89	4.09	1.83	2.26	2.74e-08	3.17e-06	Intron (uc003pwi.1/2444, intron 4 of 7)	6	116359894	116361107	1214	1	728402	uc011ebd.2	-78573	NA	TPI1P3	triosephosphate isomerase 1 pseudogene 3
chr6	167834472	167835344	873	*	5.26	6.65	3.74	2.91	2.75e-08	3.18e-06	Distal Intergenic	6	167786577	167797998	11422	2	6953	uc003qvv.1	-36474	ENSG00000203690	TCP10	t-complex 10
chr7	10062475	10063084	610	*	4.1	5.48	2.6	2.88	2.75e-08	3.18e-06	Distal Intergenic	7	9673900	9675447	1548	1	168741	uc003srw.1	388575	NA	PER4	period circadian regulator 3 pseudogene
chr5	88074181	88075522	1342	*	4.05	5.41	2.62	2.79	2.75e-08	3.18e-06	Intron (uc003kji.2/4208, intron 2 of 8)	5	88014058	88119744	105687	2	4208	uc003kji.2	44222	ENSG00000081189	MEF2C	myocyte enhancer factor 2C
chr4	149460447	149461096	650	*	4.07	5.55	2.29	3.26	2.77e-08	3.2e-06	Distal Intergenic	4	148999915	149363672	363758	2	4306	uc010iph.3	-96775	ENSG00000151623	NR3C2	nuclear receptor subfamily 3 group C member 2
chr3	134036207	134036735	529	*	4.74	2.87	5.1	-2.23	2.79e-08	3.22e-06	Distal Intergenic	3	134074190	134085683	11494	2	51421	uc003eqe.1	48948	ENSG00000114019	AMOTL2	angiomotin like 2
chr2	162883949	162884721	773	*	4.13	5.43	2.86	2.57	2.8e-08	3.23e-06	Intron (uc002ubz.3/1803, intron 10 of 25)	2	162894812	162929996	35185	2	1803	uc002uca.1	45275	ENSG00000197635	DPP4	dipeptidyl peptidase 4
chr2	36392336	36393064	729	*	2.87	4.08	1.81	2.27	2.82e-08	3.24e-06	Distal Intergenic	2	36581892	36582713	822	2	100288911	uc021vfw.1	189649	NA	CRIM1-DT	CRIM1 divergent transcript
chr7	111020821	111021703	883	*	4.23	5.61	2.77	2.83	2.82e-08	3.25e-06	Intron (uc003vfq.2/83943, intron 3 of 5)	7	110303106	111202347	899242	2	83943	uc003vfq.2	180644	ENSG00000184903	IMMP2L	inner mitochondrial membrane peptidase subunit 2
chr5	88745241	88745856	616	*	2.8	4.23	1.15	3.08	2.83e-08	3.25e-06	Distal Intergenic	5	88014058	88199922	185865	2	4208	uc003kjm.3	-545319	ENSG00000081189	MEF2C	myocyte enhancer factor 2C
chr6	120468211	120469027	817	*	3.71	5.1	2.21	2.89	2.84e-08	3.26e-06	Distal Intergenic	6	119773712	119812467	38756	2	285762	uc003pyn.3	-655744	NA	LOC285762	uncharacterized LOC285762
chr6	93609841	93610439	599	*	2.84	4.31	1.05	3.26	2.85e-08	3.27e-06	Distal Intergenic	6	93949740	94129300	179561	2	2045	uc003poe.3	518861	ENSG00000135333	EPHA7	EPH receptor A7
chr6	72075292	72076287	996	*	3.22	4.13	2.6	1.53	2.85e-08	3.27e-06	Distal Intergenic	6	72086663	72086734	72	2	407032	uc011dya.2	10447	ENSG00000199094	MIR30C2	microRNA 30c-2
chr4	109104045	109104791	747	*	2.5	3.93	0.89	3.04	2.86e-08	3.27e-06	Distal Intergenic	4	109093276	109097586	4311	1	641518	uc003hyx.3	10769	ENSG00000232021	LEF1-AS1	LEF1 antisense RNA 1
chr10	111007445	111008540	1096	*	3.82	5.05	2.73	2.32	2.89e-08	3.31e-06	Distal Intergenic	10	111635286	111644030	8745	2	7511	uc010qra.1	635490	ENSG00000108039	XPNPEP1	X-prolyl aminopeptidase 1
chr5	15834783	15835854	1072	*	3.34	4.59	2.19	2.4	2.89e-08	3.31e-06	Intron (uc003jfn.1/23194, intron 2 of 3)	5	16067474	16091226	23753	2	441061	uc010itw.1	255372	ENSG00000183654	2011-03-01	membrane associated ring-CH-type finger 11
chr4	89028425	89029383	959	*	4.22	5.42	3.16	2.26	2.89e-08	3.31e-06	Intron (uc003hrf.3/9429, intron 6 of 12)	4	89011416	89053069	41654	2	9429	uc003hrf.3	23686	ENSG00000118777	ABCG2	ATP binding cassette subfamily G member 2 (Junior blood group)
chr7	146353009	146354638	1630	*	3.6	4.62	2.83	1.79	2.89e-08	3.31e-06	Intron (uc003weu.2/26047, intron 1 of 23)	7	146643908	146643927	20	1	100847078	uc031szo.1	-289270	ENSG00000265470	MIR548AQ	microRNA 548aq
chr7	91259981	91260633	653	*	3.59	4.87	2.36	2.51	2.9e-08	3.31e-06	Distal Intergenic	7	91431460	91510016	78557	2	7978	uc010let.1	249383	ENSG00000127989	MTERF1	mitochondrial transcription termination factor 1
chr5	160083984	160085794	1811	*	5.38	6.67	4.14	2.53	2.93e-08	3.34e-06	Intron (uc003lym.1/23120, intron 7 of 25)	5	160039246	160061613	22368	2	23120	uc003lyn.3	-22371	ENSG00000118322	ATP10B	ATPase phospholipid transporting 10B (putative)
chr2	191135001	191135421	421	*	2.1	3.58	0.29	3.29	2.93e-08	3.34e-06	Intron (uc002uru.3/26275, intron 6 of 13)	2	191069360	191184771	115412	2	26275	uc002uru.3	49350	ENSG00000198130	HIBCH	3-hydroxyisobutyryl-CoA hydrolase
chr18	30315636	30316237	602	*	3.02	4.43	1.47	2.96	2.94e-08	3.35e-06	Intron (uc002kxm.1/57565, intron 3 of 8)	18	30252634	30352974	100341	2	57565	uc002kxm.1	36737	ENSG00000197705	KLHL14	kelch like family member 14
chr4	15337903	15338829	927	*	4.16	5.32	3.18	2.15	2.96e-08	3.37e-06	Promoter (2-3kb)	4	15341560	15447791	106232	1	114905	uc003gno.3	-2731	ENSG00000163145	C1QTNF7	C1q and TNF related 7
chr5	155266404	155267073	670	*	3.68	5.12	2.01	3.11	2.96e-08	3.37e-06	Intron (uc003lwa.1/6444, intron 1 of 8)	5	155135063	156022061	886999	1	6444	uc003lwa.1	131341	ENSG00000170624	SGCD	sarcoglycan delta
chr1	197036270	197036923	654	*	2.78	4.27	0.93	3.34	2.97e-08	3.38e-06	Promoter (<=1kb)	1	197008321	197036397	28077	2	2165	uc001gtt.1	0	ENSG00000143278	F13B	coagulation factor XIII B chain
chrX	98608187	98609353	1167	*	4.64	6.08	2.95	3.13	2.99e-08	3.4e-06	Distal Intergenic	23	98716600	99194841	478242	2	442459	uc011mrd.1	585488	NA	XRCC6P5	X-ray repair cross complementing 6 pseudogene 5
chr6	123091960	123092978	1019	*	3.75	4.82	2.91	1.91	3.01e-08	3.42e-06	Distal Intergenic	6	123100646	123104039	3394	1	2173	uc003pzd.3	-7668	ENSG00000164434	FABP7	fatty acid binding protein 7
chr5	28430655	28431242	588	*	2.52	3.82	1.25	2.57	3.01e-08	3.42e-06	Distal Intergenic	5	28926977	28927420	444	1	729862	uc003jgz.1	-495735	NA	LSP1P3	LSP1 pseudogene 3
chr5	157897908	157899072	1165	*	4.03	5.31	2.82	2.49	3.01e-08	3.42e-06	Distal Intergenic	5	157212751	157286183	73433	2	9685	uc011ddv.2	-611725	ENSG00000113282	CLINT1	clathrin interactor 1
chr1	189939475	189940365	891	*	4.25	5.56	2.96	2.6	3.03e-08	3.43e-06	Distal Intergenic	1	190066797	190444942	378146	2	339479	uc010pot.1	504577	ENSG00000162670	BRINP3	BMP/retinoic acid inducible neural specific 3
chr4	163327636	163330412	2777	*	5.14	6.35	4.06	2.29	3.03e-08	3.43e-06	Distal Intergenic	4	162305044	163085186	780143	2	56884	uc010iqv.4	-242450	ENSG00000168843	FSTL5	follistatin like 5
chr5	19975726	19976202	477	*	1.78	3.22	0.13	3.09	3.03e-08	3.43e-06	Intron (uc003jgd.3/1016, intron 2 of 12)	5	19473155	19988353	515199	2	1016	uc003jgd.3	12151	ENSG00000145526	CDH18	cadherin 18
chr4	176332101	176332706	606	*	3.09	4.54	1.38	3.17	3.04e-08	3.44e-06	Distal Intergenic	4	176554088	176708827	154740	2	2823	uc011ckj.2	376121	ENSG00000150625	GPM6A	glycoprotein M6A
chr2	223459244	223459998	755	*	3.16	4.35	2.12	2.23	3.08e-08	3.49e-06	Intron (uc002vne.1/10056, intron 16 of 16)	2	223436162	223520827	84666	2	10056	uc002vne.1	60829	ENSG00000116120	FARSB	phenylalanyl-tRNA synthetase subunit beta
chr5	30605790	30606224	435	*	2.71	4.26	0.58	3.68	3.1e-08	3.5e-06	Distal Intergenic	5	31193762	31251961	58200	1	1004	uc003jhc.2	-587538	ENSG00000113361	CDH6	cadherin 6
chr6	147487469	147488068	600	*	3.37	4.8	1.72	3.09	3.1e-08	3.5e-06	Intron (uc003qlt.2/729178, intron 3 of 10)	6	147182942	147453122	270181	2	729178	uc003qlv.3	-34347	NA	STXBP5-AS1	STXBP5 antisense RNA 1
chr15	89692996	89695199	2204	*	4.71	5.8	3.84	1.96	3.15e-08	3.55e-06	Exon (uc002bnj.2/11057, exon 8 of 15)	15	89631381	89745591	114211	1	11057	uc002bnk.2	61615	ENSG00000140526	ABHD2	abhydrolase domain containing 2
chr1	203122966	203123987	1022	*	4.82	3.29	5.15	-1.86	3.16e-08	3.56e-06	Intron (uc001gze.1/134, intron 3 of 3)	1	203136939	203144942	8004	2	4608	uc001gzh.1	20955	ENSG00000133055	MYBPH	myosin binding protein H
chr6	122962981	122963412	432	*	2.74	4.19	1.05	3.14	3.16e-08	3.56e-06	Intron (uc003pyz.3/5570, intron 4 of 6)	6	122973874	123047518	73645	1	5570	uc003pzc.4	-10462	ENSG00000135549	PKIB	cAMP-dependent protein kinase inhibitor beta
chr6	23650743	23651345	603	*	3.78	5.22	2.11	3.11	3.17e-08	3.56e-06	Distal Intergenic	6	24126414	24130334	3921	1	140767	uc003ndv.3	-475069	ENSG00000152954	NRSN1	neurensin 1
chr8	17178154	17179386	1233	*	3.93	5.33	2.4	2.92	3.22e-08	3.62e-06	Intron (uc003wxm.3/9108, intron 7 of 13)	8	17154306	17169182	14877	2	9108	uc011kyb.2	-8972	ENSG00000003987	MTMR7	myotubularin related protein 7
chr1	94203588	94204740	1153	*	5.61	3.4	6	-2.6	3.22e-08	3.62e-06	Intron (uc001dqb.4/8412, intron 2 of 13)	1	94027343	94147394	120052	2	8412	uc001dqa.4	-56194	ENSG00000137936	BCAR3	BCAR3 adaptor protein, NSP family member
chr1	102197648	102199310	1663	*	4.04	5.27	2.93	2.35	3.23e-08	3.63e-06	Distal Intergenic	1	102268127	102312600	44474	2	118427	uc001due.2	113290	ENSG00000118733	OLFM3	olfactomedin 3
chr8	136201762	136203050	1289	*	4.8	5.86	3.98	1.88	3.26e-08	3.66e-06	Distal Intergenic	8	136246374	136308995	62622	1	286094	uc011ljn.2	-43324	ENSG00000254083	LINC01591	long intergenic non-protein coding RNA 1591
chr2	49227655	49228432	778	*	3.69	4.91	2.61	2.3	3.28e-08	3.68e-06	Intron (uc002rww.3/2492, intron 4 of 9)	2	49189296	49381666	192371	2	2492	uc002rww.3	153234	ENSG00000170820	FSHR	follicle stimulating hormone receptor
chr13	22614867	22616165	1299	*	4.19	5.48	2.95	2.52	3.28e-08	3.68e-06	Exon (uc001uoi.3/uc001uoi.3, exon 1 of 2)	13	22446935	22452299	5365	2	100874182	uc031qkr.1	-162568	ENSG00000226722	LINC00424	long intergenic non-protein coding RNA 424
chr8	82607173	82608328	1156	*	4.64	5.95	3.35	2.59	3.29e-08	3.69e-06	Promoter (<=1kb)	8	82605891	82607207	1317	2	347051	uc011lfs.2	0	ENSG00000253598	SLC10A5	solute carrier family 10 member 5
chr3	64233785	64234581	797	*	2.72	4.11	1.21	2.9	3.3e-08	3.69e-06	Distal Intergenic	3	64079526	64211131	131606	2	166336	uc003dmf.3	-22654	ENSG00000163637	PRICKLE2	prickle planar cell polarity protein 2
chr7	86739965	86740884	920	*	4.28	5.33	3.47	1.86	3.32e-08	3.71e-06	Distal Intergenic	7	86781677	86825648	43972	1	9988	uc003uih.3	-40793	ENSG00000135164	DMTF1	cyclin D binding myb like transcription factor 1
chr5	133635305	133635829	525	*	2.66	4.13	0.88	3.25	3.33e-08	3.72e-06	3' UTR	5	133655041	133702235	47195	2	51265	uc011cxr.1	66406	ENSG00000006837	CDKL3	cyclin dependent kinase like 3
chr1	100828320	100829015	696	*	3.96	5.43	2.15	3.29	3.33e-08	3.72e-06	Intron (uc009web.2/8556, intron 1 of 13)	1	100818023	100985833	167811	1	8556	uc009wee.3	10297	ENSG00000079335	CDC14A	cell division cycle 14A
chrX	120731355	120733670	2316	*	4.96	6.41	3.24	3.18	3.33e-08	3.72e-06	Distal Intergenic	23	120181462	120183796	2335	1	2747	uc004eto.3	549893	ENSG00000182890	GLUD2	glutamate dehydrogenase 2
chr9	74832109	74832686	578	*	3.4	4.75	2	2.76	3.36e-08	3.75e-06	Intron (uc011lse.2/9615, intron 5 of 13)	9	74808738	74844087	35350	1	9615	uc004ait.1	23371	ENSG00000119125	GDA	guanine deaminase
chr5	161900335	161901844	1510	*	3.74	4.81	2.92	1.89	3.37e-08	3.75e-06	Distal Intergenic	5	161494648	161582545	87898	1	2566	uc011dej.2	405687	ENSG00000113327	GABRG2	gamma-aminobutyric acid type A receptor gamma2 subunit
chr12	58480981	58481825	845	*	4.15	5.55	2.63	2.92	3.37e-08	3.76e-06	Distal Intergenic	12	58335445	58351052	15608	1	91419	uc001sqp.3	145536	ENSG00000166896	ATP23	ATP23 metallopeptidase and ATP synthase assembly factor homolog
chr1	216244389	216245143	755	*	3.4	4.64	2.26	2.38	3.4e-08	3.78e-06	Intron (uc001hku.1/7399, intron 29 of 71)	1	215796236	216596738	800503	2	7399	uc001hku.1	351595	ENSG00000042781	USH2A	usherin
chr2	23250292	23252315	2024	*	4.99	6.2	3.91	2.29	3.42e-08	3.81e-06	Distal Intergenic	2	23608298	23931483	323186	1	114818	uc010ykg.2	-355983	ENSG00000119771	KLHL29	kelch like family member 29
chr14	20885907	20887181	1275	*	4.78	6.13	3.38	2.75	3.44e-08	3.82e-06	Distal Intergenic	14	20836067	20881579	45513	2	7011	uc010tlg.1	-4328	ENSG00000129566	TEP1	telomerase associated protein 1
chr8	64534128	64534851	724	*	3.18	4.62	1.52	3.11	3.44e-08	3.82e-06	Distal Intergenic	8	64681988	64698054	16067	1	286184	uc003xvc.3	-147137	ENSG00000253734	LINC01289	long intergenic non-protein coding RNA 1289
chr6	82405646	82407651	2006	*	4.7	5.67	3.99	1.68	3.44e-08	3.82e-06	Distal Intergenic	6	82461307	82462378	1072	2	55603	uc003pjh.1	54727	ENSG00000112773	TENT5A	terminal nucleotidyltransferase 5A
chr9	132535857	132536364	508	*	5.02	2.77	5.42	-2.64	3.45e-08	3.82e-06	Distal Intergenic	9	132500615	132515344	14730	2	9536	uc010myy.3	-20513	ENSG00000148344	PTGES	prostaglandin E synthase
chr16	65093282	65093907	626	*	3.59	4.96	2.14	2.82	3.45e-08	3.83e-06	Intron (uc002eoi.3/1009, intron 1 of 12)	16	65032465	65106163	73699	2	1009	uc010vio.1	12256	ENSG00000140937	CDH11	cadherin 11
chr8	52885798	52886708	911	*	3.52	4.65	2.58	2.08	3.46e-08	3.84e-06	Distal Intergenic	8	52730140	52811735	81596	2	115294	uc011ldn.2	-74063	ENSG00000168300	PCMTD1	protein-L-isoaspartate (D-aspartate) O-methyltransferase domain containing 1
chr6	90153277	90153960	684	*	2.73	4.05	1.42	2.62	3.47e-08	3.84e-06	Intron (uc003pne.4/22881, intron 1 of 15)	6	90142897	90343553	200657	1	22881	uc003pni.4	10380	ENSG00000135299	ANKRD6	ankyrin repeat domain 6
chr7	22372128	22373983	1856	*	5.02	6.1	4.16	1.94	3.48e-08	3.85e-06	Intron (uc003svg.3/9771, intron 1 of 25)	7	22157908	22396533	238626	2	9771	uc003svg.3	22550	ENSG00000136237	RAPGEF5	Rap guanine nucleotide exchange factor 5
chr13	22374996	22375828	833	*	3.5	4.68	2.48	2.19	3.48e-08	3.85e-06	Distal Intergenic	13	22446935	22452299	5365	2	100874182	uc031qkr.1	76471	ENSG00000226722	LINC00424	long intergenic non-protein coding RNA 424
chr6	114488448	114489734	1287	*	4.2	5.44	3.08	2.36	3.49e-08	3.85e-06	5' UTR	6	114376750	114384041	7292	2	222537	uc003pwg.4	-104407	ENSG00000249853	HS3ST5	heparan sulfate-glucosamine 3-sulfotransferase 5
chr4	186036967	186037582	616	*	3.54	4.95	1.96	2.98	3.5e-08	3.86e-06	Distal Intergenic	4	186064417	186071538	7122	1	291	uc003ixd.3	-26835	ENSG00000151729	SLC25A4	solute carrier family 25 member 4
chr1	217626082	217627498	1417	*	3.99	5.3	2.69	2.62	3.5e-08	3.86e-06	Intron (uc001hlf.1/55105, intron 8 of 9)	1	217622591	217680550	57960	2	55105	uc009xdq.1	53052	ENSG00000092978	GPATCH2	G-patch domain containing 2
chrX	84613839	84614702	864	*	3.99	5.45	2.23	3.22	3.54e-08	3.91e-06	Exon (uc004eer.2/79983, exon 4 of 17)	23	84532395	84634748	102354	2	79983	uc004eer.2	20046	ENSG00000124429	POF1B	POF1B actin binding protein
chrY	15590301	15592429	2129	*	5.89	-1.24	6.37	-7.62	3.56e-08	3.92e-06	Promoter (<=1kb)	24	15360259	15592550	232292	2	7404	uc004fsx.2	121	ENSG00000183878	UTY	ubiquitously transcribed tetratricopeptide repeat containing, Y-linked
chr4	108554312	108554923	612	*	2.56	4.09	0.52	3.57	3.56e-08	3.92e-06	Intron (uc003hyk.3/9061, intron 10 of 11)	4	108534822	108641419	106598	2	9061	uc003hyk.3	86496	ENSG00000138801	PAPSS1	3'-phosphoadenosine 5'-phosphosulfate synthase 1
chr5	2861515	2862370	856	*	3.46	4.77	2.16	2.62	3.57e-08	3.93e-06	Distal Intergenic	5	2752262	2755511	3250	1	153571	uc011cmj.3	109253	ENSG00000186493	C5orf38	chromosome 5 open reading frame 38
chr3	143824293	143825314	1022	*	4.1	5.16	3.28	1.87	3.66e-08	4.02e-06	Distal Intergenic	3	143692167	143711210	19044	1	205428	uc011bnl.2	132126	ENSG00000181744	DIPK2A	divergent protein kinase domain 2A
chr10	129679291	129680145	855	*	4.76	6.07	3.47	2.6	3.66e-08	4.02e-06	Promoter (2-3kb)	10	129676114	129682811	6698	2	119467	uc001ljz.1	2666	ENSG00000180745	CLRN3	clarin 3
chrX	139996209	139996643	435	*	2.44	4	0.25	3.75	3.66e-08	4.02e-06	Distal Intergenic	23	140008337	140008384	48	2	100302169	uc022cfg.1	11741	ENSG00000221081	MIR320D2	microRNA 320d-2
chr2	158984809	158985357	549	*	3.78	5.26	1.97	3.29	3.66e-08	4.02e-06	Intron (uc002tzo.3/151531, intron 8 of 8)	2	158958382	158992666	34285	1	151531	uc002tzp.3	26427	ENSG00000007001	UPP2	uridine phosphorylase 2
chr18	69349724	69350196	473	*	2.16	3.74	-0.11	3.85	3.66e-08	4.02e-06	Distal Intergenic	18	69187200	69246192	58993	2	100505776	uc002lkt.1	-103532	ENSG00000260676	LINC01541	long intergenic non-protein coding RNA 1541
chr4	77613001	77613869	869	*	4.13	5.38	2.99	2.39	3.67e-08	4.02e-06	Promoter (2-3kb)	4	77610611	77663283	52673	1	57619	uc011cbz.1	2390	ENSG00000138771	SHROOM3	shroom family member 3
chr8	81941108	81942363	1256	*	4.24	5.31	3.39	1.93	3.68e-08	4.03e-06	5' UTR	8	81880046	82024303	144258	2	55824	uc003ybz.3	81940	ENSG00000076641	PAG1	phosphoprotein membrane anchor with glycosphingolipid microdomains 1
chr7	78703809	78704553	745	*	2.89	4.34	1.19	3.15	3.7e-08	4.05e-06	Intron (uc003ugx.3/9863, intron 1 of 21)	7	78638304	78641593	3290	1	100874021	uc031syd.1	65505	ENSG00000226978	MAGI2-AS2	MAGI2 antisense RNA 2
chr7	82092715	82093275	561	*	3.38	4.77	1.89	2.87	3.71e-08	4.06e-06	Distal Intergenic	7	81579418	82073031	493614	2	781	uc003uhr.1	-19684	ENSG00000153956	CACNA2D1	calcium voltage-gated channel auxiliary subunit alpha2delta 1
chr7	38869265	38871446	2182	*	5.06	6.19	4.13	2.06	3.72e-08	4.06e-06	Exon (uc003tgy.3/27072, exon 5 of 29)	7	38763543	38948800	185258	2	27072	uc003tgy.3	77354	ENSG00000006715	VPS41	VPS41 subunit of HOPS complex
chr1	151947489	151948194	706	*	3.44	4.68	2.3	2.38	3.73e-08	4.07e-06	Distal Intergenic	1	151955386	151966714	11329	2	6281	uc001ezl.3	18520	ENSG00000197747	S100A10	S100 calcium binding protein A10
chr2	184461581	184463182	1602	*	3.97	4.91	3.32	1.59	3.76e-08	4.1e-06	Distal Intergenic	2	183989083	184026408	37326	1	129401	uc010zft.2	472498	ENSG00000163002	NUP35	nucleoporin 35
chr10	75676910	75678762	1853	*	4.75	3.11	5.09	-1.98	3.78e-08	4.12e-06	3' UTR	10	75669727	75682535	12809	2	414236	uc001jvz.2	3773	ENSG00000222047	C10orf55	chromosome 10 open reading frame 55
chr14	38168150	38169070	921	*	3.72	5.02	2.45	2.58	3.8e-08	4.14e-06	Intron (uc001wug.3/uc001wug.3, intron 5 of 18)	14	38058757	38064325	5569	2	3169	uc001wuf.4	-103825	ENSG00000129514	FOXA1	forkhead box A1
chr13	63203735	63204400	666	*	3.42	4.78	2.01	2.78	3.8e-08	4.14e-06	Distal Intergenic	13	64311568	64316701	5134	1	283491	uc001vif.1	-1107168	NA	OR7E156P	olfactory receptor family 7 subfamily E member 156 pseudogene
chr1	196411406	196412346	941	*	3.66	4.94	2.43	2.51	3.81e-08	4.14e-06	Intron (uc009wyt.1/343450, intron 2 of 20)	1	196194913	196436916	242004	2	343450	uc009wyt.1	24570	ENSG00000162687	KCNT2	potassium sodium-activated channel subfamily T member 2
chr2	186443110	186444465	1356	*	4.23	5.57	2.88	2.68	3.82e-08	4.15e-06	Distal Intergenic	2	186603355	186698016	94662	1	401024	uc002upl.3	-158890	ENSG00000188738	FSIP2	fibrous sheath interacting protein 2
chr2	24744738	24745595	858	*	3.31	4.74	1.69	3.05	3.85e-08	4.18e-06	Distal Intergenic	2	24787179	24993570	206392	1	8648	uc002rfi.3	-41584	ENSG00000084676	NCOA1	nuclear receptor coactivator 1
chr8	60504567	60505151	585	*	2.72	4.31	0.38	3.93	3.88e-08	4.2e-06	Distal Intergenic	8	59717977	60031767	313791	2	9760	uc003xtw.1	-472800	ENSG00000198846	TOX	thymocyte selection associated high mobility group box
chr2	83845237	83846170	934	*	2.76	3.96	1.69	2.27	3.88e-08	4.2e-06	Distal Intergenic	2	84517806	84519324	1519	1	388965	uc010ffz.1	-671636	NA	FUNDC2P2	FUN14 domain containing 2 pseudogene 2
chr13	81800960	81801208	249	*	1.91	3.39	0.08	3.31	3.88e-08	4.2e-06	Distal Intergenic	13	80910112	80915086	4975	2	10253	uc001vlj.3	-885874	ENSG00000136158	SPRY2	sprouty RTK signaling antagonist 2
chr5	104469796	104470592	797	*	3.53	5.06	1.55	3.51	3.9e-08	4.22e-06	Distal Intergenic	5	104435175	104435799	625	1	9366	uc003kok.3	34621	ENSG00000232159	RAB9BP1	RAB9B, member RAS oncogene family pseudogene 1
chr3	172635669	172637422	1754	*	4.65	5.77	3.74	2.03	3.9e-08	4.22e-06	Intron (uc003fin.4/83893, intron 8 of 10)	3	172520651	172539264	18614	1	1894	uc003fim.2	115018	ENSG00000114346	ECT2	epithelial cell transforming 2
chr5	39437405	39438143	739	*	3.57	4.9	2.22	2.69	3.94e-08	4.26e-06	Distal Intergenic	5	39371776	39425335	53560	2	1601	uc003jlx.3	-12070	ENSG00000153071	DAB2	DAB adaptor protein 2
chr6	96425804	96426862	1059	*	5.23	6.6	3.78	2.82	3.94e-08	4.26e-06	Distal Intergenic	6	96463845	96663488	199644	1	10690	uc003pop.4	-36983	ENSG00000172461	FUT9	fucosyltransferase 9
chr4	177173258	177174096	839	*	3.06	4.44	1.6	2.84	3.95e-08	4.27e-06	Intron (uc003iuq.2/140458, intron 1 of 6)	4	177134826	177162827	28002	2	140458	uc003iup.2	-10431	ENSG00000164122	ASB5	ankyrin repeat and SOCS box containing 5
chr9	117787307	117788171	865	*	3.81	2.07	4.16	-2.09	3.98e-08	4.3e-06	Intron (uc010mvf.3/3371, intron 23 of 24)	9	117791639	117853433	61795	2	3371	uc022bmj.1	65262	ENSG00000041982	TNC	tenascin C
chr6	103029615	103030887	1273	*	4.08	5.27	3.05	2.22	4.01e-08	4.33e-06	Distal Intergenic	6	101846861	102517958	671098	1	2898	uc021zdl.1	1182754	ENSG00000164418	GRIK2	glutamate ionotropic receptor kainate type subunit 2
chr6	144159549	144160096	548	*	3.37	4.66	2.12	2.54	4.01e-08	4.33e-06	Distal Intergenic	6	144164508	144184943	20436	1	84946	uc003qjs.3	-4412	ENSG00000135521	LTV1	LTV1 ribosome biogenesis factor
chr7	107652967	107653529	563	*	4.62	5.83	3.53	2.3	4.01e-08	4.33e-06	Distal Intergenic	7	107603350	107643804	40455	2	3912	uc010ljn.1	-9163	ENSG00000091136	LAMB1	laminin subunit beta 1
chr2	4656756	4658701	1946	*	3.51	4.54	2.74	1.8	4.02e-08	4.33e-06	Distal Intergenic	2	4675808	4703812	28005	2	727982	uc002qyi.3	45111	ENSG00000231532	LINC01249	long intergenic non-protein coding RNA 1249
chr7	8482301	8484298	1998	*	5.55	6.8	4.39	2.41	4.03e-08	4.33e-06	Intron (uc003srv.3/30010, intron 2 of 2)	7	8473585	8792593	319009	1	30010	uc011jxh.2	8716	ENSG00000122584	NXPH1	neurexophilin 1
chr6	165061762	165062633	872	*	2.91	4.24	1.58	2.66	4.04e-08	4.35e-06	Distal Intergenic	6	165695129	165722342	27214	2	168090	uc011egi.1	659709	ENSG00000112539	C6orf118	chromosome 6 open reading frame 118
chr11	79144473	79145058	586	*	3.88	5.18	2.62	2.55	4.05e-08	4.35e-06	Intron (uc001ozl.4/26011, intron 1 of 33)	11	78364328	79151695	787368	2	26011	uc001ozl.4	6637	ENSG00000149256	TENM4	teneurin transmembrane protein 4
chr5	164429957	164430650	694	*	3.36	4.84	1.54	3.3	4.05e-08	4.35e-06	Distal Intergenic	5	162944463	162946359	1897	1	27430	uc003lzm.4	1485494	ENSG00000038274	MAT2B	methionine adenosyltransferase 2B
chr6	95360071	95360687	617	*	2.58	3.83	1.42	2.41	4.06e-08	4.36e-06	Distal Intergenic	6	96025373	96035254	9882	1	79694	uc003pon.3	-664686	ENSG00000172469	MANEA	mannosidase endo-alpha
chr5	55802805	55803770	966	*	3.39	4.68	2.14	2.54	4.09e-08	4.38e-06	Distal Intergenic	5	55395507	55529186	133680	2	79722	uc003jqu.3	-273619	ENSG00000164512	ANKRD55	ankyrin repeat domain 55
chr2	85370605	85371181	577	*	2.79	4.11	1.48	2.64	4.09e-08	4.38e-06	Intron (uc002soy.3/83439, intron 3 of 11)	2	85360583	85537511	176929	1	83439	uc002soy.3	10022	ENSG00000152284	TCF7L1	transcription factor 7 like 1
chr6	140445642	140446855	1214	*	2.92	4.38	1.22	3.16	4.1e-08	4.39e-06	Distal Intergenic	6	140526389	140526463	75	1	100500879	uc021zgd.1	-79534	ENSG00000263514	MIR3668	microRNA 3668
chr7	127615833	127617121	1289	*	4.84	6.02	3.84	2.17	4.1e-08	4.39e-06	Intron (uc003vmi.3/27044, intron 15 of 23)	7	127637562	127640130	2569	1	27099	uc003vmj.2	-20441	ENSG00000279078	SND1-IT1	SND1 intronic transcript 1
chr6	95058967	95059491	525	*	2.73	4.24	0.74	3.5	4.11e-08	4.39e-06	Distal Intergenic	6	94428021	94456476	28456	1	643432	uc003pom.1	630946	NA	TSG1	tumor suppressor TSG1
chr1	55701352	55702517	1166	*	3.94	2.2	4.3	-2.1	4.14e-08	4.43e-06	Distal Intergenic	1	55691314	55691396	83	1	100616272	uc021ony.1	10038	ENSG00000265822	MIR4422	microRNA 4422
chrX	38903135	38903767	633	*	2.8	4.23	1.18	3.05	4.16e-08	4.44e-06	Distal Intergenic	23	38663073	38665783	2711	1	58526	uc004dej.4	240062	ENSG00000165175	MID1IP1	MID1 interacting protein 1
chr12	82514645	82515717	1073	*	4.08	5.39	2.8	2.59	4.17e-08	4.45e-06	Distal Intergenic	12	82746083	82752199	6117	2	29080	uc001szp.4	236482	ENSG00000133773	CCDC59	coiled-coil domain containing 59
chr2	36650184	36651109	926	*	4.12	5.52	2.6	2.91	4.22e-08	4.5e-06	Intron (uc002rpd.3/51232, intron 2 of 16)	2	36583370	36778278	194909	1	51232	uc002rpd.3	66814	ENSG00000150938	CRIM1	cysteine rich transmembrane BMP regulator 1
chr2	144955532	144956363	832	*	3.38	4.53	2.42	2.11	4.23e-08	4.51e-06	Intron (uc002tvo.3/79712, intron 2 of 8)	2	144703581	144969146	265566	2	79712	uc002tvo.3	12783	ENSG00000121964	GTDC1	glycosyltransferase like domain containing 1
chr8	119039612	119040428	817	*	3.7	5.11	2.14	2.97	4.26e-08	4.54e-06	Intron (uc003yok.1/2131, intron 1 of 10)	8	118811602	119124058	312457	2	2131	uc003yok.1	83630	ENSG00000182197	EXT1	exostosin glycosyltransferase 1
chr17	4063859	4065461	1603	*	4.94	3.46	5.27	-1.81	4.29e-08	4.57e-06	Downstream (1-2kb)	17	4046915	4060995	14081	1	124936	uc002fxl.5	16944	ENSG00000167740	CYB5D2	cytochrome b5 domain containing 2
chr2	48965410	48966326	917	*	3.92	5.24	2.6	2.64	4.29e-08	4.57e-06	Intron (uc021vhf.1/286749, intron 10 of 10)	2	48913913	48982880	68968	2	3973	uc002rwu.4	16554	ENSG00000138039	LHCGR	luteinizing hormone/choriogonadotropin receptor
chr6	64275061	64275956	896	*	3.59	5.01	2.02	2.99	4.33e-08	4.6e-06	Intron (uc003pek.3/7803, intron 3 of 7)	6	64281920	64293489	11570	1	7803	uc003pel.3	-5964	ENSG00000112245	PTP4A1	protein tyrosine phosphatase 4A1
chr11	91435983	91436820	838	*	3.3	4.68	1.84	2.83	4.35e-08	4.62e-06	Distal Intergenic	11	92085262	92629635	544374	1	120114	uc001pdj.4	-648442	ENSG00000165323	FAT3	FAT atypical cadherin 3
chr2	49418351	49419549	1199	*	3.52	4.58	2.69	1.88	4.35e-08	4.62e-06	Distal Intergenic	2	49210237	49381666	171430	2	2492	uc010fbo.2	-36685	ENSG00000170820	FSHR	follicle stimulating hormone receptor
chr4	92835334	92835834	501	*	3	4.42	1.4	3.01	4.36e-08	4.63e-06	Distal Intergenic	4	93225550	94138418	912869	1	2895	uc010ikx.3	-389716	ENSG00000152208	GRID2	glutamate ionotropic receptor delta type subunit 2
chr9	84173021	84175668	2648	*	6.76	5.02	7.11	-2.09	4.38e-08	4.64e-06	Distal Intergenic	9	84198598	84303596	104999	2	7088	uc004aly.3	127928	ENSG00000196781	TLE1	TLE family member 1, transcriptional corepressor
chr14	41539555	41540303	749	*	2.69	4.02	1.35	2.68	4.39e-08	4.64e-06	Distal Intergenic	14	42076764	42373752	296989	1	145581	uc001wvm.3	-536461	ENSG00000165379	LRFN5	leucine rich repeat and fibronectin type III domain containing 5
chr8	75085884	75087310	1427	*	4.4	5.42	3.63	1.79	4.39e-08	4.64e-06	Distal Intergenic	8	75146939	75233562	86624	2	56704	uc003yae.3	146252	ENSG00000104369	JPH1	junctophilin 1
chr6	82541006	82542195	1190	*	2.88	4.06	1.84	2.22	4.4e-08	4.65e-06	Distal Intergenic	6	82455447	82462428	6982	2	55603	uc003pjg.3	-78578	ENSG00000112773	TENT5A	terminal nucleotidyltransferase 5A
chr12	14771782	14773605	1824	*	5.35	6.61	4.18	2.43	4.4e-08	4.65e-06	Exon (uc001rcd.3/2984, exon 24 of 27)	12	14656597	14720791	64195	2	79887	uc001rcc.1	-50991	ENSG00000121316	PLBD1	phospholipase B domain containing 1
chr4	173900064	173900875	812	*	3.01	4.29	1.77	2.52	4.4e-08	4.65e-06	Intron (uc003isv.3/442117, intron 10 of 12)	4	174089904	174245118	155215	1	51809	uc003isz.4	-189029	ENSG00000109586	GALNT7	polypeptide N-acetylgalactosaminyltransferase 7
chr11	27395806	27397400	1595	*	3.72	4.95	2.6	2.35	4.41e-08	4.65e-06	Intron (uc001mrj.4/55366, intron 13 of 17)	11	27370419	27384795	14377	2	91057	uc001mri.1	-11011	ENSG00000109881	CCDC34	coiled-coil domain containing 34
chr6	101728912	101729670	759	*	4.3	5.61	3	2.61	4.41e-08	4.65e-06	Distal Intergenic	6	101846669	102193018	346350	1	2898	uc021zdj.1	-116999	ENSG00000164418	GRIK2	glutamate ionotropic receptor kainate type subunit 2
chr12	124717871	124718971	1101	*	4.56	2.51	4.94	-2.43	4.42e-08	4.66e-06	Intron (uc021rfy.1/100533183, intron 3 of 4)	12	124773710	124800570	26861	1	144347	uc001ugd.2	-54739	ENSG00000178882	RFLNA	refilin A
chr11	110001334	110001984	651	*	4.07	5.57	2.18	3.4	4.44e-08	4.67e-06	Promoter (<=1kb)	11	110001729	110042566	40838	1	85463	uc010rwd.2	0	ENSG00000149289	ZC3H12C	zinc finger CCCH-type containing 12C
chr5	2695315	2696850	1536	*	4.45	5.41	3.76	1.64	4.47e-08	4.71e-06	Distal Intergenic	5	2746279	2751769	5491	2	153572	uc003jda.3	54919	ENSG00000170561	IRX2	iroquois homeobox 2
chr20	59760335	59761901	1567	*	5.63	3.58	6.02	-2.44	4.48e-08	4.72e-06	Distal Intergenic	20	59827482	60515673	688192	1	1002	uc002ybn.2	-65581	ENSG00000179242	CDH4	cadherin 4
chr4	101414973	101415228	256	*	1.45	2.83	-0.02	2.85	4.48e-08	4.72e-06	Intron (uc003hvr.3/51705, intron 1 of 11)	4	101316498	101439250	122753	2	51705	uc003hvr.3	24022	ENSG00000164035	EMCN	endomucin
chr11	37493430	37494525	1096	*	3.69	5.05	2.25	2.8	4.49e-08	4.72e-06	Distal Intergenic	11	36613493	36619829	6337	2	5897	uc021qgd.1	-873601	ENSG00000175097	RAG2	recombination activating 2
chr5	99255381	99255656	276	*	1.39	2.95	-0.78	3.73	4.49e-08	4.72e-06	Distal Intergenic	5	99715209	99723958	8750	2	100133050	uc011cuw.1	468302	NA	LOC100133050	glucuronidase beta pseudogene
chr12	26180171	26180997	827	*	3.45	4.64	2.41	2.23	4.51e-08	4.74e-06	Intron (uc001rgw.2/11228, intron 2 of 2)	12	26205491	26225807	20317	1	11228	uc009zje.2	-24494	ENSG00000123094	RASSF8	Ras association domain family member 8
chrX	17763135	17763579	445	*	2.61	4.13	0.64	3.48	4.51e-08	4.74e-06	Exon (uc004cyb.3/6322, exon 3 of 8)	23	17755592	17773105	17514	1	6322	uc004cye.3	7543	ENSG00000047634	SCML1	Scm polycomb group protein like 1
chr1	66727881	66728292	412	*	4.33	1.96	4.74	-2.77	4.52e-08	4.74e-06	Intron (uc001dcn.3/5142, intron 6 of 16)	1	66797793	66840262	42470	1	5142	uc001dcq.3	-69501	ENSG00000184588	PDE4B	phosphodiesterase 4B
chr14	79892474	79893192	719	*	3.55	4.98	1.89	3.09	4.53e-08	4.74e-06	Intron (uc001xum.2/9369, intron 14 of 20)	14	79745682	80334633	588952	1	9369	uc010asw.4	146792	ENSG00000021645	NRXN3	neurexin 3
chr1	76005031	76006148	1118	*	3.76	4.96	2.73	2.23	4.53e-08	4.74e-06	Intron (uc001dgr.2/204962, intron 2 of 25)	1	75667816	76076799	408984	2	204962	uc001dgr.2	70651	ENSG00000137968	SLC44A5	solute carrier family 44 member 5
chr2	216939554	216941135	1582	*	4.21	5.37	3.22	2.15	4.55e-08	4.76e-06	Intron (uc010zjq.2/55825, intron 1 of 7)	2	216861029	216946539	85511	2	55825	uc010zjq.2	5404	ENSG00000115425	PECR	peroxisomal trans-2-enoyl-CoA reductase
chr5	41094953	41096077	1125	*	4.71	5.87	3.72	2.16	4.56e-08	4.77e-06	Distal Intergenic	5	41057168	41071444	14277	2	133558	uc021xxt.1	-23509	ENSG00000171495	MROH2B	maestro heat like repeat family member 2B
chr3	160366173	160366955	783	*	3.14	4.42	1.92	2.5	4.61e-08	4.81e-06	Distal Intergenic	3	160394948	160396235	1288	1	80117	uc003fdq.3	-27993	ENSG00000179674	ARL14	ADP ribosylation factor like GTPase 14
chr3	62903771	62904923	1153	*	3.29	4.59	2.02	2.57	4.62e-08	4.83e-06	Distal Intergenic	3	62936133	63110737	174605	1	285401	uc003dlo.3	-31210	ENSG00000244342	LINC00698	long intergenic non-protein coding RNA 698
chr6	155647209	155650722	3514	*	5.82	6.85	5.04	1.81	4.68e-08	4.89e-06	Distal Intergenic	6	155578803	155635617	56815	2	51106	uc003qqk.3	-11592	ENSG00000029639	TFB1M	transcription factor B1, mitochondrial
chr2	228786225	228786790	566	*	3.21	4.52	1.92	2.6	4.71e-08	4.91e-06	Exon (uc002vpn.1/164781, exon 12 of 13)	2	228736327	228789026	52700	1	164781	uc010zlw.1	49898	ENSG00000123977	DAW1	dynein assembly factor with WD repeats 1
chr20	18161526	18161777	252	*	1.35	2.77	-0.25	3.02	4.71e-08	4.91e-06	Intron (uc021wbb.1/57325, intron 6 of 9)	20	18131465	18169031	37567	1	57325	uc010zru.2	30061	ENSG00000149474	KAT14	lysine acetyltransferase 14
chr17	16200300	16201684	1385	*	4.1	5.33	3	2.33	4.71e-08	4.91e-06	Intron (uc010vwd.2/9487, intron 2 of 4)	17	16185328	16185402	75	1	100302124	uc021tqr.1	14972	ENSG00000221355	MIR1288	microRNA 1288
chr6	155320009	155320319	311	*	1.69	3.25	-0.49	3.74	4.72e-08	4.91e-06	Intron (uc003qqb.3/26230, intron 3 of 28)	6	155411423	155578857	167435	1	26230	uc003qqe.3	-91104	ENSG00000146426	TIAM2	T cell lymphoma invasion and metastasis 2
chr12	40492748	40494035	1288	*	4.91	6.28	3.45	2.83	4.74e-08	4.93e-06	Intron (uc010skm.2/114134, intron 1 of 9)	12	40148823	40499661	350839	2	114134	uc010skm.2	5626	ENSG00000151229	SLC2A13	solute carrier family 2 member 13
chr13	83924571	83925691	1121	*	2.67	3.94	1.48	2.46	4.76e-08	4.95e-06	Distal Intergenic	13	84451343	84456528	5186	2	114798	uc001vlk.3	530837	ENSG00000178235	SLITRK1	SLIT and NTRK like family member 1
chr2	35876938	35877548	611	*	2.36	3.68	1.05	2.63	4.76e-08	4.95e-06	Distal Intergenic	2	36581892	36582713	822	2	100288911	uc021vfw.1	705165	NA	CRIM1-DT	CRIM1 divergent transcript
chr3	77874205	77875270	1066	*	7.15	4.18	7.58	-3.39	4.76e-08	4.95e-06	Distal Intergenic	3	77637902	77667330	29429	1	6092	uc003dqa.3	236303	ENSG00000185008	ROBO2	roundabout guidance receptor 2
chr3	137388136	137388962	827	*	3.89	5.33	2.25	3.08	4.78e-08	4.95e-06	Distal Intergenic	3	137483134	137485172	2039	1	8403	uc003erm.2	-94172	ENSG00000168875	SOX14	SRY-box 14
chr14	82851418	82851729	312	*	1.54	3.03	-0.3	3.32	4.78e-08	4.96e-06	Distal Intergenic	14	81965154	82000205	35052	2	6400	uc001xvo.4	-851213	ENSG00000071537	SEL1L	SEL1L adaptor subunit of ERAD E3 ubiquitin ligase
chr13	61339719	61341016	1298	*	4.55	5.62	3.7	1.92	4.8e-08	4.98e-06	Distal Intergenic	13	61008183	61148013	139831	1	81550	uc001vib.4	331536	ENSG00000083544	TDRD3	tudor domain containing 3
chr4	120618694	120619923	1230	*	4.49	5.76	3.27	2.49	4.82e-08	4.99e-06	Distal Intergenic	4	120415550	120549981	134432	2	8654	uc003idh.3	-68713	ENSG00000138735	PDE5A	phosphodiesterase 5A
chr12	77619137	77619685	549	*	2.95	4.37	1.37	2.99	4.82e-08	4.99e-06	Distal Intergenic	12	77415026	77459360	44335	2	144455	uc001sym.4	-159777	ENSG00000165891	E2F7	E2F transcription factor 7
chr1	33684348	33687390	3043	*	6.64	5.11	6.97	-1.86	4.84e-08	5e-06	Distal Intergenic	1	33722174	33766320	44147	1	149076	uc001bxc.1	-34784	ENSG00000160094	ZNF362	zinc finger protein 362
chr3	177806587	177807123	537	*	3.24	4.66	1.66	2.99	4.84e-08	5e-06	Distal Intergenic	3	178136989	178175093	38105	1	100874330	uc031sci.1	-329866	ENSG00000223941	LINC01014	long intergenic non-protein coding RNA 1014
chr5	31096374	31097123	750	*	2.98	4.26	1.75	2.51	4.85e-08	5.01e-06	Distal Intergenic	5	31193762	31251961	58200	1	1004	uc003jhc.2	-96639	ENSG00000113361	CDH6	cadherin 6
chr6	10463407	10465085	1679	*	6.39	3.62	6.81	-3.19	4.87e-08	5.03e-06	Distal Intergenic	6	10439950	10440027	78	1	100846998	uc031smr.1	23457	ENSG00000263705	MIR5689	microRNA 5689
chr3	86162134	86162611	478	*	2.66	4.13	0.88	3.25	4.88e-08	5.04e-06	Distal Intergenic	3	85849137	85877200	28064	2	100874037	uc031saq.1	-284934	ENSG00000241648	CADM2-AS2	CADM2 antisense RNA 2
chr6	85472372	85474890	2519	*	6.36	7.81	4.67	3.14	4.89e-08	5.04e-06	Promoter (<=1kb)	6	85397079	85473171	76093	2	9096	uc010kbq.2	0	ENSG00000112837	TBX18	T-box 18
chrX	32006924	32007451	528	*	2.92	4.45	0.89	3.55	4.89e-08	5.04e-06	Intron (uc004dcr.1/1756, intron 1 of 31)	23	31747748	31854936	107189	2	1756	uc004ddd.1	-151988	ENSG00000198947	DMD	dystrophin
chr8	93502791	93504208	1418	*	4.49	5.74	3.33	2.42	4.92e-08	5.06e-06	Distal Intergenic	8	93725190	93798288	73099	2	441369	uc031tbr.1	294080	ENSG00000248858	FLJ46284	uncharacterized LOC441369
chr11	105015627	105016505	879	*	3.73	5	2.55	2.44	4.94e-08	5.09e-06	Distal Intergenic	11	105008448	105010461	2014	2	59082	uc021qpy.1	-5166	ENSG00000255501	CARD18	caspase recruitment domain family member 18
chr5	132142675	132144358	1684	*	4.86	6.07	3.8	2.27	4.95e-08	5.09e-06	Distal Intergenic	5	132149033	132152489	3457	1	134548	uc003kxw.3	-4675	ENSG00000198944	SOWAHA	sosondowah ankyrin repeat domain family member A
chr17	14602327	14604415	2089	*	4.14	5.17	3.37	1.8	4.96e-08	5.1e-06	Distal Intergenic	17	14934292	14935274	983	1	94150	uc021tqj.1	-329877	ENSG00000259944	CDRT7	CMT1A duplicated region transcript 7
chr2	228624116	228625014	899	*	4.57	5.9	3.23	2.68	4.97e-08	5.1e-06	Distal Intergenic	2	228551117	228582745	31629	2	80704	uc010zlv.1	-41371	ENSG00000135917	SLC19A3	solute carrier family 19 member 3
chr13	40703147	40704284	1138	*	4.44	5.77	3.1	2.67	5e-08	5.13e-06	Distal Intergenic	13	40755946	40763167	7222	1	100874127	uc031qlg.1	-51662	ENSG00000230710	LINC00332	long intergenic non-protein coding RNA 332
chrY	15547506	15549132	1627	*	5	-1.61	5.48	-7.09	5.05e-08	5.17e-06	Intron (uc004fsx.2/7404, intron 4 of 27)	24	15434914	15522993	88080	2	7404	uc022cma.1	-24513	ENSG00000183878	UTY	ubiquitously transcribed tetratricopeptide repeat containing, Y-linked
chr2	227637102	227637877	776	*	4.21	5.49	2.98	2.52	5.05e-08	5.17e-06	Intron (uc002voh.4/3667, intron 1 of 1)	2	227596033	227663506	67474	2	3667	uc002voh.4	25629	ENSG00000169047	IRS1	insulin receptor substrate 1
chr4	57081320	57083945	2626	*	5.26	6.48	4.16	2.32	5.06e-08	5.18e-06	Intron (uc003hbk.2/57482, intron 2 of 10)	4	57036361	57196890	160530	1	57482	uc003hbk.2	44959	ENSG00000109265	KIAA1211	KIAA1211
chr2	213017421	213019580	2160	*	4.01	4.86	3.44	1.42	5.09e-08	5.21e-06	Intron (uc002veg.1/2066, intron 1 of 27)	2	213290987	213291084	98	2	100313771	uc021vvy.1	271504	ENSG00000221782	MIR548F2	microRNA 548f-2
chr1	169355121	169356970	1850	*	3.29	4.53	2.17	2.36	5.1e-08	5.22e-06	3' UTR	1	169345778	169356447	10670	1	8548	uc009wvp.1	9343	ENSG00000117475	BLZF1	basic leucine zipper nuclear factor 1
chr4	120442206	120442868	663	*	3.35	4.82	1.55	3.27	5.12e-08	5.23e-06	Exon (uc003idf.3/8654, exon 13 of 21)	4	120375938	120420747	44810	1	645513	uc021xrg.1	66268	ENSG00000245958	LOC645513	septin 7 pseudogene
chr12	20782307	20783098	792	*	4.3	5.55	3.13	2.42	5.13e-08	5.24e-06	Exon (uc001reh.2/5139, exon 6 of 16)	12	20724798	20837041	112244	1	5139	uc021qwa.1	57509	ENSG00000172572	PDE3A	phosphodiesterase 3A
chr1	247437998	247438638	641	*	3.53	4.9	2.06	2.84	5.15e-08	5.26e-06	Distal Intergenic	1	247465778	247473758	7981	2	84838	uc001icq.1	35120	ENSG00000162714	ZNF496	zinc finger protein 496
chr11	60269648	60270548	901	*	3.63	4.96	2.3	2.65	5.22e-08	5.32e-06	Intron (uc001npr.3/54860, intron 4 of 6)	11	60260251	60274901	14651	1	54860	uc021qkb.1	9397	ENSG00000071203	MS4A12	membrane spanning 4-domains A12
chr10	34275157	34275855	699	*	2.6	4.04	0.92	3.12	5.29e-08	5.39e-06	Distal Intergenic	10	34048641	34061608	12968	2	100505583	uc001ixd.3	-213549	ENSG00000261683	LINC00838	long intergenic non-protein coding RNA 838
chr2	150082321	150083623	1303	*	4.04	5.4	2.62	2.78	5.29e-08	5.39e-06	Distal Intergenic	2	150186499	150330659	144161	1	130574	uc021vqt.1	-102876	ENSG00000187123	LYPD6	LY6/PLAUR domain containing 6
chr3	100244428	100245324	897	*	6.27	4.19	6.66	-2.47	5.3e-08	5.39e-06	Intron (uc003dtz.1/55076, intron 1 of 5)	3	100238064	100296285	58222	1	55076	uc003dua.1	6364	ENSG00000181458	TMEM45A	transmembrane protein 45A
chr10	105498820	105499610	791	*	4.62	2.71	4.99	-2.28	5.34e-08	5.43e-06	Promoter (2-3kb)	10	105353784	105496624	142841	2	9644	uc010qqu.1	-2196	ENSG00000107957	SH3PXD2A	SH3 and PX domains 2A
chr3	159995947	159996608	662	*	4.17	5.63	2.43	3.2	5.34e-08	5.43e-06	Intron (uc003fda.3/57560, intron 14 of 18)	3	159943423	159946000	2578	1	401097	uc021xgp.1	52524	ENSG00000180044	C3orf80	chromosome 3 open reading frame 80
chrX	147691028	147691924	897	*	5.38	6.87	3.53	3.35	5.34e-08	5.43e-06	Intron (uc004fco.3/2334, intron 1 of 7)	23	147800615	148082193	281579	1	2334	uc011mxc.2	-108691	ENSG00000155966	AFF2	AF4/FMR2 family member 2
chrX	144072868	144074494	1627	*	3.63	5.09	1.9	3.19	5.35e-08	5.43e-06	Distal Intergenic	23	144329107	144337728	8622	1	494118	uc004fcb.2	-254613	ENSG00000203923	SPANXN1	SPANX family member N1
chr21	16930035	16930751	717	*	3.91	5.37	2.17	3.2	5.36e-08	5.44e-06	Distal Intergenic	21	17102496	17252377	149882	1	29761	uc002yjy.1	-171745	ENSG00000155313	USP25	ubiquitin specific peptidase 25
chr13	69382550	69384022	1473	*	3.82	5.09	2.62	2.47	5.36e-08	5.44e-06	Distal Intergenic	13	69435417	69459457	24041	2	338862	uc001vio.3	75435	ENSG00000281778	LINC00550	long intergenic non-protein coding RNA 550
chr21	18914586	18915294	709	*	3.71	5.04	2.38	2.65	5.37e-08	5.45e-06	Intron (uc002ykh.2/1525, intron 1 of 4)	21	18885224	18965897	80674	1	1525	uc002ykj.2	29362	ENSG00000154639	CXADR	CXADR Ig-like cell adhesion molecule
chr13	76410326	76411133	808	*	3.68	5.09	2.14	2.95	5.39e-08	5.46e-06	Exon (uc010thv.2/4008, exon 18 of 30)	13	76378425	76419515	41091	1	4008	uc001vjw.1	31901	ENSG00000136153	LMO7	LIM domain 7
chr9	78440738	78441949	1212	*	4.89	6.27	3.4	2.88	5.42e-08	5.48e-06	Distal Intergenic	9	78505560	78790478	284919	1	5125	uc004ajy.2	-63611	ENSG00000099139	PCSK5	proprotein convertase subtilisin/kexin type 5
chr3	178225101	178226306	1206	*	4.5	5.7	3.46	2.23	5.46e-08	5.53e-06	Intron (uc031scj.1/10242, intron 1 of 4)	3	178254224	178562217	307994	1	10242	uc003fjd.3	-27918	ENSG00000197584	KCNMB2	potassium calcium-activated channel subfamily M regulatory beta subunit 2
chr2	197594000	197594712	713	*	3.57	4.98	2.01	2.98	5.5e-08	5.56e-06	3' UTR	2	197584003	197594585	10583	1	284992	uc002utr.1	9997	ENSG00000144395	CCDC150	coiled-coil domain containing 150
chr4	140762617	140763434	818	*	3.81	5.01	2.75	2.26	5.51e-08	5.57e-06	Intron (uc011chd.1/55534, intron 1 of 3)	4	140586922	140661899	74978	1	4258	uc021xsf.1	175695	ENSG00000085871	MGST2	microsomal glutathione S-transferase 2
chr2	83704705	83705726	1022	*	3.52	4.87	2.11	2.77	5.51e-08	5.57e-06	Distal Intergenic	2	83083927	83084893	967	1	1720	uc021vjv.2	620778	NA	DHFRP3	dihydrofolate reductase pseudogene 3
chr6	127882771	127883388	618	*	2.85	4.2	1.43	2.77	5.53e-08	5.58e-06	Distal Intergenic	6	127898319	127912963	14645	1	352999	uc003qbh.4	-14931	ENSG00000184530	C6orf58	chromosome 6 open reading frame 58
chr3	88350477	88351025	549	*	2.86	4.21	1.46	2.75	5.55e-08	5.59e-06	Distal Intergenic	3	88101100	88199016	97917	2	8545	uc003dqu.3	-151461	ENSG00000163320	CGGBP1	CGG triplet repeat binding protein 1
chr6	129919411	129920268	858	*	2.84	4.06	1.75	2.3	5.55e-08	5.59e-06	Intron (uc003qbr.3/93663, intron 12 of 14)	6	129898240	130031370	133131	2	93663	uc003qbr.3	111102	ENSG00000146376	ARHGAP18	Rho GTPase activating protein 18
chr12	88122602	88124082	1481	*	3.61	4.81	2.56	2.25	5.57e-08	5.61e-06	Distal Intergenic	12	88176663	88178488	1826	2	400058	uc021rbq.1	54406	NA	MKRN9P	makorin ring finger protein 9, pseudogene
chr12	93381127	93383101	1975	*	4.04	5.15	3.14	2.01	5.58e-08	5.62e-06	Distal Intergenic	12	93166285	93323107	156823	2	8411	uc001tck.3	-58020	ENSG00000102189	EEA1	early endosome antigen 1
chr8	72518497	72519753	1257	*	3.86	4.99	2.93	2.06	5.58e-08	5.62e-06	Distal Intergenic	8	72755358	72968547	213190	1	100132891	uc011lff.2	-235605	ENSG00000235531	MSC-AS1	MSC antisense RNA 1
chr4	164508752	164509642	891	*	2.77	3.85	1.92	1.93	5.59e-08	5.62e-06	Intron (uc003iqr.2/55016, intron 1 of 3)	4	164445450	164534776	89327	2	55016	uc003iqr.2	25134	ENSG00000145416	2001-03-01	membrane associated ring-CH-type finger 1
chrX	27453008	27453503	496	*	1.62	3.26	-1.08	4.33	5.62e-08	5.64e-06	Distal Intergenic	23	27478328	27481458	3131	2	139420	uc004dbu.1	27955	ENSG00000224960	PPP4R3C	protein phosphatase 4 regulatory subunit 3C
chr6	158207891	158208669	779	*	3.6	5.08	1.8	3.28	5.62e-08	5.64e-06	Distal Intergenic	6	158244294	158366109	121816	1	51429	uc003qqv.1	-35625	ENSG00000130340	SNX9	sorting nexin 9
chr10	115122261	115123061	801	*	4.89	2.03	5.32	-3.29	5.63e-08	5.65e-06	Distal Intergenic	10	115310590	115349360	38771	1	3026	uc021pyr.1	-187529	ENSG00000148702	HABP2	hyaluronan binding protein 2
chr4	163604768	163606443	1676	*	6.29	7.68	4.79	2.88	5.71e-08	5.73e-06	Distal Intergenic	4	164047860	164088073	40214	2	92345	uc010iqw.1	481630	ENSG00000145414	NAF1	nuclear assembly factor 1 ribonucleoprotein
chr14	21155531	21155938	408	*	3.7	5.09	2.21	2.87	5.74e-08	5.75e-06	Promoter (<=1kb)	14	21156932	21162345	5414	1	283	uc001vxz.3	-994	ENSG00000214274	ANG	angiogenin
chr5	109141189	109142174	986	*	3.69	4.98	2.42	2.57	5.75e-08	5.76e-06	Intron (uc003kou.1/4124, intron 12 of 21)	5	109218883	109221200	2318	1	100289673	uc021ycf.2	-76709	NA	LINC01848	long intergenic non-protein coding RNA 1848
chr1	189898556	189899168	613	*	3.5	4.86	2.06	2.81	5.76e-08	5.76e-06	Distal Intergenic	1	190066797	190444942	378146	2	339479	uc010pot.1	545774	ENSG00000162670	BRINP3	BMP/retinoic acid inducible neural specific 3
chr8	80630756	80631422	667	*	3.75	5.07	2.45	2.62	5.78e-08	5.78e-06	Distal Intergenic	8	80676245	80678728	2484	2	23462	uc010lzq.3	47306	ENSG00000164683	HEY1	hes related family bHLH transcription factor with YRPW motif 1
chr8	133026180	133027077	898	*	4.62	5.92	3.37	2.55	5.78e-08	5.78e-06	Distal Intergenic	8	133036467	133062116	25650	2	729330	uc003ytg.2	35039	ENSG00000253117	OC90	otoconin 90
chr5	89277862	89278586	725	*	3.78	5.29	1.85	3.44	5.79e-08	5.79e-06	Distal Intergenic	5	89312438	89312537	100	2	100500825	uc021ybi.1	33951	ENSG00000264342	MIR3660	microRNA 3660
chr13	93225515	93226193	679	*	3.22	4.59	1.79	2.8	5.8e-08	5.79e-06	Intron (uc010tif.2/2262, intron 7 of 7)	13	93353642	93372227	18586	2	100873969	uc031qmt.1	146034	ENSG00000235984	GPC5-AS1	GPC5 antisense RNA 1
chr1	94245041	94245869	829	*	6.18	3.92	6.58	-2.67	5.8e-08	5.79e-06	Intron (uc001dqb.4/8412, intron 2 of 13)	1	94312388	94312467	80	1	100126348	uc021oqa.1	-66519	ENSG00000211575	MIR760	microRNA 760
chr8	37933706	37934294	589	*	3.92	1.91	4.3	-2.39	5.81e-08	5.79e-06	Distal Intergenic	8	37963011	37997598	34588	1	9070	uc003xkt.5	-28717	ENSG00000129691	ASH2L	ASH2 like, histone lysine methyltransferase complex subunit
chr2	154431059	154432769	1711	*	4.53	5.63	3.63	2	5.82e-08	5.79e-06	Distal Intergenic	2	154333852	154335322	1471	2	56475	uc002tyq.1	-95737	ENSG00000177519	RPRM	reprimo, TP53 dependent G2 arrest mediator homolog
chr3	7423978	7425233	1256	*	4.7	6.08	3.2	2.88	5.83e-08	5.8e-06	Intron (uc010hcf.2/2917, intron 4 of 11)	3	7493468	7678128	184661	1	2917	uc010hch.1	-68235	ENSG00000196277	GRM7	glutamate metabotropic receptor 7
chr4	185204911	185205783	873	*	4.02	5.35	2.68	2.67	5.84e-08	5.81e-06	Distal Intergenic	4	185009859	185139114	129256	2	133121	uc003iwc.3	-65797	ENSG00000164303	ENPP6	ectonucleotide pyrophosphatase/phosphodiesterase 6
chr4	44784331	44784797	467	*	1.97	3.5	-0.05	3.55	5.87e-08	5.83e-06	Distal Intergenic	4	44705263	44728651	23389	2	132789	uc003gwz.2	-55680	ENSG00000163281	GNPDA2	glucosamine-6-phosphate deaminase 2
chrX	34368799	34369818	1020	*	2.31	3.8	0.45	3.35	5.93e-08	5.89e-06	Distal Intergenic	23	34147869	34150447	2579	2	158724	uc004ddg.3	-218352	ENSG00000185448	FAM47A	family with sequence similarity 47 member A
chr2	194491950	194492948	999	*	3.43	4.35	2.79	1.56	5.95e-08	5.91e-06	Distal Intergenic	2	193614571	193641625	27055	1	64002	uc002ute.3	877379	ENSG00000227418	PCGEM1	PCGEM1 prostate-specific transcript
chr10	111734422	111735029	608	*	3.84	5.21	2.39	2.82	5.97e-08	5.93e-06	Intron (uc001kyr.2/100505933, intron 1 of 4)	10	111756108	111895323	139216	1	120	uc001kyt.4	-21079	ENSG00000148700	ADD3	adducin 3
chr13	95775859	95776537	679	*	5.11	6.58	3.3	3.28	5.98e-08	5.93e-06	Intron (uc001vmd.4/10257, intron 19 of 30)	13	95672083	95715113	43031	2	10257	uc010afj.3	-60746	ENSG00000125257	ABCC4	ATP binding cassette subfamily C member 4
chr2	42418392	42418778	387	*	2.16	3.59	0.51	3.07	5.98e-08	5.93e-06	Intron (uc002rsh.4/27436, intron 1 of 3)	2	42396490	42559688	163199	1	27436	uc010fap.3	21902	ENSG00000143924	EML4	EMAP like 4
chr11	83421977	83422858	882	*	4.96	6.22	3.79	2.43	5.99e-08	5.93e-06	Intron (uc001pai.2/1740, intron 10 of 19)	11	83166056	83393468	227413	2	1740	uc010rsx.1	-28509	ENSG00000150672	DLG2	discs large MAGUK scaffold protein 2
chr6	81348044	81349260	1217	*	6.1	7.28	5.08	2.21	5.99e-08	5.93e-06	Distal Intergenic	6	80816344	81055987	239644	1	594	uc003pje.2	531700	ENSG00000083123	BCKDHB	branched chain keto acid dehydrogenase E1 subunit beta
chr8	101485987	101486837	851	*	4.35	5.65	3.06	2.59	6e-08	5.94e-06	Distal Intergenic	8	101533000	101571939	38940	2	157567	uc003yjn.2	85102	ENSG00000186106	ANKRD46	ankyrin repeat domain 46
chr8	104547332	104548175	844	*	3.99	5.44	2.25	3.19	6.07e-08	6e-06	Intron (uc003ylp.3/9699, intron 1 of 23)	8	104512976	105266656	753681	1	9699	uc003ylp.3	34356	ENSG00000176406	RIMS2	regulating synaptic membrane exocytosis 2
chr1	244227979	244229401	1423	*	4.33	5.55	3.22	2.33	6.07e-08	6e-06	Distal Intergenic	1	244216507	244220780	4274	1	10472	uc001iae.4	11472	ENSG00000179456	ZBTB18	zinc finger and BTB domain containing 18
chr2	83829579	83830356	778	*	3.31	4.44	2.39	2.05	6.08e-08	6e-06	Distal Intergenic	2	84517806	84519324	1519	1	388965	uc010ffz.1	-687450	NA	FUNDC2P2	FUN14 domain containing 2 pseudogene 2
chr6	116329646	116330385	740	*	3.93	5.2	2.72	2.48	6.11e-08	6.03e-06	Intron (uc003pwi.1/2444, intron 1 of 7)	6	116359894	116361107	1214	1	728402	uc011ebd.2	-29509	NA	TPI1P3	triosephosphate isomerase 1 pseudogene 3
chr3	102803741	102805076	1336	*	4.84	6.19	3.44	2.76	6.11e-08	6.03e-06	Distal Intergenic	3	102153859	102198685	44827	1	131368	uc011bhg.1	649882	ENSG00000170044	ZPLD1	zona pellucida like domain containing 1
chr3	153965721	153966307	587	*	3.61	4.92	2.33	2.59	6.12e-08	6.03e-06	Intron (uc021xgc.1/26084, intron 12 of 14)	3	153943574	153975616	32043	1	26084	uc011boi.1	22147	ENSG00000114790	ARHGEF26	Rho guanine nucleotide exchange factor 26
chr6	62993119	62994056	938	*	4.69	6.14	2.99	3.15	6.12e-08	6.03e-06	Promoter (2-3kb)	6	62389865	62996100	606236	2	202559	uc003peg.2	2044	ENSG00000112232	KHDRBS2	KH RNA binding domain containing, signal transduction associated 2
chr1	157935612	157936509	898	*	5.72	7.17	4.03	3.15	6.17e-08	6.07e-06	Distal Intergenic	1	157963063	158065844	102782	1	55243	uc001frn.4	-26554	ENSG00000183853	KIRREL1	kirre like nephrin family adhesion molecule 1
chr18	63869509	63870202	694	*	2.84	4.23	1.33	2.9	6.19e-08	6.09e-06	Distal Intergenic	18	64199577	64239553	39977	2	28513	uc002lkd.3	369351	ENSG00000071991	CDH19	cadherin 19
chr18	33608600	33609642	1043	*	4.11	5.62	2.18	3.44	6.22e-08	6.11e-06	Intron (uc002kze.1/55197, intron 5 of 8)	18	33569787	33647373	77587	2	55197	uc002kze.1	37731	ENSG00000141425	RPRD1A	regulation of nuclear pre-mRNA domain containing 1A
chr2	14632660	14633651	992	*	5.02	6.52	3.12	3.39	6.23e-08	6.13e-06	Distal Intergenic	2	14772810	14780168	7359	1	151354	uc002rbz.2	-139159	ENSG00000162981	LRATD1	LRAT domain containing 1
chr10	74439432	74440059	628	*	3.13	4.52	1.63	2.88	6.28e-08	6.17e-06	Distal Intergenic	10	74451889	74631338	179450	1	90550	uc009xqp.1	-11830	ENSG00000156026	MCU	mitochondrial calcium uniporter
chr1	208322727	208323807	1081	*	4.27	5.49	3.18	2.3	6.29e-08	6.17e-06	Intron (uc001hgz.3/5362, intron 3 of 31)	1	208383348	208392095	8748	2	5362	uc001hha.4	68288	ENSG00000076356	PLXNA2	plexin A2
chr5	9339161	9339708	548	*	3.15	4.51	1.73	2.79	6.3e-08	6.18e-06	Intron (uc003jek.2/9037, intron 3 of 22)	5	9035138	9546233	511096	2	9037	uc003jek.2	206525	ENSG00000112902	SEMA5A	semaphorin 5A
chr4	149124344	149126001	1658	*	4.07	5.35	2.87	2.47	6.32e-08	6.2e-06	Intron (uc003ilj.4/4306, intron 3 of 8)	4	148944398	148993927	49530	1	79658	uc003ili.3	179946	ENSG00000071205	ARHGAP10	Rho GTPase activating protein 10
chr1	60137798	60139914	2117	*	6.09	4.3	6.45	-2.16	6.32e-08	6.2e-06	Exon (uc001czh.2/55277, exon 15 of 17)	1	60198899	60198968	70	2	100616409	uc021oob.1	59054	ENSG00000266150	MIR4711	microRNA 4711
chr9	79249204	79250025	822	*	4.63	5.97	3.27	2.7	6.33e-08	6.2e-06	Intron (uc011lsk.2/158471, intron 8 of 11)	9	79226292	79307113	80822	2	158471	uc011lsk.2	57088	ENSG00000106772	PRUNE2	prune homolog 2 with BCH domain
chr10	56823870	56825483	1614	*	4.36	5.65	3.11	2.54	6.38e-08	6.24e-06	Intron (uc001jjv.1/65217, intron 3 of 20)	10	55754340	56561051	806712	2	65217	uc001jjw.3	-262819	ENSG00000150275	PCDH15	protocadherin related 15
chr5	3331530	3333696	2167	*	5.71	7.03	4.4	2.63	6.41e-08	6.26e-06	Distal Intergenic	5	3417266	3536208	118943	2	285577	uc003jdd.3	202512	ENSG00000248118	LINC01019	long intergenic non-protein coding RNA 1019
chr7	127399599	127400862	1264	*	3.75	4.94	2.73	2.21	6.44e-08	6.29e-06	Intron (uc003vmi.3/27044, intron 10 of 23)	7	127358650	127732659	374010	1	27044	uc010lle.3	40949	ENSG00000197157	SND1	staphylococcal nuclease and tudor domain containing 1
chr2	101431010	101431527	518	*	3.03	4.41	1.56	2.85	6.45e-08	6.3e-06	Distal Intergenic	2	101436613	101613287	176675	1	4862	uc002tap.1	-5086	ENSG00000170485	NPAS2	neuronal PAS domain protein 2
chr8	137567534	137568906	1373	*	4.43	5.56	3.5	2.06	6.5e-08	6.34e-06	Distal Intergenic	8	136594121	136659848	65728	1	10656	uc010mek.4	973413	ENSG00000131773	KHDRBS3	KH RNA binding domain containing, signal transduction associated 3
chr6	139118738	139119482	745	*	4.05	5.44	2.51	2.93	6.53e-08	6.37e-06	Promoter (1-2kb)	6	139117248	139225207	107960	1	345930	uc021zfx.1	1490	ENSG00000203734	ECT2L	epithelial cell transforming 2 like
chr2	210373030	210373391	362	*	2.05	3.5	0.36	3.14	6.54e-08	6.37e-06	Intron (uc002vdc.1/4133, intron 2 of 7)	2	210444403	210598834	154432	1	4133	uc002vde.1	-71012	ENSG00000078018	MAP2	microtubule associated protein 2
chr8	79842170	79843262	1093	*	3.02	4.5	1.2	3.29	6.61e-08	6.44e-06	Distal Intergenic	8	79645288	79717758	72471	2	3574	uc003ybi.3	-124412	ENSG00000104432	IL7	interleukin 7
chr5	95482313	95482857	545	*	3.66	4.89	2.55	2.35	6.62e-08	6.44e-06	Distal Intergenic	5	95414842	95414916	75	1	693168	uc021ybp.1	67471	ENSG00000207578	MIR583	microRNA 583
chr6	143189113	143189712	600	*	3.44	4.85	1.85	3.01	6.62e-08	6.44e-06	Intron (uc003qjd.3/3097, intron 1 of 9)	6	143072604	143266338	193735	2	3097	uc003qjd.3	76626	ENSG00000010818	HIVEP2	human immunodeficiency virus type I enhancer binding protein 2
chr6	95611853	95613274	1422	*	3.78	4.91	2.85	2.06	6.64e-08	6.46e-06	Distal Intergenic	6	96025373	96035254	9882	1	79694	uc003pon.3	-412099	ENSG00000172469	MANEA	mannosidase endo-alpha
chr15	27002681	27003787	1107	*	3.24	4.41	2.25	2.16	6.66e-08	6.47e-06	Intron (uc001zaz.3/2562, intron 3 of 8)	15	26788694	27018223	229530	2	2562	uc001zaz.3	14436	ENSG00000166206	GABRB3	gamma-aminobutyric acid type A receptor beta3 subunit
chr5	31218961	31219710	750	*	3.9	5.16	2.72	2.44	6.7e-08	6.51e-06	Intron (uc003jhc.2/1004, intron 1 of 1)	5	31193762	31329253	135492	1	1004	uc003jhe.2	25199	ENSG00000113361	CDH6	cadherin 6
chr4	23882459	23883843	1385	*	4.33	5.35	3.56	1.79	6.75e-08	6.55e-06	Promoter (<=1kb)	4	23815313	23883734	68422	2	10891	uc011bxp.1	0	ENSG00000109819	PPARGC1A	PPARG coactivator 1 alpha
chr4	148669064	148669767	704	*	3.63	5.01	2.15	2.86	6.75e-08	6.55e-06	Intron (uc003ile.1/79658, intron 1 of 4)	4	148653453	148993927	340475	1	79658	uc003ilf.3	15611	ENSG00000071205	ARHGAP10	Rho GTPase activating protein 10
chr13	72283568	72284160	593	*	2.97	4.34	1.5	2.84	6.75e-08	6.55e-06	Intron (uc021rkj.1/1602, intron 1 of 10)	13	72012098	72441330	429233	2	1602	uc021rkj.1	157170	ENSG00000276644	DACH1	dachshund family transcription factor 1
chrY	2870217	2872562	2346	*	5.25	-1.74	5.73	-7.46	6.75e-08	6.55e-06	Promoter (<=1kb)	24	2871037	2970313	99277	1	100873962	uc031tkv.1	0	ENSG00000231535	LINC00278	long intergenic non-protein coding RNA 278
chr13	94083979	94084607	629	*	2.8	4.22	1.21	3.01	6.77e-08	6.56e-06	Intron (uc010tig.1/10082, intron 1 of 5)	13	94197516	94484342	286827	1	10082	uc001vlu.1	-112909	ENSG00000183098	GPC6	glypican 6
chr8	26485852	26486814	963	*	4.92	3.08	5.28	-2.2	6.78e-08	6.56e-06	Intron (uc003xfa.3/1808, intron 7 of 13)	8	26435921	26515693	79773	1	1808	uc011lah.2	49931	ENSG00000092964	DPYSL2	dihydropyrimidinase like 2
chr6	121215134	121216131	998	*	3.29	4.49	2.22	2.27	6.79e-08	6.56e-06	Distal Intergenic	6	121434208	121558208	124001	2	221322	uc010kej.1	342077	ENSG00000146350	TBC1D32	TBC1 domain family member 32
chr5	19982623	19982985	363	*	1.36	2.99	-1.22	4.21	6.84e-08	6.62e-06	Intron (uc003jgd.3/1016, intron 1 of 12)	5	19473155	19988353	515199	2	1016	uc003jgd.3	5368	ENSG00000145526	CDH18	cadherin 18
chr5	23526725	23528542	1818	*	3.49	4.97	1.71	3.26	6.85e-08	6.62e-06	3' UTR	5	23507724	23528706	20983	1	56979	uc003jgo.3	19001	ENSG00000164256	PRDM9	PR/SET domain 9
chr13	109962043	109963071	1029	*	3.87	5.13	2.7	2.43	6.86e-08	6.63e-06	Distal Intergenic	13	109816253	109819651	3399	2	100885782	uc031qng.1	-142392	ENSG00000236242	MYO16-AS1	MYO16 antisense RNA 1
chr16	84916908	84919109	2202	*	6.1	4.21	6.47	-2.26	6.88e-08	6.64e-06	Intron (uc010vog.1/83716, intron 3 of 3)	16	84853587	84943116	89530	1	83716	uc010voh.1	63321	ENSG00000103196	CRISPLD2	cysteine rich secretory protein LCCL domain containing 2
chr2	157635545	157636662	1118	*	3.19	4.38	2.16	2.22	6.89e-08	6.64e-06	Distal Intergenic	2	157367308	157470247	102940	1	2820	uc002tze.1	268237	ENSG00000115159	GPD2	glycerol-3-phosphate dehydrogenase 2
chr5	33582307	33582914	608	*	3.9	5.26	2.5	2.76	6.9e-08	6.65e-06	Intron (uc003jia.1/81792, intron 18 of 23)	5	33440882	33468196	27315	1	6897	uc011cod.3	141425	ENSG00000113407	TARS	threonyl-tRNA synthetase
chr8	29710437	29711243	807	*	3.69	1.41	4.09	-2.68	6.91e-08	6.65e-06	Distal Intergenic	8	29779029	29811123	32095	1	286135	uc003xhq.4	-67786	ENSG00000253279	LINC02209	long intergenic non-protein coding RNA 2209
chr13	71356531	71357099	569	*	2.06	3.39	0.71	2.68	6.92e-08	6.66e-06	Distal Intergenic	13	71589273	71742549	153277	1	100885781	uc031qmd.1	-232174	ENSG00000226846	LINC00348	long intergenic non-protein coding RNA 348
chr22	39461965	39463131	1167	*	3.45	1.12	3.85	-2.73	6.93e-08	6.67e-06	Intron (uc021wpr.1/60489, intron 1 of 7)	22	39473010	39483748	10739	1	60489	uc003awx.3	-9879	ENSG00000239713	APOBEC3G	apolipoprotein B mRNA editing enzyme catalytic subunit 3G
chr6	110818105	110819395	1291	*	3.68	5.15	1.93	3.22	6.96e-08	6.69e-06	Distal Intergenic	6	110776632	110797844	21213	2	85413	uc003pug.3	-20261	ENSG00000004809	SLC22A16	solute carrier family 22 member 16
chr3	147973336	147974671	1336	*	4.76	6.12	3.32	2.8	6.99e-08	6.71e-06	Distal Intergenic	3	148415658	148460790	45133	1	185	uc003ewg.4	-440987	ENSG00000144891	AGTR1	angiotensin II receptor type 1
chr3	80117246	80117768	523	*	2.52	3.79	1.32	2.47	6.99e-08	6.71e-06	Distal Intergenic	3	78646388	79817059	1170672	2	6091	uc003dqe.2	-300187	ENSG00000169855	ROBO1	roundabout guidance receptor 1
chr13	90722658	90723854	1197	*	3.64	5.01	2.21	2.8	7e-08	6.71e-06	Intron (uc031qmr.1/100874187, intron 4 of 5)	13	90712501	90771971	59471	2	100874187	uc031qmr.1	48117	ENSG00000261446	LINC00559	long intergenic non-protein coding RNA 559
chr7	135412725	135413478	754	*	3.93	5.3	2.48	2.81	7e-08	6.71e-06	Promoter (<=1kb)	7	135365987	135412933	46947	2	26266	uc003vta.3	0	ENSG00000164707	SLC13A4	solute carrier family 13 member 4
chr4	157715881	157716291	411	*	2.75	4.24	0.89	3.35	7.01e-08	6.72e-06	Intron (uc011cir.3/56034, intron 3 of 7)	4	157682763	157771568	88806	2	56034	uc011cir.3	55277	ENSG00000145431	PDGFC	platelet derived growth factor C
chr6	94184168	94184845	678	*	3.15	4.35	2.11	2.24	7.05e-08	6.75e-06	Distal Intergenic	6	94119372	94129300	9929	2	2045	uc003pog.4	-54868	ENSG00000135333	EPHA7	EPH receptor A7
chr1	174658514	174659221	708	*	3.57	5.02	1.86	3.16	7.05e-08	6.75e-06	Intron (uc001gjx.3/9910, intron 15 of 20)	1	174669672	174964445	294774	1	9910	uc001gkb.4	-10451	ENSG00000152061	RABGAP1L	RAB GTPase activating protein 1 like
chr10	5624600	5627478	2879	*	6.65	4.6	7.03	-2.42	7.1e-08	6.79e-06	Distal Intergenic	10	5566924	5568225	1302	1	810	uc001iie.1	57676	ENSG00000178363	CALML3	calmodulin like 3
chrX	81841043	81842124	1082	*	3.76	5.19	2.13	3.06	7.1e-08	6.79e-06	Distal Intergenic	23	82763269	82764775	1507	1	5456	uc004eeg.2	-921145	ENSG00000196767	POU3F4	POU class 3 homeobox 4
chr13	82739579	82740278	700	*	3.63	4.97	2.25	2.72	7.15e-08	6.84e-06	Distal Intergenic	13	84451343	84456528	5186	2	114798	uc001vlk.3	1716250	ENSG00000178235	SLITRK1	SLIT and NTRK like family member 1
chr8	37643503	37644433	931	*	4.57	2.62	4.95	-2.33	7.18e-08	6.86e-06	Distal Intergenic	8	37654401	37687244	32844	1	25960	uc003xki.3	-9968	ENSG00000020181	ADGRA2	adhesion G protein-coupled receptor A2
chr6	53190862	53192396	1535	*	6.18	4.35	6.55	-2.2	7.2e-08	6.87e-06	Intron (uc003pbq.1/60481, intron 1 of 7)	6	53199258	53202415	3158	2	647190	uc031sox.1	10019	NA	RPS16P5	ribosomal protein S16 pseudogene 5
chr14	30462333	30462929	597	*	2.82	4.39	0.58	3.8	7.29e-08	6.96e-06	Distal Intergenic	14	30045687	30396899	351213	2	5587	uc001wqh.3	-65434	ENSG00000184304	PRKD1	protein kinase D1
chr6	64097580	64097924	345	*	2.01	3.58	-0.25	3.83	7.3e-08	6.96e-06	Distal Intergenic	6	63995492	64029882	34391	2	51557	uc003pej.1	-67698	ENSG00000146166	LGSN	lengsin, lens protein with glutamine synthetase domain
chr21	43206515	43207211	697	*	4.93	2.96	5.31	-2.34	7.36e-08	7.01e-06	Distal Intergenic	21	43159529	43187249	27721	2	54101	uc002yzn.1	-19266	ENSG00000183421	RIPK4	receptor interacting serine/threonine kinase 4
chr18	24777681	24778467	787	*	2.65	4.11	0.92	3.19	7.39e-08	7.04e-06	Distal Intergenic	18	24495595	24765302	269708	2	83539	uc021uij.2	-12379	ENSG00000154080	CHST9	carbohydrate sulfotransferase 9
chr2	220080633	220081418	786	*	4.62	5.99	3.15	2.84	7.4e-08	7.05e-06	Exon (uc002vkc.2/10058, exon 3 of 19)	2	220074488	220085174	10687	2	10058	uc002vkc.2	3756	ENSG00000115657	ABCB6	ATP binding cassette subfamily B member 6 (Langereis blood group)
chr7	87198099	87199119	1021	*	4.04	5.38	2.68	2.7	7.45e-08	7.09e-06	Intron (uc011khc.2/5243, intron 4 of 25)	7	87133179	87229506	96328	2	5243	uc011khc.2	30387	ENSG00000085563	ABCB1	ATP binding cassette subfamily B member 1
chr5	29320948	29322033	1086	*	2.88	4.25	1.44	2.8	7.46e-08	7.09e-06	Distal Intergenic	5	28926977	28927420	444	1	729862	uc003jgz.1	393971	NA	LSP1P3	LSP1 pseudogene 3
chr3	76735016	76736512	1497	*	3.63	4.92	2.39	2.52	7.47e-08	7.1e-06	Intron (uc021xat.1/6092, intron 1 of 25)	3	77089294	77699114	609821	1	6092	uc003dpy.4	-352782	ENSG00000185008	ROBO2	roundabout guidance receptor 2
chr6	148103366	148104049	684	*	3.29	4.59	2.02	2.57	7.48e-08	7.1e-06	Distal Intergenic	6	147829828	147891157	61330	1	389432	uc003qmc.2	273538	ENSG00000203727	SAMD5	sterile alpha motif domain containing 5
chr2	207307579	207308922	1344	*	4.92	5.96	4.11	1.85	7.51e-08	7.13e-06	Promoter (<=1kb)	2	207308368	207485854	177487	1	8745	uc002vbq.4	0	ENSG00000114948	ADAM23	ADAM metallopeptidase domain 23
chrX	102617272	102618048	777	*	3.79	5.1	2.5	2.59	7.53e-08	7.14e-06	Distal Intergenic	23	102611380	102613397	2018	1	51186	uc004ekg.3	5892	ENSG00000185222	TCEAL9	transcription elongation factor A like 9
chr6	131148006	131148865	860	*	3.47	4.87	1.92	2.95	7.6e-08	7.2e-06	Promoter (<=1kb)	6	131148545	131158276	9732	1	100507203	uc011ebx.2	0	ENSG00000256162	SMLR1	small leucine rich protein 1
chr8	111319724	111320645	922	*	3.49	4.89	1.93	2.96	7.63e-08	7.23e-06	Distal Intergenic	8	110979233	110988076	8844	2	27012	uc010mcw.3	-331648	ENSG00000164794	KCNV1	potassium voltage-gated channel modifier subfamily V member 1
chr7	78845947	78847831	1885	*	4.35	5.45	3.46	1.99	7.65e-08	7.24e-06	Intron (uc003ugx.3/9863, intron 1 of 21)	7	78638304	78641593	3290	1	100874021	uc031syd.1	207643	ENSG00000226978	MAGI2-AS2	MAGI2 antisense RNA 2
chr8	38794009	38796422	2414	*	7.47	5.76	7.82	-2.06	7.67e-08	7.26e-06	Intron (uc003xmi.4/59339, intron 3 of 12)	8	38831668	38846181	14514	1	203100	uc003xmj.3	-35246	ENSG00000169495	HTRA4	HtrA serine peptidase 4
chr14	88277048	88277911	864	*	4.35	5.68	3.01	2.66	7.7e-08	7.28e-06	Distal Intergenic	14	88304164	88446992	142829	2	2581	uc010tvw.1	169081	ENSG00000054983	GALC	galactosylceramidase
chr10	82868251	82869547	1297	*	4.67	5.91	3.55	2.35	7.73e-08	7.3e-06	Distal Intergenic	10	82402752	82406316	3565	1	387694	uc001kcn.1	465499	ENSG00000178217	SH2D4B	SH2 domain containing 4B
chr5	29899416	29900150	735	*	3.33	4.68	1.92	2.76	7.74e-08	7.3e-06	Distal Intergenic	5	28926977	28927420	444	1	729862	uc003jgz.1	972439	NA	LSP1P3	LSP1 pseudogene 3
chr13	81980244	81981880	1637	*	4.52	5.82	3.26	2.56	7.76e-08	7.33e-06	Distal Intergenic	13	80910112	80915086	4975	2	10253	uc001vlj.3	-1065158	ENSG00000136158	SPRY2	sprouty RTK signaling antagonist 2
chr2	103285091	103286427	1337	*	3.69	4.7	2.93	1.77	7.77e-08	7.33e-06	Intron (uc002tca.3/6549, intron 3 of 11)	2	103236166	103327809	91644	1	6549	uc002tca.3	48925	ENSG00000115616	SLC9A2	solute carrier family 9 member A2
chr1	155743108	155743442	335	*	1.38	2.89	-0.6	3.49	7.82e-08	7.37e-06	Promoter (2-3kb)	1	155724007	155746272	22266	2	54856	uc001fmb.4	2830	ENSG00000116580	GON4L	gon-4 like
chr3	31108440	31108932	493	*	3.82	1.47	4.22	-2.76	7.83e-08	7.37e-06	Distal Intergenic	3	30842348	30936153	93806	2	339896	uc003ceq.1	-172287	ENSG00000144644	GADL1	glutamate decarboxylase like 1
chr21	17315412	17316075	664	*	3.14	4.12	2.44	1.67	7.83e-08	7.37e-06	Distal Intergenic	21	17442842	17982094	539253	1	388815	uc002ykb.2	-126767	NA	MIR99AHG	mir-99a-let-7c cluster host gene
chr14	33028111	33028564	454	*	2.72	4.26	0.67	3.59	7.87e-08	7.4e-06	Intron (uc010aml.3/9472, intron 4 of 9)	14	32798479	33302268	503790	1	9472	uc001wrq.3	229632	ENSG00000151320	AKAP6	A-kinase anchoring protein 6
chrX	110595250	110596289	1040	*	4.49	5.94	2.78	3.16	7.87e-08	7.4e-06	Intron (uc004epd.3/1641, intron 3 of 6)	23	110537007	110654374	117368	2	1641	uc004epd.3	58085	ENSG00000077279	DCX	doublecortin
chr6	122941631	122943834	2204	*	4.35	5.29	3.69	1.6	7.88e-08	7.4e-06	Intron (uc003pyz.3/5570, intron 3 of 6)	6	122931377	123047518	116142	1	5570	uc003pzb.3	10254	ENSG00000135549	PKIB	cAMP-dependent protein kinase inhibitor beta
chrX	125486844	125487311	468	*	1.87	3.48	-0.62	4.1	7.95e-08	7.47e-06	Distal Intergenic	23	125297482	125300080	2599	2	340578	uc004euk.2	-186764	ENSG00000198354	DCAF12L2	DDB1 and CUL4 associated factor 12 like 2
chr5	17882915	17883765	851	*	4.62	5.7	3.77	1.93	7.95e-08	7.47e-06	Intron (uc003jgb.3/uc003jgb.3, intron 4 of 6)	5	17379015	17387419	8405	2	401177	uc003jga.3	-495496	ENSG00000250822	LINC02111	long intergenic non-protein coding RNA 2111
chr6	51187127	51188346	1220	*	3.46	4.75	2.21	2.54	7.98e-08	7.49e-06	Distal Intergenic	6	50786439	50815326	28888	1	7021	uc003pag.3	400688	ENSG00000008196	TFAP2B	transcription factor AP-2 beta
chr6	126142199	126143417	1219	*	4.04	5.15	3.16	1.99	8.02e-08	7.52e-06	Intron (uc003qae.4/135112, intron 3 of 16)	6	126136364	126177238	40875	1	135112	uc003qaj.3	5835	ENSG00000111912	NCOA7	nuclear receptor coactivator 7
chr18	45529153	45530882	1730	*	6.45	3.54	6.88	-3.33	8.06e-08	7.55e-06	Distal Intergenic	18	45371283	45457517	86235	2	4087	uc010xdd.2	-71636	ENSG00000175387	SMAD2	SMAD family member 2
chr6	66120144	66120573	430	*	2.67	4.1	1.06	3.04	8.08e-08	7.57e-06	Intron (uc011dxu.1/346007, intron 5 of 42)	6	66011311	66015504	4194	1	441155	uc011dxv.3	108833	NA	LOC441155	zinc finger CCCH-type domain-containing-like
chr2	109039574	109040580	1007	*	4.26	5.4	3.33	2.07	8.09e-08	7.58e-06	Distal Intergenic	2	109065577	109125854	60278	1	9648	uc002tec.3	-24997	ENSG00000135968	GCC2	GRIP and coiled-coil domain containing 2
chrX	114159077	114159782	706	*	2.86	4.3	1.21	3.09	8.11e-08	7.59e-06	Distal Intergenic	23	114238538	114252207	13670	2	3598	uc004epx.3	92425	ENSG00000123496	IL13RA2	interleukin 13 receptor subunit alpha 2
chr8	23202704	23203264	561	*	5.07	2.75	5.47	-2.72	8.13e-08	7.59e-06	Intron (uc003xdj.3/100507156, intron 2 of 2)	8	23193721	23223638	29918	1	100507156	uc003xdj.3	8983	ENSG00000253837	LOC100507156	uncharacterized LOC100507156
chr2	75601523	75602252	730	*	3.39	4.73	2	2.73	8.13e-08	7.59e-06	Distal Intergenic	2	75278163	75426645	148483	2	6869	uc002snh.3	-174878	ENSG00000115353	TACR1	tachykinin receptor 1
chr10	95506489	95507079	591	*	6.01	3.21	6.43	-3.22	8.15e-08	7.61e-06	Distal Intergenic	10	95517566	95557542	39977	1	9211	uc021pwk.1	-10487	ENSG00000108231	LGI1	leucine rich glioma inactivated 1
chr7	29246751	29249005	2255	*	5.62	6.7	4.77	1.94	8.16e-08	7.61e-06	Intron (uc011jzs.2/1124, intron 2 of 13)	7	29237357	29553944	316588	1	1124	uc011jzu.2	9394	ENSG00000106069	CHN2	chimerin 2
chr12	32288684	32289689	1006	*	4.1	5.34	2.97	2.37	8.17e-08	7.62e-06	Intron (uc001rku.3/636, intron 1 of 9)	12	32260185	32531141	270957	1	636	uc010skd.2	28499	ENSG00000151746	BICD1	BICD cargo adaptor 1
chr3	160008784	160009807	1024	*	4.38	5.63	3.23	2.4	8.2e-08	7.65e-06	Intron (uc003fda.3/57560, intron 10 of 18)	3	159943423	159946000	2578	1	401097	uc021xgp.1	65361	ENSG00000180044	C3orf80	chromosome 3 open reading frame 80
chr20	36796395	36798069	1675	*	6.18	4.61	6.52	-1.92	8.21e-08	7.65e-06	Promoter (2-3kb)	20	36773752	36793700	19949	2	7052	uc002xhu.3	-2695	ENSG00000198959	TGM2	transglutaminase 2
chr6	50958563	50959079	517	*	3.34	4.66	2.03	2.63	8.21e-08	7.65e-06	Distal Intergenic	6	50786439	50815326	28888	1	7021	uc003pag.3	172124	ENSG00000008196	TFAP2B	transcription factor AP-2 beta
chr3	108844540	108845426	887	*	3.14	4.4	1.96	2.44	8.22e-08	7.65e-06	Distal Intergenic	3	108677087	108836993	159907	2	27136	uc011bhn.2	-7547	ENSG00000114487	MORC1	MORC family CW-type zinc finger 1
chr5	131780800	131782690	1891	*	5.83	3.85	6.21	-2.36	8.26e-08	7.68e-06	Intron (uc003kwy.3/441108, intron 2 of 3)	5	131746465	131822549	76085	1	441108	uc010jds.2	34335	ENSG00000197536	C5orf56	chromosome 5 open reading frame 56
chr6	158432441	158433504	1064	*	3.98	5.06	3.15	1.91	8.27e-08	7.69e-06	Intron (uc011efm.2/8871, intron 1 of 11)	6	158438080	158520207	82128	1	8871	uc003qqy.2	-4576	ENSG00000078269	SYNJ2	synaptojanin 2
chrX	20239960	20240573	614	*	3.3	4.7	1.75	2.95	8.32e-08	7.73e-06	Promoter (2-3kb)	23	20168029	20236979	68951	2	6197	uc011mjk.2	-2981	ENSG00000177189	RPS6KA3	ribosomal protein S6 kinase A3
chr22	33935775	33936965	1191	*	4.36	5.67	3.08	2.59	8.34e-08	7.74e-06	Intron (uc011amd.2/9215, intron 2 of 10)	22	33669062	33968248	299187	2	9215	uc011amd.2	31283	ENSG00000133424	LARGE1	LARGE xylosyl- and glucuronyltransferase 1
chr4	169305527	169306502	976	*	3.62	4.84	2.52	2.33	8.36e-08	7.76e-06	Exon (uc021xuh.1/91351, exon 29 of 37)	4	169137442	169239958	102517	2	55601	uc003irp.3	-65569	ENSG00000137628	DDX60	DExD/H-box helicase 60
chr19	756196	756919	724	*	4.86	6.2	3.48	2.72	8.49e-08	7.87e-06	5' UTR	19	751146	764318	13173	1	126353	uc002lpo.3	5050	ENSG00000099812	MISP	mitotic spindle positioning
chr6	102061701	102063221	1521	*	4.14	5.47	2.78	2.69	8.51e-08	7.88e-06	Intron (uc021zdj.1/2898, intron 1 of 6)	6	101846861	102517958	671098	1	2898	uc021zdl.1	214840	ENSG00000164418	GRIK2	glutamate ionotropic receptor kainate type subunit 2
chr5	142545762	142546959	1198	*	3.68	4.79	2.77	2.02	8.53e-08	7.89e-06	Intron (uc003lmt.3/23092, intron 20 of 22)	5	142661151	142780417	119267	2	2908	uc031slp.1	233458	ENSG00000113580	NR3C1	nuclear receptor subfamily 3 group C member 1
chr2	240418141	240419345	1205	*	4.86	6.12	3.67	2.45	8.53e-08	7.89e-06	Distal Intergenic	2	240016312	240323346	307035	2	9759	uc010fza.2	-94795	ENSG00000068024	HDAC4	histone deacetylase 4
chr4	169017049	169017820	772	*	4.06	5.27	2.97	2.3	8.53e-08	7.89e-06	Intron (uc003irm.3/11199, intron 1 of 11)	4	169013688	169108893	95206	1	11199	uc003irm.3	3361	ENSG00000109511	ANXA10	annexin A10
chr21	17940947	17941342	396	*	2.73	4.27	0.63	3.65	8.57e-08	7.92e-06	Intron (uc002ykb.2/388815, intron 6 of 7)	21	17962557	17962645	89	1	406912	uc002ykf.3	-21215	ENSG00000207863	MIR125B2	microRNA 125b-2
chr3	37947022	37948527	1506	*	5.23	6.41	4.2	2.21	8.61e-08	7.95e-06	Intron (uc003chg.3/10217, intron 1 of 7)	3	37903669	38025960	122292	1	10217	uc003chh.3	43353	ENSG00000144677	CTDSPL	CTD small phosphatase like
chr16	74511003	74511470	468	*	2.97	4.36	1.47	2.89	8.69e-08	8.03e-06	Exon (uc002fcw.4/2734, exon 11 of 26)	16	74447477	74455649	8173	2	497190	uc010vmw.1	-55354	ENSG00000140839	CLEC18B	C-type lectin domain family 18 member B
chr7	101667797	101668501	705	*	3.68	5	2.39	2.61	8.75e-08	8.07e-06	Intron (uc003uys.4/1523, intron 2 of 23)	7	101460882	101901513	440632	1	1523	uc003uyx.4	206915	ENSG00000257923	CUX1	cut like homeobox 1
chr5	117124137	117124822	686	*	3.42	4.72	2.15	2.57	8.79e-08	8.1e-06	Distal Intergenic	5	116751208	116915439	164232	1	728342	uc003kry.3	372929	NA	LINC00992	long intergenic non-protein coding RNA 992
chr10	75668596	75669398	803	*	5.73	3.86	6.1	-2.23	8.8e-08	8.11e-06	Promoter (1-2kb)	10	75670862	75677258	6397	1	5328	uc001jwa.3	-1464	ENSG00000122861	PLAU	plasminogen activator, urokinase
chr17	41434264	41434779	516	*	3.89	1.64	4.29	-2.65	8.82e-08	8.12e-06	Distal Intergenic	17	41447213	41466266	19054	2	100130581	uc010wib.1	31487	ENSG00000188825	LINC00910	long intergenic non-protein coding RNA 910
chr13	59637806	59638741	936	*	3.34	4.59	2.18	2.41	8.84e-08	8.14e-06	Distal Intergenic	13	60239721	60325074	85354	2	81624	uc001vhs.4	686333	ENSG00000139734	DIAPH3	diaphanous related formin 3
chr3	88311932	88313248	1317	*	3.95	5.12	2.94	2.19	8.86e-08	8.15e-06	Distal Intergenic	3	88101100	88199016	97917	2	8545	uc003dqu.3	-112916	ENSG00000163320	CGGBP1	CGG triplet repeat binding protein 1
chr1	102079128	102079633	506	*	3.07	4.11	2.28	1.83	8.89e-08	8.17e-06	Distal Intergenic	1	102268127	102312600	44474	2	118427	uc001due.2	232967	ENSG00000118733	OLFM3	olfactomedin 3
chr7	12217748	12218278	531	*	2.47	3.83	1.04	2.79	8.89e-08	8.17e-06	Distal Intergenic	7	12250848	12276890	26043	1	54664	uc003ssh.3	-32570	ENSG00000106460	TMEM106B	transmembrane protein 106B
chrX	111329654	111331203	1550	*	4.2	5.58	2.72	2.86	8.89e-08	8.17e-06	Intron (uc004epo.1/340595, intron 1 of 2)	23	111326253	111700473	374221	1	340595	uc004epo.1	3401	ENSG00000187823	RTL4	retrotransposon Gag like 4
chr8	62870596	62871920	1325	*	3.37	4.58	2.29	2.29	8.94e-08	8.21e-06	Distal Intergenic	8	62627347	62627418	72	1	100616484	uc022ava.1	243249	ENSG00000264408	MIR4470	microRNA 4470
chr4	95198837	95199467	631	*	3.06	4.55	1.23	3.32	8.96e-08	8.22e-06	Intron (uc003htb.4/56916, intron 16 of 23)	4	95174445	95212443	37999	1	56916	uc011cdw.2	24392	ENSG00000163104	SMARCAD1	SWI/SNF-related, matrix-associated actin-dependent regulator of chromatin, subfamily a, containing DEAD/H box 1
chr3	12451664	12452106	443	*	2.25	3.68	0.64	3.04	8.99e-08	8.24e-06	Intron (uc031rym.1/5468, intron 6 of 7)	3	12421203	12458653	37451	1	5468	uc010hea.1	30461	ENSG00000132170	PPARG	peroxisome proliferator activated receptor gamma
chr4	56303523	56305506	1984	*	4.62	5.76	3.67	2.1	9e-08	8.25e-06	Exon (uc010igu.2/9575, exon 6 of 7)	4	56294068	56315663	21596	2	9575	uc010igu.2	10157	ENSG00000134852	CLOCK	clock circadian regulator
chr14	66219723	66220606	884	*	3.44	4.7	2.28	2.42	9.02e-08	8.26e-06	Distal Intergenic	14	65879448	66210839	331392	1	2530	uc001xiq.3	340275	ENSG00000033170	FUT8	fucosyltransferase 8
chr5	22470653	22471640	988	*	3.12	4.41	1.85	2.56	9.06e-08	8.3e-06	Intron (uc003jgk.2/1010, intron 2 of 14)	5	21750973	22213909	462937	2	1010	uc011cno.1	-256744	ENSG00000154162	CDH12	cadherin 12
chr13	22237214	22237777	564	*	3.84	5.11	2.63	2.48	9.12e-08	8.34e-06	Distal Intergenic	13	22245215	22278640	33426	1	2254	uc001uog.2	-7438	ENSG00000102678	FGF9	fibroblast growth factor 9
chr8	63435575	63437420	1846	*	4.26	5.54	3.05	2.49	9.13e-08	8.35e-06	Intron (uc010lyq.1/286183, intron 1 of 5)	8	63161501	63903628	742128	1	286183	uc010lyq.1	274074	ENSG00000185942	NKAIN3	sodium/potassium transporting ATPase interacting 3
chr9	107032171	107033332	1162	*	4.07	5.28	3	2.28	9.18e-08	8.39e-06	Distal Intergenic	9	106889567	106903700	14134	1	10592	uc004bby.3	142604	ENSG00000136824	SMC2	structural maintenance of chromosomes 2
chr12	32654774	32655801	1028	*	4	5.09	3.13	1.96	9.21e-08	8.42e-06	Promoter (<=1kb)	12	32655041	32735889	80849	1	121512	uc001rkx.4	0	ENSG00000139132	FGD4	FYVE, RhoGEF and PH domain containing 4
chr4	19833090	19834066	977	*	3.36	4.55	2.33	2.21	9.28e-08	8.47e-06	Distal Intergenic	4	20255235	20620788	365554	1	9353	uc003gpr.1	-421169	ENSG00000145147	SLIT2	slit guidance ligand 2
chrX	95658137	95659038	902	*	3.55	4.95	2.02	2.93	9.29e-08	8.47e-06	Distal Intergenic	23	95592085	95592901	817	2	643486	uc010nmx.3	-65236	ENSG00000271209	BRDTP1	bromodomain testis associated pseudogene 1
chr15	63113492	63114608	1117	*	3.85	5.14	2.61	2.53	9.35e-08	8.53e-06	Promoter (<=1kb)	15	63112685	63136829	24145	1	83660	uc010uic.2	807	ENSG00000171914	TLN2	talin 2
chr3	81733466	81734501	1036	*	4.31	5.41	3.44	1.96	9.4e-08	8.57e-06	Intron (uc021xav.1/2632, intron 2 of 15)	3	81584346	81792780	208435	2	2632	uc021xax.1	58279	ENSG00000114480	GBE1	1,4-alpha-glucan branching enzyme 1
chr2	77624630	77625297	668	*	4.1	5.56	2.37	3.19	9.42e-08	8.58e-06	Intron (uc002snq.3/80059, intron 3 of 3)	2	76974850	77749502	774653	2	80059	uc002snq.3	124205	ENSG00000176204	LRRTM4	leucine rich repeat transmembrane neuronal 4
chr5	34000303	34001944	1642	*	3.94	4.96	3.16	1.81	9.46e-08	8.61e-06	Intron (uc003jig.3/23600, intron 3 of 4)	5	33987091	34008220	21130	2	23600	uc003jig.3	6276	ENSG00000242110	AMACR	alpha-methylacyl-CoA racemase
chr6	89780571	89781259	689	*	3.27	4.64	1.84	2.8	9.51e-08	8.64e-06	Distal Intergenic	6	89790429	89794879	4451	1	10957	uc003pmv.3	-9170	ENSG00000146278	PNRC1	proline rich nuclear receptor coactivator 1
chr2	117885291	117886695	1405	*	4.45	5.62	3.44	2.18	9.51e-08	8.64e-06	Distal Intergenic	2	118572255	118589953	17699	1	8886	uc002tlh.1	-685560	ENSG00000088205	DDX18	DEAD-box helicase 18
chr11	88048090	88050220	2131	*	5.45	6.77	4.15	2.61	9.58e-08	8.7e-06	Intron (uc001pck.4/1075, intron 2 of 6)	11	88026760	88070941	44182	2	1075	uc001pck.4	20721	ENSG00000109861	CTSC	cathepsin C
chr11	72446650	72448014	1365	*	5.04	3.36	5.39	-2.04	9.66e-08	8.77e-06	Intron (uc001osu.3/116985, intron 1 of 34)	11	72396114	72433403	37290	2	116985	uc010rre.2	-13247	ENSG00000186635	ARAP1	ArfGAP with RhoGAP domain, ankyrin repeat and PH domain 1
chr6	128832436	128833064	629	*	4.03	5.24	2.95	2.28	9.73e-08	8.83e-06	Intron (uc003qbj.3/5796, intron 1 of 29)	6	128289924	128841870	551947	2	5796	uc003qbj.3	8806	ENSG00000152894	PTPRK	protein tyrosine phosphatase receptor type K
chr7	146077718	146078539	822	*	2.75	4.3	0.62	3.68	9.74e-08	8.84e-06	Intron (uc003weu.2/26047, intron 1 of 23)	7	145813453	148118088	2304636	1	26047	uc003weu.2	264265	ENSG00000174469	CNTNAP2	contactin associated protein like 2
chr13	109357390	109357838	449	*	3.57	4.83	2.37	2.47	9.75e-08	8.84e-06	Intron (uc001vqt.1/23026, intron 2 of 34)	13	109281571	109860355	578785	1	23026	uc010agk.2	75819	ENSG00000041515	MYO16	myosin XVI
chr16	68774195	68774574	380	*	3.31	4.62	2.03	2.58	9.76e-08	8.84e-06	Promoter (2-3kb)	16	68771195	68869444	98250	1	999	uc010vlj.1	3000	ENSG00000039068	CDH1	cadherin 1
chr8	137744911	137745926	1016	*	3.59	4.84	2.43	2.41	9.77e-08	8.84e-06	Distal Intergenic	8	136594121	136659848	65728	1	10656	uc010mek.4	1150790	ENSG00000131773	KHDRBS3	KH RNA binding domain containing, signal transduction associated 3
chr5	32307908	32308157	250	*	2.46	3.75	1.24	2.51	9.79e-08	8.86e-06	Intron (uc003jhq.3/54545, intron 1 of 15)	5	32227111	32313114	86004	2	54545	uc003jhq.3	4957	ENSG00000150712	MTMR12	myotubularin related protein 12
chr2	181276074	181276950	877	*	3.88	5.25	2.45	2.8	9.81e-08	8.87e-06	Distal Intergenic	2	180809604	180871840	62237	2	57703	uc002unp.2	-404234	ENSG00000163510	CWC22	CWC22 spliceosome associated protein homolog
chr5	90245313	90246168	856	*	4.66	6.11	2.98	3.13	9.82e-08	8.88e-06	Intron (uc003kjt.4/84059, intron 83 of 89)	5	90195079	90460033	264955	1	84059	uc003kjx.3	50234	ENSG00000164199	ADGRV1	adhesion G protein-coupled receptor V1
chr5	111073660	111075061	1402	*	3.96	5.16	2.91	2.24	9.83e-08	8.88e-06	Exon (uc021ych.1/100505678, exon 7 of 7)	5	111065000	111091948	26949	2	9315	uc003kpl.3	16887	ENSG00000134986	NREP	neuronal regeneration related protein
chr18	36795279	36796885	1607	*	3.4	4.73	2.06	2.67	9.83e-08	8.88e-06	Intron (uc002lak.1/647946, intron 2 of 3)	18	36786888	36920602	133715	2	647946	uc002lak.1	123717	ENSG00000267374	MIR924HG	MIR924 host gene
chr1	191289234	191289557	324	*	1.91	3.39	0.08	3.31	9.84e-08	8.88e-06	Distal Intergenic	1	190594020	190770788	176769	1	440704	uc021pgm.2	695214	ENSG00000231175	LINC01720	long intergenic non-protein coding RNA 1720
chr4	102206670	102207470	801	*	3.91	5.24	2.56	2.68	9.86e-08	8.89e-06	Intron (uc003hvs.2/5530, intron 1 of 12)	4	101944587	102268628	324042	2	5530	uc003hvs.2	61158	ENSG00000138814	PPP3CA	protein phosphatase 3 catalytic subunit alpha
chr8	74226062	74228087	2026	*	5.54	6.73	4.48	2.25	9.92e-08	8.94e-06	Exon (uc003xzk.2/uc003xzk.2, exon 5 of 6)	8	74209339	74237520	28182	1	157506	uc003xzj.3	16723	ENSG00000121039	RDH10	retinol dehydrogenase 10
chr12	124508695	124509726	1032	*	4.98	2.8	5.37	-2.57	9.94e-08	8.96e-06	Intron (uc021rfy.1/100533183, intron 2 of 4)	12	124457762	124499986	42225	1	144348	uc001ugb.3	50933	ENSG00000179195	ZNF664	zinc finger protein 664
chr2	41434564	41435169	606	*	3.5	4.79	2.24	2.55	9.97e-08	8.97e-06	Distal Intergenic	2	42104695	42121186	16492	1	388942	uc002rse.3	-669526	ENSG00000214691	LINC01913	long intergenic non-protein coding RNA 1913
chr12	31647184	31647839	656	*	3.97	5.34	2.54	2.8	9.99e-08	8.99e-06	Promoter (1-2kb)	12	31604636	31648853	44218	2	160518	uc001rkk.1	1014	ENSG00000170456	DENND5B	DENN domain containing 5B
chr3	174249117	174251566	2450	*	4.45	5.55	3.56	1.99	1e-07	9.02e-06	Intron (uc003fiq.1/uc003fiq.1, intron 1 of 1)	3	174577111	175523428	946318	1	254827	uc003fit.3	-325545	ENSG00000177694	NAALADL2	N-acetylated alpha-linked acidic dipeptidase like 2
chr8	58492841	58493777	937	*	3.06	4.43	1.63	2.8	1e-07	9.02e-06	Distal Intergenic	8	58192102	58197290	5189	1	26138	uc003xtg.3	300739	ENSG00000215117	LINC00588	long intergenic non-protein coding RNA 588
chr13	88680762	88681123	362	*	2.31	3.82	0.38	3.43	1e-07	9.02e-06	Distal Intergenic	13	88324870	88331870	7001	1	26050	uc001vln.3	355892	ENSG00000165300	SLITRK5	SLIT and NTRK like family member 5
chr14	82121856	82122687	832	*	3.68	4.74	2.86	1.88	1.01e-07	9.07e-06	Distal Intergenic	14	81965154	82000205	35052	2	6400	uc001xvo.4	-121651	ENSG00000071537	SEL1L	SEL1L adaptor subunit of ERAD E3 ubiquitin ligase
chr6	54579577	54579867	291	*	1.65	3.18	-0.35	3.53	1.01e-07	9.07e-06	Distal Intergenic	6	54711569	54809897	98329	1	222584	uc003pck.4	-131702	ENSG00000168143	FAM83B	family with sequence similarity 83 member B
chr14	44922463	44923209	747	*	3.63	4.9	2.43	2.47	1.01e-07	9.09e-06	Distal Intergenic	14	44973354	44976499	3146	2	84075	uc001wvn.3	53290	ENSG00000189139	FSCB	fibrous sheath CABYR binding protein
chr9	134481336	134482059	724	*	4.17	5.51	2.8	2.71	1.01e-07	9.1e-06	Intron (uc022bos.1/2889, intron 11 of 23)	9	134473586	134497385	23800	2	2889	uc010mzl.1	15326	ENSG00000107263	RAPGEF1	Rap guanine nucleotide exchange factor 1
chrX	40892488	40893005	518	*	1.96	3.53	-0.33	3.86	1.02e-07	9.1e-06	Distal Intergenic	23	40944888	41095832	150945	1	8239	uc004dfb.3	-51883	ENSG00000124486	USP9X	ubiquitin specific peptidase 9 X-linked
chr2	12828631	12829550	920	*	3.42	4.81	1.88	2.94	1.02e-07	9.17e-06	Distal Intergenic	2	12856998	12882858	25861	1	28951	uc002rbv.4	-27448	ENSG00000071575	TRIB2	tribbles pseudokinase 2
chr17	38467854	38468775	922	*	4.85	3.08	5.21	-2.13	1.02e-07	9.17e-06	Promoter (2-3kb)	17	38465423	38513895	48473	1	5914	uc002huk.2	2431	ENSG00000131759	RARA	retinoic acid receptor alpha
chr4	32842210	32843302	1093	*	3.16	4.56	1.63	2.93	1.03e-07	9.19e-06	Distal Intergenic	4	30722037	31148423	426387	1	5099	uc021xnd.1	2120173	ENSG00000169851	PCDH7	protocadherin 7
chr4	122910814	122911214	401	*	2.53	3.79	1.37	2.41	1.03e-07	9.19e-06	Distal Intergenic	4	122800183	122872909	72727	2	7222	uc003ieg.2	-37905	ENSG00000138741	TRPC3	transient receptor potential cation channel subfamily C member 3
chrX	31825086	31826760	1675	*	3.78	5.25	1.97	3.29	1.03e-07	9.21e-06	Intron (uc004dcr.1/1756, intron 7 of 31)	23	31747748	31854936	107189	2	1756	uc004ddd.1	28176	ENSG00000198947	DMD	dystrophin
chr2	184471313	184471786	474	*	3.02	4.34	1.72	2.62	1.03e-07	9.22e-06	Distal Intergenic	2	183989083	184026408	37326	1	129401	uc010zft.2	482230	ENSG00000163002	NUP35	nucleoporin 35
chr2	73869694	73870133	440	*	2.09	3.43	0.71	2.72	1.04e-07	9.29e-06	Promoter (<=1kb)	2	73867850	73869537	1688	2	9027	uc002sji.1	-157	ENSG00000144035	NAT8	N-acetyltransferase 8 (putative)
chr13	49480293	49481380	1088	*	4.51	5.82	3.22	2.59	1.04e-07	9.29e-06	Distal Intergenic	13	49550048	49720983	170936	1	22862	uc001vcl.1	-68668	ENSG00000102531	FNDC3A	fibronectin type III domain containing 3A
chr12	12556312	12557618	1307	*	4.43	5.62	3.38	2.24	1.05e-07	9.34e-06	Intron (uc001ral.2/118426, intron 2 of 3)	12	12510020	12619838	109819	1	118426	uc009zhu.2	46292	ENSG00000165714	BORCS5	BLOC-1 related complex subunit 5
chr1	246000718	246001775	1058	*	4.11	5.29	3.09	2.21	1.05e-07	9.36e-06	Intron (uc001ibj.3/64754, intron 5 of 6)	1	245912642	246094125	181484	2	64754	uc001ibj.3	92350	ENSG00000185420	SMYD3	SET and MYND domain containing 3
chr14	37797885	37799156	1272	*	3.67	4.92	2.51	2.41	1.05e-07	9.36e-06	Intron (uc010amr.2/145282, intron 7 of 9)	14	37667118	38020464	353347	1	145282	uc010amt.3	130767	ENSG00000151338	MIPOL1	mirror-image polydactyly 1
chr3	95122512	95122991	480	*	2.29	3.66	0.82	2.84	1.06e-07	9.43e-06	Distal Intergenic	3	95373267	95402037	28771	2	100287639	uc003dro.1	279046	ENSG00000244681	MTHFD2P1	methylenetetrahydrofolate dehydrogenase (NADP+ dependent) 2, methenyltetrahydrofolate cyclohydrolase pseudogene 1
chr2	130569340	130571335	1996	*	5.46	6.69	4.35	2.34	1.06e-07	9.45e-06	Distal Intergenic	2	130680435	130691890	11456	2	389033	uc010yzp.2	120555	ENSG00000214100	PLAC9P1	placenta associated 9 pseudogene 1
chr4	189456009	189456695	687	*	2.87	4.37	0.98	3.39	1.06e-07	9.45e-06	Intron (uc003izp.2/401164, intron 5 of 5)	4	189376732	189523062	146331	1	401164	uc021xvn.1	79277	ENSG00000249378	LINC01060	long intergenic non-protein coding RNA 1060
chr2	85551707	85552512	806	*	4.83	6.23	3.27	2.96	1.06e-07	9.45e-06	Promoter (2-3kb)	2	85545141	85555419	10279	2	10618	uc002soz.3	2907	ENSG00000152291	TGOLN2	trans-golgi network protein 2
chr4	69817376	69817775	400	*	1.34	2.82	-0.48	3.3	1.07e-07	9.48e-06	Promoter (<=1kb)	4	69794177	69817509	23333	2	79799	uc003hef.2	0	ENSG00000135220	UGT2A3	UDP glucuronosyltransferase family 2 member A3
chr3	1159247	1160490	1244	*	4.63	5.88	3.46	2.43	1.07e-07	9.5e-06	Intron (uc010hbo.2/27255, intron 1 of 7)	3	1134629	1445278	310650	1	27255	uc003bpa.3	24618	ENSG00000134115	CNTN6	contactin 6
chr8	97840324	97842099	1776	*	4.08	5.03	3.41	1.62	1.07e-07	9.5e-06	Intron (uc003yhw.3/10404, intron 2 of 7)	8	97797092	97978571	181480	1	10404	uc010mbe.2	43232	ENSG00000104324	CPQ	carboxypeptidase Q
chr2	201183916	201185336	1421	*	4.1	5.13	3.32	1.81	1.07e-07	9.5e-06	Intron (uc002uvn.4/26010, intron 1 of 12)	2	201173673	201346986	173314	1	26010	uc010zhc.2	10243	ENSG00000196141	SPATS2L	spermatogenesis associated serine rich 2 like
chr7	52214214	52215294	1081	*	4.12	5.55	2.48	3.07	1.07e-07	9.5e-06	Distal Intergenic	7	51138526	51384515	245990	2	23242	uc003tpt.3	-829699	ENSG00000106078	COBL	cordon-bleu WH2 repeat protein
chr6	155281365	155284364	3000	*	5.44	6.6	4.46	2.14	1.07e-07	9.51e-06	Intron (uc003qqb.3/26230, intron 3 of 28)	6	155411423	155578857	167435	1	26230	uc003qqe.3	-127059	ENSG00000146426	TIAM2	T cell lymphoma invasion and metastasis 2
chr1	217182469	217183100	632	*	2.81	4.2	1.3	2.89	1.08e-07	9.54e-06	Intron (uc001hkz.2/2104, intron 1 of 7)	1	216676588	217250312	573725	2	2104	uc001hkz.2	67212	ENSG00000196482	ESRRG	estrogen related receptor gamma
chr17	39620481	39621392	912	*	4.06	2.56	4.39	-1.83	1.08e-07	9.55e-06	Promoter (2-3kb)	17	39615765	39623638	7874	2	3882	uc002hwr.3	2246	ENSG00000108759	KRT32	keratin 32
chr16	84565820	84566431	612	*	4.28	2.63	4.63	-2	1.08e-07	9.56e-06	Distal Intergenic	16	84509966	84538288	28323	2	57707	uc010vod.2	-27532	ENSG00000140950	MEAK7	MTOR associated protein, eak-7 homolog
chr1	239195433	239196421	989	*	4	5.34	2.65	2.69	1.08e-07	9.57e-06	Distal Intergenic	1	239549865	240049896	500032	1	1131	uc001hyo.1	-353444	ENSG00000133019	CHRM3	cholinergic receptor muscarinic 3
chr3	58369602	58370517	916	*	5.53	3.13	5.94	-2.81	1.08e-07	9.57e-06	Promoter (1-2kb)	3	58368241	58410878	42638	1	54899	uc010hnk.1	1361	ENSG00000168297	PXK	PX domain containing serine/threonine kinase like
chr13	40779974	40781228	1255	*	5.41	6.71	4.15	2.56	1.09e-07	9.58e-06	Exon (uc021rim.1/400123, exon 2 of 6)	13	40768646	40794639	25994	2	400123	uc021rim.1	13411	ENSG00000215483	LINC00548	long intergenic non-protein coding RNA 548
chr3	165554732	165555448	717	*	5.06	6.47	3.47	3	1.09e-07	9.58e-06	Promoter (<=1kb)	3	165490692	165555253	64562	2	590	uc003fem.4	0	ENSG00000114200	BCHE	butyrylcholinesterase
chrX	122353190	122354484	1295	*	4.06	5.29	2.92	2.37	1.09e-07	9.58e-06	Intron (uc004etq.4/2892, intron 2 of 15)	23	122318765	122551942	233178	1	2892	uc011muf.1	34425	ENSG00000125675	GRIA3	glutamate ionotropic receptor AMPA type subunit 3
chr5	105751092	105751784	693	*	3.56	1.85	3.91	-2.06	1.09e-07	9.59e-06	Distal Intergenic	5	106712590	107006596	294007	2	1946	uc003kol.3	1254812	ENSG00000184349	EFNA5	ephrin A5
chr6	71136280	71137232	953	*	5.55	6.83	4.3	2.53	1.09e-07	9.59e-06	Promoter (<=1kb)	6	71136142	71270877	134736	1	57579	uc003pfj.3	138	ENSG00000082269	FAM135A	family with sequence similarity 135 member A
chr2	194367032	194368552	1521	*	3.78	4.96	2.76	2.2	1.09e-07	9.59e-06	Distal Intergenic	2	193614571	193641625	27055	1	64002	uc002ute.3	752461	ENSG00000227418	PCGEM1	PCGEM1 prostate-specific transcript
chr4	74464723	74465359	637	*	4.38	5.48	3.51	1.97	1.09e-07	9.62e-06	Intron (uc003hhc.2/166824, intron 2 of 10)	4	74437267	74486287	49021	2	166824	uc003hhc.2	20928	ENSG00000169435	RASSF6	Ras association domain family member 6
chr13	85778852	85780011	1160	*	3.79	5.23	2.16	3.07	1.09e-07	9.62e-06	Distal Intergenic	13	85937738	86118797	181060	1	100874137	uc031qmo.1	-157727	ENSG00000226317	LINC00351	long intergenic non-protein coding RNA 351
chr6	81679122	81679695	574	*	2.45	3.7	1.3	2.4	1.1e-07	9.65e-06	Distal Intergenic	6	82461307	82462378	1072	2	55603	uc003pjh.1	782683	ENSG00000112773	TENT5A	terminal nucleotidyltransferase 5A
chr1	62302950	62304105	1156	*	4.61	5.9	3.38	2.51	1.1e-07	9.68e-06	Intron (uc009waf.1/10207, intron 17 of 35)	1	62271120	62629176	358057	1	10207	uc001dac.3	31830	ENSG00000132849	PATJ	PATJ crumbs cell polarity complex component
chr6	125628435	125629604	1170	*	4.2	5.13	3.56	1.57	1.11e-07	9.72e-06	Distal Intergenic	6	125596496	125623282	26787	2	51020	uc003qab.1	-5153	ENSG00000111906	HDDC2	HD domain containing 2
chr4	78911828	78912452	625	*	3.25	4.64	1.76	2.88	1.11e-07	9.73e-06	Distal Intergenic	4	78978724	79367787	389064	1	80144	uc003hkw.3	-66272	ENSG00000138759	FRAS1	Fraser extracellular matrix complex subunit 1
chr1	217178085	217178988	904	*	3.65	4.86	2.56	2.3	1.11e-07	9.73e-06	Intron (uc001hkz.2/2104, intron 1 of 7)	1	216676588	217113015	436428	2	2104	uc009xdp.1	-65070	ENSG00000196482	ESRRG	estrogen related receptor gamma
chr1	197148141	197149757	1617	*	4.68	5.68	3.95	1.73	1.11e-07	9.75e-06	Intron (uc001gtx.1/360023, intron 5 of 9)	1	197122814	197169672	46859	2	360023	uc001gtx.1	19915	ENSG00000177888	ZBTB41	zinc finger and BTB domain containing 41
chr11	21135242	21135868	627	*	2.76	4.19	1.12	3.07	1.11e-07	9.75e-06	Exon (uc001mqe.3/4745, exon 13 of 20)	11	21305207	21525745	220539	1	4745	uc001mqg.3	-169339	ENSG00000165973	NELL1	neural EGFL like 1
chr12	116871954	116872911	958	*	5.76	4	6.12	-2.12	1.11e-07	9.75e-06	Distal Intergenic	12	116866057	116866123	67	2	100616309	uc021rei.1	-5831	ENSG00000264037	MIR4472-2	microRNA 4472-2
chr1	179120647	179121707	1061	*	3.36	4.55	2.31	2.24	1.12e-07	9.76e-06	Intron (uc001gmj.4/27, intron 1 of 11)	1	179085983	179112224	26242	2	27	uc009wxf.2	-8423	ENSG00000143322	ABL2	ABL proto-oncogene 2, non-receptor tyrosine kinase
chr8	64599244	64599821	578	*	3.04	4.33	1.8	2.53	1.12e-07	9.78e-06	Distal Intergenic	8	64681988	64698054	16067	1	286184	uc003xvc.3	-82167	ENSG00000253734	LINC01289	long intergenic non-protein coding RNA 1289
chrX	95728896	95730119	1224	*	4.37	5.72	2.97	2.76	1.12e-07	9.78e-06	Distal Intergenic	23	95592085	95592901	817	2	643486	uc010nmx.3	-135995	ENSG00000271209	BRDTP1	bromodomain testis associated pseudogene 1
chr7	146322789	146323665	877	*	3.45	4.95	1.55	3.4	1.12e-07	9.8e-06	Intron (uc003weu.2/26047, intron 1 of 23)	7	146643908	146643927	20	1	100847078	uc031szo.1	-320243	ENSG00000265470	MIR548AQ	microRNA 548aq
chr9	104610426	104611990	1565	*	4.5	5.68	3.49	2.18	1.12e-07	9.81e-06	Distal Intergenic	9	104337982	104500862	162881	2	116443	uc004bbq.1	-109564	ENSG00000198785	GRIN3A	glutamate ionotropic receptor NMDA type subunit 3A
chr3	174268868	174269770	903	*	3.01	4.24	1.9	2.34	1.13e-07	9.83e-06	Intron (uc003fir.3/uc003fir.3, intron 2 of 3)	3	174577111	175523428	946318	1	254827	uc003fit.3	-307341	ENSG00000177694	NAALADL2	N-acetylated alpha-linked acidic dipeptidase like 2
chr13	59026217	59026792	576	*	3.52	5.01	1.66	3.35	1.14e-07	9.93e-06	Distal Intergenic	13	58240787	58303065	62279	1	27253	uc001vhr.1	785430	ENSG00000118946	PCDH17	protocadherin 17
chr3	44405111	44405435	325	*	1.8	3.3	-0.13	3.43	1.14e-07	9.94e-06	Intron (uc010him.3/285343, intron 4 of 10)	3	44379944	44450940	70997	1	285343	uc003cne.4	25167	ENSG00000179152	TCAIM	T cell activation inhibitor, mitochondrial
chr6	163911734	163912564	831	*	3.16	4.15	2.42	1.74	1.15e-07	9.98e-06	Intron (uc003que.3/9444, intron 3 of 5)	6	163835675	163999628	163954	1	9444	uc003quj.3	76059	ENSG00000112531	QKI	QKI, KH domain containing RNA binding
chr9	103337377	103338753	1377	*	5.51	3.31	5.9	-2.59	1.15e-07	1e-05	Promoter (1-2kb)	9	103340336	103350173	9838	1	347273	uc004bba.3	-1583	ENSG00000170681	CAVIN4	caveolae associated protein 4
chr4	154965208	154965881	674	*	3.58	4.97	2.1	2.87	1.16e-07	1.01e-05	Distal Intergenic	4	154701742	154710228	8487	2	6423	uc003inv.1	-254980	ENSG00000145423	SFRP2	secreted frizzled related protein 2
chr1	162166215	162168206	1992	*	5.14	6.21	4.3	1.91	1.16e-07	1.01e-05	Intron (uc010pkr.1/9722, intron 2 of 7)	1	162126897	162126972	76	1	100616386	uc021pdp.1	39318	ENSG00000266144	MIR4654	microRNA 4654
chr7	83161536	83161956	421	*	4.13	5.49	2.7	2.79	1.16e-07	1.01e-05	Intron (uc022agy.1/9723, intron 1 of 16)	7	82993222	83270747	277526	2	9723	uc022agy.1	108791	ENSG00000170381	SEMA3E	semaphorin 3E
chr8	74065478	74066428	951	*	4.38	5.78	2.86	2.92	1.17e-07	1.02e-05	Distal Intergenic	8	73976778	74005507	28730	2	157869	uc003xzf.3	-59971	ENSG00000164764	SBSPON	somatomedin B and thrombospondin type 1 domain containing
chr6	138548298	138549166	869	*	3.63	4.84	2.55	2.28	1.17e-07	1.02e-05	Intron (uc003qhu.3/57221, intron 4 of 33)	6	138537127	138539627	2501	2	59351	uc003qhv.3	-8671	ENSG00000254440	PBOV1	prostate and breast cancer overexpressed 1
chr17	48769575	48771723	2149	*	5.01	6.14	4.07	2.07	1.17e-07	1.02e-05	3' UTR	17	48756260	48769063	12804	1	8714	uc002isn.3	13315	ENSG00000108846	ABCC3	ATP binding cassette subfamily C member 3
chr12	105674798	105675866	1069	*	4.3	5.51	3.21	2.3	1.17e-07	1.02e-05	Distal Intergenic	12	105567075	105630008	62934	2	55198	uc010swu.1	-44790	ENSG00000136044	APPL2	adaptor protein, phosphotyrosine interacting with PH domain and leucine zipper 2
chr2	168294291	168295463	1173	*	4.28	5.48	3.23	2.26	1.18e-07	1.02e-05	Distal Intergenic	2	168043793	168116261	72469	1	129446	uc010fpr.3	250498	ENSG00000163092	XIRP2	xin actin binding repeat containing 2
chr7	20664209	20665624	1416	*	4.09	5.22	3.16	2.07	1.18e-07	1.02e-05	Intron (uc010kuh.3/340273, intron 2 of 27)	7	20655245	20796637	141393	1	340273	uc010kuh.3	8964	ENSG00000004846	ABCB5	ATP binding cassette subfamily B member 5
chr6	78197597	78198211	615	*	3.6	4.88	2.37	2.51	1.18e-07	1.03e-05	Distal Intergenic	6	78171948	78173120	1173	2	3351	uc003pil.1	-24477	ENSG00000135312	HTR1B	5-hydroxytryptamine receptor 1B
chr11	64044050	64044814	765	*	4.86	2.3	5.27	-2.97	1.19e-07	1.03e-05	3' UTR	11	64051811	64056972	5162	1	56834	uc010rni.2	-6997	ENSG00000173264	GPR137	G protein-coupled receptor 137
chr11	27416488	27418029	1542	*	6.24	7.63	4.74	2.88	1.19e-07	1.03e-05	Intron (uc001mrj.4/55366, intron 2 of 17)	11	27370419	27384795	14377	2	91057	uc001mri.1	-31693	ENSG00000109881	CCDC34	coiled-coil domain containing 34
chr18	30287141	30288176	1036	*	3.94	5.26	2.65	2.61	1.19e-07	1.03e-05	Intron (uc002kxm.1/57565, intron 3 of 8)	18	30252634	30352974	100341	2	57565	uc002kxm.1	64798	ENSG00000197705	KLHL14	kelch like family member 14
chr11	72868316	72869422	1107	*	4.27	2.73	4.61	-1.88	1.19e-07	1.03e-05	Distal Intergenic	11	72547790	72853143	305354	2	9873	uc010rrg.2	-15173	ENSG00000137478	FCHSD2	FCH and double SH3 domains 2
chr2	82086151	82086909	759	*	3.03	4.08	2.23	1.84	1.2e-07	1.03e-05	Distal Intergenic	2	83083927	83084893	967	1	1720	uc021vjv.2	-997018	NA	DHFRP3	dihydrofolate reductase pseudogene 3
chr5	99057150	99057739	590	*	3.48	4.98	1.54	3.44	1.2e-07	1.04e-05	Distal Intergenic	5	99715209	99723958	8750	2	100133050	uc011cuw.1	666219	NA	LOC100133050	glucuronidase beta pseudogene
chr8	139271838	139273090	1253	*	4.11	5.2	3.24	1.96	1.21e-07	1.04e-05	Intron (uc003yux.3/51059, intron 5 of 20)	8	139155103	139165459	10357	2	51059	uc003yvb.3	-106379	ENSG00000147724	FAM135B	family with sequence similarity 135 member B
chr3	108014563	108015601	1039	*	4.54	5.89	3.16	2.73	1.21e-07	1.05e-05	Promoter (<=1kb)	3	108015393	108097126	81734	1	11148	uc003dwy.4	0	ENSG00000114455	HHLA2	HERV-H LTR-associating 2
chr4	87946148	87947267	1120	*	4.31	5.48	3.32	2.16	1.21e-07	1.05e-05	Intron (uc011ccx.2/4299, intron 2 of 2)	4	87928153	88062206	134054	1	4299	uc011cda.2	17995	ENSG00000172493	AFF1	AF4/FMR2 family member 1
chr5	151757933	151758853	921	*	3.41	4.52	2.52	1.99	1.22e-07	1.05e-05	Distal Intergenic	5	151771102	151784840	13739	2	56923	uc003luv.2	25987	ENSG00000132911	NMUR2	neuromedin U receptor 2
chr3	144909231	144909872	642	*	4.13	5.44	2.86	2.58	1.22e-07	1.05e-05	Distal Intergenic	3	145787228	145804522	17295	2	5352	uc003evq.1	894650	ENSG00000152952	PLOD2	procollagen-lysine,2-oxoglutarate 5-dioxygenase 2
chr6	160720693	160722400	1708	*	6.28	7.53	5.11	2.43	1.22e-07	1.05e-05	Distal Intergenic	6	160670198	160679963	9766	2	6582	uc003qth.2	-40730	ENSG00000112499	SLC22A2	solute carrier family 22 member 2
chr6	125870440	125871307	868	*	4.06	5.35	2.83	2.52	1.22e-07	1.05e-05	Distal Intergenic	6	125995499	126041364	45866	1	643623	uc021zeo.1	-124192	ENSG00000224506	LINC02523	long intergenic non-protein coding RNA 2523
chr7	33876282	33877033	752	*	4.04	5.23	3	2.23	1.22e-07	1.05e-05	Distal Intergenic	7	33944523	34195484	250962	1	168667	uc011kap.2	-67490	ENSG00000164619	BMPER	BMP binding endothelial regulator
chr5	141545706	141546303	598	*	3.46	4.77	2.18	2.59	1.23e-07	1.05e-05	Distal Intergenic	5	141488324	141534008	45685	1	80762	uc003lmi.4	57382	ENSG00000131507	NDFIP1	Nedd4 family interacting protein 1
chr1	247070150	247070863	714	*	3.13	4.38	1.98	2.4	1.23e-07	1.05e-05	Exon (uc001ibv.2/25909, exon 5 of 36)	1	247002402	247062814	60413	2	25909	uc009xgs.1	-7336	ENSG00000153207	AHCTF1	AT-hook containing transcription factor 1
chr5	118554518	118555171	654	*	3.46	4.89	1.84	3.05	1.23e-07	1.06e-05	Intron (uc003ksd.2/1657, intron 34 of 42)	5	118560404	118584822	24419	1	1657	uc010jcm.1	-5233	ENSG00000172869	DMXL1	Dmx like 1
chr3	72199925	72202625	2701	*	5.49	6.57	4.62	1.95	1.23e-07	1.06e-05	Promoter (<=1kb)	3	72200408	72223490	23083	1	201617	uc003dpd.2	0	ENSG00000243083	LINC00870	long intergenic non-protein coding RNA 870
chrX	131638623	131639769	1147	*	4.34	5.73	2.83	2.9	1.24e-07	1.06e-05	Distal Intergenic	23	131503343	131623996	120654	2	55796	uc004eww.3	-14627	ENSG00000076770	MBNL3	muscleblind like splicing regulator 3
chr6	53376524	53378486	1963	*	3.97	5.25	2.75	2.5	1.24e-07	1.07e-05	Promoter (1-2kb)	6	53362140	53375246	13107	2	2729	uc003pbv.1	-1278	ENSG00000001084	GCLC	glutamate-cysteine ligase catalytic subunit
chr7	126674277	126676104	1828	*	5.31	6.62	4.04	2.57	1.25e-07	1.07e-05	Intron (uc003vlr.2/2918, intron 2 of 9)	7	126698142	126698238	97	2	693177	uc022akt.1	22134	ENSG00000207692	MIR592	microRNA 592
chr18	1294185	1294712	528	*	3.12	4.52	1.57	2.95	1.25e-07	1.07e-05	Intron (uc002klb.1/56651, intron 2 of 6)	18	1269688	1358761	89074	2	56651	uc002kle.1	64049	NA	LINC00470	long intergenic non-protein coding RNA 470
chr7	155411266	155412908	1643	*	6.32	7.54	5.21	2.33	1.25e-07	1.07e-05	Distal Intergenic	7	155437203	155493871	56669	1	155435	uc003wme.3	-24295	ENSG00000184863	RBM33	RNA binding motif protein 33
chrX	11118335	11119397	1063	*	4.5	5.7	3.43	2.28	1.25e-07	1.07e-05	Intron (uc004cuh.3/uc004cuh.3, intron 1 of 3)	23	11129406	11141204	11799	1	3052	uc004cuj.3	-10009	ENSG00000004961	HCCS	holocytochrome c synthase
chr13	39164654	39165811	1158	*	3.61	4.85	2.49	2.36	1.25e-07	1.07e-05	Distal Intergenic	13	39141861	39153653	11793	1	100874147	uc031qlf.1	22793	NA	LINC00366	long intergenic non-protein coding RNA 366
chr10	95228196	95229455	1260	*	5.18	3.16	5.56	-2.41	1.26e-07	1.07e-05	Intron (uc001kin.3/26509, intron 1 of 53)	10	95066186	95242074	175889	2	26509	uc001kin.3	12619	ENSG00000138119	MYOF	myoferlin
chr17	27024995	27026018	1024	*	5.43	6.71	4.21	2.5	1.26e-07	1.08e-05	Exon (uc002hby.3/6830, exon 32 of 37)	17	27030534	27034467	3934	2	147011	uc031qzo.1	8449	ENSG00000167525	PROCA1	protein interacting with cyclin A1
chr3	27168624	27169131	508	*	3.4	4.8	1.87	2.93	1.27e-07	1.08e-05	Intron (uc010hfj.3/uc010hfj.3, intron 10 of 13)	3	27152394	27257966	105573	2	152110	uc010hfk.3	88835	ENSG00000163491	NEK10	NIMA related kinase 10
chr4	72414905	72416876	1972	*	4.29	5.42	3.35	2.08	1.27e-07	1.08e-05	Intron (uc003hfy.3/8671, intron 20 of 25)	4	72313363	72437804	124442	1	8671	uc010iid.3	101542	ENSG00000080493	SLC4A4	solute carrier family 4 member 4
chr4	79433668	79434990	1323	*	3.55	4.72	2.54	2.18	1.27e-07	1.08e-05	Exon (uc003hlb.2/80144, exon 65 of 74)	4	79417959	79433476	15518	1	80144	uc003hlc.1	15709	ENSG00000138759	FRAS1	Fraser extracellular matrix complex subunit 1
chr4	31236115	31237112	998	*	3.63	4.98	2.25	2.73	1.27e-07	1.08e-05	Distal Intergenic	4	30722037	31148423	426387	1	5099	uc021xnd.1	514078	ENSG00000169851	PCDH7	protocadherin 7
chr14	24950712	24951395	684	*	4.92	6.18	3.75	2.43	1.27e-07	1.08e-05	Intron (uc001wpo.1/uc001wpo.1, intron 2 of 2)	14	24974712	24977471	2760	2	1215	uc001wpp.1	26076	ENSG00000092009	CMA1	chymase 1
chr18	30278048	30279264	1217	*	3.05	4.37	1.72	2.65	1.28e-07	1.09e-05	Intron (uc002kxm.1/57565, intron 3 of 8)	18	30252634	30352974	100341	2	57565	uc002kxm.1	73710	ENSG00000197705	KLHL14	kelch like family member 14
chr2	125730784	125731405	622	*	3.21	4.6	1.69	2.91	1.28e-07	1.09e-05	Distal Intergenic	2	124782864	125672863	890000	1	129684	uc010flu.3	947920	ENSG00000155052	CNTNAP5	contactin associated protein like 5
chr14	43470549	43471219	671	*	2.71	4.09	1.25	2.84	1.28e-07	1.09e-05	Distal Intergenic	14	42168630	42373752	205123	1	145581	uc010ana.3	1301919	ENSG00000165379	LRFN5	leucine rich repeat and fibronectin type III domain containing 5
chr3	65582232	65583849	1618	*	4.74	5.94	3.68	2.26	1.29e-07	1.09e-05	Intron (uc003dmm.3/9223, intron 2 of 24)	3	65364936	65387379	22444	2	9223	uc010hnx.1	-194853	ENSG00000151276	MAGI1	membrane associated guanylate kinase, WW and PDZ domain containing 1
chr16	11842184	11843952	1769	*	4.02	5.21	2.97	2.24	1.29e-07	1.1e-05	Downstream (<1kb)	16	11844442	11847018	2577	2	29066	uc002dbh.3	3066	ENSG00000122299	ZC3H7A	zinc finger CCCH-type containing 7A
chr6	51602460	51602758	299	*	1.35	2.85	-0.52	3.37	1.29e-07	1.1e-05	Intron (uc003pah.1/5314, intron 60 of 66)	6	51546836	51814279	267444	2	5314	uc010jzn.1	211521	ENSG00000170927	PKHD1	PKHD1 ciliary IPT domain containing fibrocystin/polyductin
chrX	144946615	144947197	583	*	2.98	4.51	0.93	3.58	1.3e-07	1.1e-05	Distal Intergenic	23	144908928	144911370	2443	1	9142	uc004fch.3	37687	NA	NA	NA
chrX	27589091	27589944	854	*	2.39	3.86	0.61	3.25	1.31e-07	1.11e-05	Distal Intergenic	23	27478328	27481458	3131	2	139420	uc004dbu.1	-107633	ENSG00000224960	PPP4R3C	protein phosphatase 4 regulatory subunit 3C
chr3	3055156	3056064	909	*	3.67	4.63	2.99	1.64	1.31e-07	1.11e-05	Intron (uc003bpb.1/152330, intron 13 of 20)	3	3081308	3099645	18338	1	152330	uc003bpg.3	-25244	ENSG00000144619	CNTN4	contactin 4
chr6	139468576	139470145	1570	*	3.63	4.94	2.35	2.59	1.31e-07	1.11e-05	Intron (uc003qin.3/51696, intron 1 of 3)	6	139456249	139501946	45698	1	51696	uc003qin.3	12327	ENSG00000112406	HECA	hdc homolog, cell cycle regulator
chr12	18356699	18357431	733	*	3.13	4.48	1.72	2.76	1.32e-07	1.11e-05	Distal Intergenic	12	18414474	18801352	386879	1	5288	uc001rdt.3	-57043	ENSG00000139144	PIK3C2G	phosphatidylinositol-4-phosphate 3-kinase catalytic subunit type 2 gamma
chr1	102728303	102729123	821	*	3.23	4.62	1.72	2.89	1.32e-07	1.11e-05	Distal Intergenic	1	102268127	102462790	194664	2	118427	uc001duj.2	-265513	ENSG00000118733	OLFM3	olfactomedin 3
chrX	13006460	13007418	959	*	5.14	6.44	3.88	2.56	1.32e-07	1.12e-05	Distal Intergenic	23	12993226	12995346	2121	1	7114	uc004cvf.3	13234	ENSG00000205542	TMSB4X	thymosin beta 4 X-linked
chr5	115868432	115869023	592	*	4.07	5.65	1.75	3.91	1.32e-07	1.12e-05	Intron (uc003krx.4/57556, intron 1 of 19)	5	115779251	115910551	131301	2	57556	uc003krx.4	41528	ENSG00000092421	SEMA6A	semaphorin 6A
chr15	96961289	96961862	574	*	3.4	4.66	2.21	2.45	1.33e-07	1.12e-05	Distal Intergenic	15	96876569	96883492	6924	1	7026	uc010urk.2	84720	ENSG00000185551	NR2F2	nuclear receptor subfamily 2 group F member 2
chr11	27375628	27376444	817	*	3.2	4.51	1.9	2.61	1.33e-07	1.12e-05	Intron (uc001mrh.1/91057, intron 2 of 5)	11	27360061	27384795	24735	2	91057	uc001mrh.1	8351	ENSG00000109881	CCDC34	coiled-coil domain containing 34
chr4	174617009	174618023	1015	*	3.14	4.45	1.87	2.58	1.33e-07	1.12e-05	Distal Intergenic	4	174451609	174506879	55271	1	79804	uc003itk.2	165400	ENSG00000237125	HAND2-AS1	HAND2 antisense RNA 1
chr5	44230158	44231399	1242	*	3.28	4.49	2.21	2.27	1.33e-07	1.12e-05	Distal Intergenic	5	44305097	44388784	83688	2	2255	uc003jog.1	157385	ENSG00000070193	FGF10	fibroblast growth factor 10
chr4	143268252	143270186	1935	*	4.15	5.28	3.23	2.04	1.33e-07	1.12e-05	Intron (uc011chm.2/8821, intron 4 of 23)	4	143003184	143227097	223914	2	8821	uc011chn.1	-41155	ENSG00000109452	INPP4B	inositol polyphosphate-4-phosphatase type II B
chr1	205585531	205586339	809	*	3.79	5.07	2.56	2.51	1.33e-07	1.12e-05	3' UTR	1	205566695	205602000	35306	2	2005	uc021pid.1	15661	ENSG00000158711	ELK4	ETS transcription factor ELK4
chr4	102177485	102177816	332	*	1.97	3.45	0.13	3.33	1.34e-07	1.12e-05	Intron (uc003hvs.2/5530, intron 1 of 12)	4	101944587	102268628	324042	2	5530	uc003hvs.2	90812	ENSG00000138814	PPP3CA	protein phosphatase 3 catalytic subunit alpha
chrX	64415585	64417859	2275	*	6	7.47	4.21	3.27	1.34e-07	1.13e-05	Distal Intergenic	23	64135682	64254624	118943	2	55906	uc022byd.1	-160961	ENSG00000126970	ZC4H2	zinc finger C4H2-type containing
chr8	113908820	113910041	1222	*	3.94	5.34	2.4	2.94	1.35e-07	1.14e-05	Intron (uc003ynt.3/114788, intron 11 of 71)	8	113235159	113702279	467121	2	114788	uc003yns.3	-206541	ENSG00000164796	CSMD3	CUB and Sushi multiple domains 3
chr5	160125726	160126843	1118	*	5	6.44	3.35	3.09	1.35e-07	1.14e-05	Intron (uc003lym.1/23120, intron 3 of 25)	5	160060262	160112267	52006	2	23120	uc003lyo.2	-13459	ENSG00000118322	ATP10B	ATPase phospholipid transporting 10B (putative)
chr8	29448616	29450058	1443	*	4.39	2.6	4.75	-2.15	1.36e-07	1.14e-05	Distal Intergenic	8	29578776	29605625	26850	2	619351	uc003xhn.3	155567	ENSG00000251191	LINC00589	long intergenic non-protein coding RNA 589
chr14	97343139	97343439	301	*	1.51	3.03	-0.49	3.52	1.36e-07	1.14e-05	Intron (uc001yft.3/7443, intron 12 of 12)	14	97263684	97347951	84268	1	7443	uc001yft.3	79455	ENSG00000100749	VRK1	VRK serine/threonine kinase 1
chr6	147500504	147501318	815	*	2.39	3.67	1.17	2.5	1.36e-07	1.14e-05	Intron (uc003qlt.2/729178, intron 1 of 10)	6	147525494	147711612	186119	1	134957	uc003qlz.3	-24176	ENSG00000164506	STXBP5	syntaxin binding protein 5
chr4	108729653	108730683	1031	*	3.78	5.09	2.49	2.6	1.36e-07	1.14e-05	Distal Intergenic	4	108745721	108836204	90484	1	166929	uc003hyl.4	-15038	ENSG00000164023	SGMS2	sphingomyelin synthase 2
chr12	18226802	18227351	550	*	3.57	4.8	2.45	2.35	1.37e-07	1.15e-05	Distal Intergenic	12	18233803	18243114	9312	2	79785	uc001rdq.3	15763	ENSG00000111404	RERGL	RERG like
chr1	159462434	159463423	990	*	4.12	5.1	3.41	1.69	1.38e-07	1.15e-05	Distal Intergenic	1	159504868	159505797	930	2	127385	uc010piw.2	42374	ENSG00000184155	OR10J5	olfactory receptor family 10 subfamily J member 5
chr13	52985630	52986528	899	*	4.06	5.35	2.82	2.53	1.38e-07	1.15e-05	Downstream (<1kb)	13	52951303	52980629	29327	2	55901	uc010tgz.2	-5001	ENSG00000136114	THSD1	thrombospondin type 1 domain containing 1
chr3	85809368	85809875	508	*	2.43	3.75	1.09	2.66	1.39e-07	1.16e-05	Intron (uc003dqj.3/253559, intron 1 of 9)	3	85775632	86123579	347948	1	253559	uc003dql.3	33736	ENSG00000175161	CADM2	cell adhesion molecule 2
chr6	64958529	64959732	1204	*	3.14	4.34	2.1	2.24	1.39e-07	1.16e-05	Intron (uc011dxt.1/346007, intron 10 of 23)	6	64429876	65531616	1101741	2	346007	uc011dxt.1	571884	ENSG00000188107	EYS	eyes shut homolog
chr3	153452188	153453330	1143	*	5.45	6.78	4.12	2.66	1.4e-07	1.17e-05	Distal Intergenic	3	153202284	153220486	18203	1	152118	uc003ezt.3	249904	ENSG00000237787	C3orf79	chromosome 3 open reading frame 79
chrY	14773479	14775572	2094	*	5.38	-1.18	5.86	-7.04	1.4e-07	1.17e-05	Promoter (<=1kb)	24	14774298	14804153	29856	1	64595	uc004fss.3	0	ENSG00000114374	TTTY15	testis-specific transcript, Y-linked 15
chr1	72384336	72384695	360	*	2.34	3.86	0.37	3.49	1.4e-07	1.17e-05	Intron (uc001dfv.3/257194, intron 2 of 6)	1	72259915	72302695	42781	2	100852409	uc031pmw.1	-81641	ENSG00000228853	NEGR1-IT1	NEGR1 intronic transcript 1
chr2	17946577	17947075	499	*	2.13	3.6	0.32	3.28	1.4e-07	1.17e-05	Intron (uc002rct.2/348654, intron 4 of 13)	2	17935414	17966632	31219	1	348654	uc010yjs.1	11163	ENSG00000178295	GEN1	GEN1 Holliday junction 5' flap endonuclease
chr3	100796327	100797109	783	*	3.68	5.02	2.31	2.71	1.4e-07	1.17e-05	Distal Intergenic	3	100581270	100712334	131065	2	25890	uc003dup.4	-83993	ENSG00000154175	ABI3BP	ABI family member 3 binding protein
chr2	101407885	101408425	541	*	2.76	3.91	1.79	2.12	1.41e-07	1.17e-05	Distal Intergenic	2	101436613	101613287	176675	1	4862	uc002tap.1	-28188	ENSG00000170485	NPAS2	neuronal PAS domain protein 2
chr9	10251459	10252517	1059	*	3.33	4.64	2.01	2.63	1.42e-07	1.18e-05	Intron (uc003zkk.3/5789, intron 3 of 45)	9	8314246	10612723	2298478	2	5789	uc003zkk.3	360206	ENSG00000153707	PTPRD	protein tyrosine phosphatase receptor type D
chr12	58882616	58883136	521	*	2.79	4.1	1.48	2.63	1.42e-07	1.18e-05	Distal Intergenic	12	59265937	59313327	47391	2	121227	uc009zqh.3	430191	ENSG00000139263	LRIG3	leucine rich repeats and immunoglobulin like domains 3
chr4	54517198	54517927	730	*	3.97	5.04	3.13	1.91	1.42e-07	1.18e-05	Promoter (<=1kb)	4	54326437	54518682	192246	2	84708	uc003hah.4	755	ENSG00000072201	LNX1	ligand of numb-protein X 1
chr5	40485226	40487516	2291	*	5	6.08	4.16	1.92	1.42e-07	1.18e-05	Distal Intergenic	5	40680032	40693837	13806	1	5734	uc003jlz.3	-192516	ENSG00000171522	PTGER4	prostaglandin E receptor 4
chr14	57288582	57289336	755	*	3.97	5.33	2.55	2.78	1.42e-07	1.18e-05	Intron (uc021rtn.1/100309464, intron 2 of 2)	14	57279901	57397550	117650	1	100309464	uc001xcr.3	8681	ENSG00000248550	OTX2-AS1	OTX2 antisense RNA 1 (head to head)
chr2	194385407	194385773	367	*	2.2	3.76	-0.03	3.79	1.43e-07	1.19e-05	Distal Intergenic	2	193614571	193641625	27055	1	64002	uc002ute.3	770836	ENSG00000227418	PCGEM1	PCGEM1 prostate-specific transcript
chr10	14690071	14690873	803	*	4.55	1.92	4.97	-3.05	1.43e-07	1.19e-05	Intron (uc001ina.1/83641, intron 2 of 4)	10	14560559	14646417	85859	2	83641	uc001imz.1	-43654	ENSG00000065809	FAM107B	family with sequence similarity 107 member B
chr2	76535317	76536124	808	*	3.95	5.33	2.46	2.88	1.43e-07	1.19e-05	Distal Intergenic	2	75928909	75938111	9203	2	6936	uc002snp.4	-597206	ENSG00000005436	GCFC2	GC-rich sequence DNA-binding factor 2
chr6	43821823	43822766	944	*	4.29	5.72	2.68	3.04	1.44e-07	1.19e-05	Distal Intergenic	6	43858765	43905944	47180	1	100132354	uc011dvm.2	-35999	NA	LINC01512	long intergenic non-protein coding RNA 1512
chr5	126339373	126340453	1081	*	5.21	6.58	3.75	2.83	1.44e-07	1.19e-05	Intron (uc003kuf.4/115123, intron 1 of 4)	5	126203406	126366500	163095	2	115123	uc003kuf.4	26047	ENSG00000173926	2003-03-01	membrane associated ring-CH-type finger 3
chr6	156878040	156879236	1197	*	4.3	5.45	3.35	2.1	1.44e-07	1.19e-05	Distal Intergenic	6	157099064	157531913	432850	1	57492	uc003qqn.3	-219828	ENSG00000049618	ARID1B	AT-rich interaction domain 1B
chr6	56263801	56265479	1679	*	4.46	5.67	3.37	2.31	1.44e-07	1.19e-05	Distal Intergenic	6	55990365	56258892	268528	2	81578	uc003pcu.1	-4909	ENSG00000124749	COL21A1	collagen type XXI alpha 1 chain
chrX	122274159	122274840	682	*	3.22	4.63	1.65	2.98	1.44e-07	1.2e-05	Distal Intergenic	23	122318096	122338533	20438	1	2892	uc031tki.1	-43256	ENSG00000125675	GRIA3	glutamate ionotropic receptor AMPA type subunit 3
chr6	107596519	107597197	679	*	3.23	4.56	1.88	2.68	1.45e-07	1.2e-05	Intron (uc011eak.1/57107, intron 2 of 7)	6	107386385	107435636	49252	2	57673	uc003prs.2	-160883	ENSG00000178409	BEND3	BEN domain containing 3
chrX	31374449	31374963	515	*	2.51	3.95	0.82	3.13	1.45e-07	1.2e-05	Intron (uc004dcq.1/1756, intron 6 of 24)	23	31196312	31285024	88713	2	1756	uc010ngm.3	-89425	ENSG00000198947	DMD	dystrophin
chr3	151576960	151578429	1470	*	4.04	5.37	2.71	2.65	1.45e-07	1.2e-05	Distal Intergenic	3	151591431	151599876	8446	1	56670	uc003ezf.2	-13002	ENSG00000198829	SUCNR1	succinate receptor 1
chr4	115456791	115457522	732	*	2.16	3.54	0.68	2.86	1.46e-07	1.21e-05	Distal Intergenic	4	115519611	115598202	78592	1	7368	uc003ibs.2	-62089	ENSG00000174607	UGT8	UDP glycosyltransferase 8
chr2	186686035	186686854	820	*	3.19	4.51	1.89	2.62	1.46e-07	1.21e-05	Intron (uc002upl.3/401024, intron 19 of 22)	2	186653370	186698016	44647	1	401024	uc002upm.3	32665	ENSG00000188738	FSIP2	fibrous sheath interacting protein 2
chr4	42826578	42827021	444	*	2.02	3.51	0.2	3.3	1.47e-07	1.21e-05	Distal Intergenic	4	42895283	43032675	137393	1	389207	uc003gwt.3	-68262	ENSG00000215203	GRXCR1	glutaredoxin and cysteine rich domain containing 1
chrX	34400412	34401156	745	*	2.24	3.57	0.9	2.66	1.48e-07	1.22e-05	Distal Intergenic	23	34147869	34150447	2579	2	158724	uc004ddg.3	-249965	ENSG00000185448	FAM47A	family with sequence similarity 47 member A
chr1	69877833	69879058	1226	*	4	5.35	2.61	2.74	1.49e-07	1.23e-05	Distal Intergenic	1	70032868	70340687	307820	1	57554	uc001deo.1	-153810	ENSG00000033122	LRRC7	leucine rich repeat containing 7
chr2	104793589	104794911	1323	*	3.16	4.22	2.34	1.88	1.49e-07	1.23e-05	Distal Intergenic	2	104995308	105024790	29483	2	100287010	uc010ywf.1	229879	NA	LOC100287010	uncharacterized LOC100287010
chr9	104145710	104146001	292	*	1.63	3.08	-0.1	3.19	1.5e-07	1.23e-05	Promoter (<=1kb)	9	104122699	104145801	23103	2	570	uc010mtd.3	0	ENSG00000136881	BAAT	bile acid-CoA:amino acid N-acyltransferase
chr6	127342817	127344518	1702	*	3.64	4.75	2.74	2	1.5e-07	1.24e-05	Intron (uc003qaq.1/uc003qaq.1, intron 2 of 9)	6	127440048	127518184	78137	1	84870	uc003qar.3	-95530	ENSG00000146374	RSPO3	R-spondin 3
chr1	48331310	48331989	680	*	3.94	5.2	2.76	2.44	1.5e-07	1.24e-05	Intron (uc021ong.1/388630, intron 2 of 6)	1	48226200	48462562	236363	2	388630	uc021ong.1	130573	ENSG00000269113	TRABD2B	TraB domain containing 2B
chr11	113776831	113778333	1503	*	4.97	6.21	3.84	2.37	1.52e-07	1.25e-05	Promoter (1-2kb)	11	113775518	113817283	41766	1	9177	uc001pok.3	1313	ENSG00000149305	HTR3B	5-hydroxytryptamine receptor 3B
chr18	28882867	28883319	453	*	3.19	4.48	1.95	2.53	1.52e-07	1.25e-05	Distal Intergenic	18	28898052	28937393	39342	1	1828	uc002kwp.3	-14733	ENSG00000134760	DSG1	desmoglein 1
chr6	115640325	115641447	1123	*	2.93	3.93	2.21	1.71	1.53e-07	1.26e-05	Distal Intergenic	6	116359894	116361107	1214	1	728402	uc011ebd.2	-718447	NA	TPI1P3	triosephosphate isomerase 1 pseudogene 3
chr7	88976999	88977713	715	*	3.28	4.51	2.18	2.33	1.53e-07	1.26e-05	Distal Intergenic	7	88423420	88425031	1612	2	219557	uc003ujv.3	-551968	ENSG00000164645	TEX47	testis expressed 47
chr10	25367910	25368396	487	*	2.8	4.01	1.73	2.29	1.53e-07	1.26e-05	Distal Intergenic	10	25270908	25351208	80301	2	219670	uc001ish.2	-16702	ENSG00000151023	ENKUR	enkurin, TRPC channel interacting protein
chr2	123772243	123773617	1375	*	3.56	4.77	2.5	2.26	1.53e-07	1.26e-05	Distal Intergenic	2	124782864	125672863	890000	1	129684	uc002tno.3	-1009247	ENSG00000155052	CNTNAP5	contactin associated protein like 5
chr21	17031786	17032981	1196	*	4.27	5.55	3.06	2.49	1.54e-07	1.26e-05	Distal Intergenic	21	17102496	17252377	149882	1	29761	uc002yjy.1	-69515	ENSG00000155313	USP25	ubiquitin specific peptidase 25
chr11	99418985	99419483	499	*	3.21	4.73	1.24	3.48	1.54e-07	1.26e-05	Intron (uc009ywv.2/53942, intron 2 of 15)	11	99426876	100229616	802741	1	53942	uc021qpc.1	-7393	ENSG00000149972	CNTN5	contactin 5
chr4	113831749	113832924	1176	*	3.18	4.56	1.7	2.87	1.54e-07	1.26e-05	Intron (uc003ibc.2/287, intron 2 of 30)	4	113739239	114304896	565658	1	287	uc003ibd.4	92510	ENSG00000145362	ANK2	ankyrin 2
chr5	40733801	40737546	3746	*	5.93	6.99	5.11	1.87	1.55e-07	1.27e-05	Intron (uc003jma.3/23548, intron 2 of 4)	5	40711678	40756072	44395	2	23548	uc003jma.3	18526	ENSG00000113638	TTC33	tetratricopeptide repeat domain 33
chr6	117496042	117496580	539	*	2.85	4.19	1.46	2.73	1.55e-07	1.27e-05	Distal Intergenic	6	117586721	117594728	8008	1	245806	uc003pxn.3	-90141	ENSG00000170162	VGLL2	vestigial like family member 2
chr4	61606820	61607228	409	*	2.27	3.82	0.1	3.72	1.56e-07	1.27e-05	Distal Intergenic	4	62066974	62599272	532299	1	23284	uc010ihg.1	-459746	ENSG00000150471	ADGRL3	adhesion G protein-coupled receptor L3
chr7	157094927	157095547	621	*	5.15	3.32	5.51	-2.19	1.56e-07	1.27e-05	Distal Intergenic	7	157129710	157179018	49309	1	10049	uc003wnj.3	-34163	ENSG00000105993	DNAJB6	DnaJ heat shock protein family (Hsp40) member B6
chr4	111751298	111752249	952	*	4.79	6.27	2.96	3.31	1.56e-07	1.28e-05	Distal Intergenic	4	111538580	111563279	24700	2	5308	uc021xqs.1	-188019	ENSG00000164093	PITX2	paired like homeodomain 2
chr17	29981858	29982593	736	*	5.27	3.14	5.66	-2.52	1.57e-07	1.28e-05	Distal Intergenic	17	29902430	29902540	111	1	100126356	uc021tus.1	79428	ENSG00000283978	MIR365B	microRNA 365b
chrX	18953998	18954485	488	*	2.3	3.78	0.47	3.31	1.58e-07	1.29e-05	Exon (uc004cyv.4/5256, exon 11 of 33)	23	18938150	18944705	6556	2	5256	uc010nfg.1	-9293	ENSG00000044446	PHKA2	phosphorylase kinase regulatory subunit alpha 2
chr6	46549012	46549847	836	*	3.31	4.53	2.24	2.29	1.58e-07	1.29e-05	Intron (uc003oyf.1/51302, intron 10 of 11)	6	46517445	46620523	103079	2	51302	uc003oyf.1	70676	ENSG00000146233	CYP39A1	cytochrome P450 family 39 subfamily A member 1
chr4	60405832	60406378	547	*	2.61	4.07	0.89	3.18	1.59e-07	1.29e-05	Distal Intergenic	4	62066974	62599272	532299	1	23284	uc010ihg.1	-1660596	ENSG00000150471	ADGRL3	adhesion G protein-coupled receptor L3
chr5	21391664	21392838	1175	*	2.88	3.99	1.98	2	1.59e-07	1.3e-05	Intron (uc011cnn.1/728411, intron 1 of 8)	5	21341942	21544886	202945	1	728411	uc011cnn.1	49722	ENSG00000183666	GUSBP1	GUSB pseudogene 1
chr11	99879057	99879564	508	*	2.91	4.3	1.41	2.89	1.59e-07	1.3e-05	Intron (uc009ywv.2/53942, intron 9 of 15)	11	100061858	100229616	167759	1	53942	uc010ruk.2	-182294	ENSG00000149972	CNTN5	contactin 5
chr12	89527939	89528455	517	*	2.96	4.35	1.44	2.91	1.6e-07	1.3e-05	Distal Intergenic	12	89404903	89413469	8567	2	728084	uc001tax.1	-114470	ENSG00000246363	LINC02458	long intergenic non-protein coding RNA 2458
chr20	56702722	56703318	597	*	5.67	3.7	6.04	-2.34	1.6e-07	1.3e-05	Distal Intergenic	20	56725983	56736183	10201	1	128602	uc002xyv.3	-22665	ENSG00000124237	C20orf85	chromosome 20 open reading frame 85
chr6	141238590	141239615	1026	*	2.87	4.21	1.49	2.73	1.61e-07	1.31e-05	Distal Intergenic	6	141004951	141005020	70	1	100616180	uc021zge.1	233639	ENSG00000264390	MIR4465	microRNA 4465
chr12	66319335	66320896	1562	*	4.49	5.66	3.5	2.16	1.61e-07	1.31e-05	Intron (uc001ssw.1/8091, intron 3 of 3)	12	66232299	66251298	19000	1	8091	uc001ssy.3	87036	ENSG00000149948	HMGA2	high mobility group AT-hook 2
chr18	41613061	41613621	561	*	3.01	4.44	1.38	3.06	1.61e-07	1.31e-05	Distal Intergenic	18	42260138	42457379	197242	1	26040	uc002lay.3	-646517	ENSG00000152217	SETBP1	SET binding protein 1
chr18	30040116	30040781	666	*	2.45	3.9	0.73	3.17	1.61e-07	1.31e-05	Intron (uc002kxk.2/64762, intron 1 of 5)	18	29843484	30050447	206964	2	64762	uc002kxk.2	9666	ENSG00000141441	GAREM1	GRB2 associated regulator of MAPK1 subtype 1
chrX	11392279	11393186	908	*	3.87	5.2	2.52	2.68	1.62e-07	1.31e-05	Intron (uc004cun.1/395, intron 1 of 12)	23	11162100	11369656	207557	2	395	uc011mif.1	-22623	ENSG00000047648	ARHGAP6	Rho GTPase activating protein 6
chr12	63752995	63754695	1701	*	4.06	5.19	3.13	2.06	1.62e-07	1.32e-05	Distal Intergenic	12	63536539	63546590	10052	2	552	uc001sro.2	-206405	ENSG00000166148	AVPR1A	arginine vasopressin receptor 1A
[truncated: 20,912 more rows]

## Sheet: GSK3Bi tolerant vs sensitive 
Table S7. Related to Figure 6: GSK3Bi tolerant PDCLs (TKCC-18, TKCC-15, TKCC06, TKCC-15) vs GSK3Bi sensitive (TKCC-10, TKCC-2.1, TKCC-09)
[truncated: 25,220 more rows]

## Sheet: distal KEGG
Table S7. Related to Figure 6: GSK3B tolerant vs GSK3B sensitive kegg distal dotplot table
[truncated: 323 more rows]

[truncated: 7 more sheets: intronic KEGG, WNT7A, GSK3Bi tolerant TF motifs, GSK3Bi sensitive TF motifs, GSK3Bi no-response TF motifs, Triple treatment, WNT7A RNAscope]
